# Supplementary material for: The Complete Mitochondrial DNA of Trypanosoma cruzi: Maxicircles and Minicircles
Source: Front Cell Infect Microbiol. 2021 Jun 29;11:672448. doi: 10.3389/fcimb.2021.672448 (PMC8277381; doi:10.3389/fcimb.2021.672448)
Supplement: Supplementary file 1 [file DataSheet_1.fasta]

>Trypanosoma_cruzi_Maxicircle_Bug2148_strain
gtttggtatttaagaattaaataaggatttcgtttactttggaaattttacattacaaggatttcctatttatatttacatataacaactcatgtaaaactatttacaaactttggtttgcgttttgaacttgaattaaagttaccaatttcgtttaggttgcttaaatttAAATAAGATTTGATATTAGCATTTGAATAATTAATAAGGAATTTTATTGCTTTAAGCTTCTTAAGGATTACCTATTTATATTTACATATATAACAATTCATATAAAACTATTTACAAACCTTTAAGGATTAAATAACATTTGGTACGACTTATTTTGCATTTAAACAAATTAATTTATTTGCGCAATTTGGTTAAACTTACTTATTAGATTTGGTATTTAAGGATTAAATAAGGGTTTTATTATCATTTACCTATTTATAATTTACATGCATAACAACTTGTGTAAAACTATTTACAATTTAATTTGCTTAAAAAAATAGATTTGGTATTTAAGAATTAAATAAGGATTTTGTGTACTTTAGAAATTTTGCATTACAAGGATTATCCTATTTATATTTACATGCATAACAACTCGTGTAAAACTATTTACAAACTTTAATTTGCGTTTGGATTTGGATTAAATTACCAATTTTGTTTTTAATAGGTTGTTGCTTAAATTAAGGTCTTGCTTTAAAGGCTTATTAAGGATATATTGACCTATTTATGTTTTACATACATAACAACTCGTGTAAAACTATTTACAAACTTTAATTGCGTTTGGATTTGAATTAAAGTTATCAATTTGTTTTTAATAGGTTGCTTATGGATTAGTTTTAAGGGTTCTTTGTATTTGTAATAATTTGTGGGGAAAATCATTTACAGATACAGATTGTTTTGGAGATTAACTTGTTTAATAAGGATTTTATGTTGCTTTACTTTAAGTGTAACGGATTTTGCATTTGGCGCGACTTATTTACATTTAAACAAATTGTTTTCCTTTTCTAAAAACTATCAAAATAATTTCTTTGCTGATAAGGTTTTTACAAATATATGAAATATATTTTTAAAAACCTCCTATATAGTTGTAAAGAATAATAACAGAACTATTACAGATCCACTTACCCTATATATTTATATCTTAATCCGCGCGCGCGTGTGCGTATTGGTTTTGTATTAGTTTGATGGTTTTTACTTGGAGTCTACATTATTTCAACTTATTTACAATTTTGATAGACAAGGGGTTTAAATGGGATTATTGTTTTGCACATCATAAGTTATCCACTTGTGTTTTCATTCAGAATTGAAGTAATATTGACAGTAATGGAGCCTAACGGGTAAAAGGTTATTTACTTATAAAACAATAAGATAGATTTTAAGGAAATCATTCATAAATTTGGATATATTGTATAAAATCTGCTTAATTAATCTTTATGTTTGTACTTGAATTAAAAAATTTTGTTTTTAACAAATGTTTTTAAAAATAGAATTTTGTTTTAAAATATAATTTGCTATAAAGGATGCTTTACATTTATTTATAAACATGACAATTTGTGGAAAATTATTTACAAATATGTGGATGTGGGCTTTATTATTTAACAAGATATTATTTTAGCAAGGAATTTAAATAAGGGGTTTTATTATTATTATTGGAATTTACCTATTTATATTTACATACATAGCAACTCGTGTAAAACTATTTATAATTTAATTTGCTTAAAAGAATTAAGTTTGGTATTTAAGAATTAAATAAGGATTTCGTTTACTTTGGAAATTTTACATTACAAGGATTTCCTATTTATATTTACATATATAACAACTCATGTAAAACTATTTACAAACTTTGGTTTGCGTTTGAACTTGAATTAAAGTTACCAATTTCGTTTAGGTTGGCTTAAATTTAAATAAGATTTGATATTAGCATTTGAATAATTAATAAGGAATTTTATTGCTTTAAGCTTCTTAAGGATTACCTATTTATATTTACATATATAACAATTCATATAAAACTATTTACAAACCTTTAAGGATTAAATAACATTTGGTACAACTTATTTGCATTTAAACAAATTAATTTATTTGCGCAATTTGGTTAAACTTACTTATTAGATTTGGTATTTAAGGATTAAATAAGGGGTTTTATTATCATTTACCTATTTATAATTTACATGCATAACAACTTGTGTAAAACTATTTACAATTTAATTTGCTTAAAAAATAGATTTGGTATTTAAGAATTAAATAAGGGTTTTGTGTACTTTAGAAATTTTGCATTACAAGGATTATCCTATTTATATTTACATGCATAACAACTCGTGTAAAACTATTTACAAACTTTAATTTGCGTTTGGATTTGGATTAAATTACCAATTTTGTTTTTAATAGGTTGTTGCTTAAATTAAGGGTCTTGCTTTAAAGGCTTATTAAGGATATATTGACCTATTTATGTTTACATACATAACAACTCGTGTAAAACTATTTACAAACTTTAATTTGCGTTTGGATTTGAATTAAAGTTATCAATTTTGTTTTTAATAGGTTGCTTATGGGATTAGTTTTAAGGGTTCTTTGTATTTGTAATAATTTGTGGGGAAAATCATTTACAGATACAGATTGTTTTGGAGATTAACTTGTTTAATAAGGATTTTATGTTGCTTTACTTTAAGTGTAACGGATTTTGCATTTGGCGCGACTTATTTACATTTAAACAAATTGTTTTCCTTTTCTAAAAACTATCAAAATAATTTCTTTGCTGATAAGGTTTTTACAAATATATGAAATATATTTTTAAAAACCTCCTATATAGTTGTAAAGAATAATAACAGAACTATTACAGATCCACTTACCCTATATATTTATATCTTAATCCGCGCGCGCGTGTGCGTATTGGTTTTGTATTAGTTTGATGGTTTTTACTTGGAGTCTACATTATTTCAACTTATTTACAATTTTGATAGACAAGGGGTTTAAATGGGATTATTGTTTTGCACATCATAAGTTATCCACTTGTGTTTTCATTCAGAATTGAAGTAATATTGACAGTAATTGGAGCCTAACGGGTAAAAGGTTATTTACTTATAAAACAATAAGATAGATTTTAAGGAAATCATTCATAAATTTGGATATATTGTATAAAATCTGCTTAATTAATCTTTATGTTTGTACTTGAATTAAAAAATTTTGTTTTTAACAAATGTTTTTAAAAATAGAATTTTGTTTTAAAATATAATTTGCTATAAAGGATGCTTTACATTTATTTATAAACATGACAATTTGTGGAAAATTATTTACAAATATGTGGATGTGGGCTTTATTATTTAACAAGATATTATTTTAGCAAGGAATTTAAATAAGGGGTTTTATTATTATTATTGGAATTTACCTATTTATATTTACATACATAGCAACTCGTGTAAAACTATTTATAATTTAATTTGCTTAAAAGAATTAAGTTTGGTATTTAAGAATTAAATAAGGATTTCGTTTACTTTGGAAATTTTACATTACAAGGATTTCCTATTTATATTTACATATATAACAACTCATGTAAAACTATTTACAAACTTTGGTTTGCGTTTGAACTTGAATTAAAGTTACCAATTTCGTTTAGGTTGCTTAAATTTAAATAAGATTTGATATTAGCATTTGAATAATTAATAAGGAATTTTATTGCTTTAAGCTTCTTAAGGATTACCTATTTATATTTACATATATAACAATTCATATAAAACTATTTACAAACCTTTAAGGATTAAATAACATTTGGTACAACTTATTTGCATTTAAACAAATTAATTTATTTGCGCAATTTGGTTAAACTTACTTATTAGATTTGGTATTTAAGGATTAAATAAGGGGTTTTATTATCATTTACCTATTTATAATTTACATGCATAACAACTTGTGTAAAACTATTTACAATTTAATTTGCTTAAAAAATAGATTTGGTATTTAAGAATTAAATAAGGGTTTTGTGTACTTTAGAAATTTTGCATTACAAGGATTATCCTATTTACATTTACATACATAACAACTCGTGTAAAACTATTTACAAACTTTAATTTGCGTTTGGATTTGGATTAAATTACCAATTTTGTTTTTAATAGGTTGTTGCTTAAATTAAGGGTCTTGCTTTAAAGGCTTATTAAGGATATTGACCTATTTATGTTTACATGCATAACAACTCGTGTAAAACTATTTACAAACTTTAATTTGCGTTTGGATTTGAATTAAAGTTATCAATTTTGTTTTTAATAGGTTGCTTATGGGATTAGTTTAGGGGTTCTTTGTATTTGTAATAATTTGTGGGGGAAATCATTTACAAATACAGATTGTTTTGGAGATTAACTTGTTTAATAAGGATTTTATGTTGCTTTACTTTAAGTGTAACTGATTTTGCATTTGGCGCGACTTATTTACATTTAAACAAATTGTTTTCCTTTTCTAAAAACTATCAAAATAATTTCTTTGCTGATAAGGTTTTTACAAATATATGAAATATATTTTTAAAAACCTCCTATATAGTGTAAAGAATAATAACAGAACTAGTACAGATCCACTTACTCTATATATTTATATCTTAATCCGCGCGCGCGTGTGCGTATTGGTTTTGTATTAGTTTAATGGTTTTTATTTGGAGTCTATATTATTTCAACTTATTTGCAATTTTAATAGAAAGGGGTTTAAATGGGATTATTGCTTTGTACATCATAAGTTATCCACTTGCGTTTTCATTCAGAATTGAAGTAATATTGACAGTAATGGACCTAACGGGTAAAAGGTTATTTACTTATAAAACAATAAGATATATTTTAAGAAAATCATTCATAAATTTGGATATATTGTATAAAATCTGCTTAATTAATCTTTATGTTTGTACTTGAATTAAAAAATTTTGTTTTTAACAAAGTTGTTTTTAAAAATAGAATTTTGTTTTAAAATATAATTTGCTATAAAGGATTCTTTATATTTATTTATAAACATGACAATTTGTGGAAAATCATTTACAAATATGTGGGCTTTATATTATTTAACAAGATATTATTTTAGCAAGGAATTTAAATAAGGGGTTTTATTATTATTGGGAATTTACCTATTTATATTTACATACATAACAACTCGTGTAAAACTATTTATAATTTAATTTGCTTAAAAGAATTAAGTTTGGTATTTAAGAATTAAATAAGGATTTCGTTTACTTTGGAAATTTTACATTACAAGGGATTATCCTATTTATATTTACATACATAACAACTCGTGTAAAACTATTTACAATTTAATTTGCTTAAAAAATAGATTTGGTATTTAAGAATTAAATAAGGATTTTGTGTACTTTAGAAATTTTGCATTACAAGGATTATCCTATTTACATTTACATACATAACAACTCGTGTAAAACTATTTACAAACTTTAATTTGCGTTTAGATTTGAATTAAATTACCAAATAGGTTGTTGCTTAAATTAAGGGTCTTGCTTTAAAGGCTTATTAAGGATATTGACCTATTTATGTTTACATACATAACAACTCGTGTAAAACTATTTACAAACTTTAATTTGCGTTTGGATTTGAATTAAAGTTATCAATTTTGTTTTTAATAGGTTGCTTATGGGATTAGTTTAGGGGTTCTTTGTATTTGTAATAATTTGTGGGGAAAATCATTTACAGATACAGATTGTTTTGGAGATTAACTTGTTTAATAAGGATTTTATGTTGCTTTACTTTAAGTGTAACTGATTTTGCATTTGGCGCGACTTATTTACATTTAAACAAATTGTTTTCCTTTTCTAAAAACTATCAAAATAATTTCTTTGCTGATAAGGTTTTTACAAATATATGAAATATATTTTTAAAAACCTCCTATATAGTATAAAGAATAATAACAGAACTATTACAGATCCACTTACTCTATATATTTATATATTAATCCGCGCGCGCGTGTGCGTATTGGTTTTGTTATTAGTTTAATGGTTTTTACTTGGAGTCTATATTATTTCAACTTATTTACAATTTTGATAGACAAGGGGTTTAATGGGATTATTGTTTTGTACATCATAAGTTATTCACTTGCGTTTCATTCAGAATTGAAGTAATATTGACAGTAATGGAGCCTAACGGGTAAAAGTTATTTACTTATAAAACAATAAGATAGATTTTAAGGAAGTCATTCATAAATTTGGATATATTGTATAAAATCTGCTTAATTAATCTTTATGTTTGTACTTGAATTAAAAAATTTTGTTTTTAACAAAGTTGTAAAATAGAATTTTGTTTTAAAAAATATAATTTGCTATAAAGGATTCTTTACATTTATTTATAAACATGGCAATTTGTGGAAAATCATTTACAAATATGTGGGCTTTATTATTTAACAAGATATTATTTTAGCAAGGAATTTAAATAAGGGTTTTTATTATTATTGGGAATTTACCTATTTATATTTACATACGTAACAACTCGTGTAAAACTATTTATAATTTAATTTGCTTAAAAGAATTAAGTTTGGTATTTAAGAATTAAATAAGGATTTCGTTTACTTTGGAAATTTTACATTACAAGGATTTCCTATTTATATTTACATATATAACAACTCATGTAAAACTATTTACAAACTTTGGTTTGCGTTTGAACTTGAATTAAAGTTACCAATTTCGTTTAGGTTGCTTAAATTTAAATAGGATTTGATATTTTAGCATTTGAATAATTAATAAGGAATTTTATTGCTTTAAGCTTCTTAAGAATTACGATTACCTATTTATATTTACATATATAACAATTCATATAAAACTATTTACAAACCTTTAAGGATTAAATAACATTTGGTACGACTTATTTGCATTTAAACAAATTAATTTATTTGTGCAATTTGGTTAAACTTACTTATTAGATTTGGTATTTAAGGATTAAATAAGGGGTTTTATTATCGAGAATAATTTACCTATTTATATTTACATACATAACAACTCGTGTAAAACTATTTACAATTTAATTTGCTTAAAAAATAGATTTGGTATTTAAGAATTAAATAAGGATTTTGTGTACTTTAGAAATTTTGCATTACAAGGATTATCCTATTTACATTTACATACATAACAACTCGTGTAAAACTATTTACAAACTTTAATTTTGCGTTTAGATTTGAATTAAATTACCAATTTTGTTTTTAATAGGTTGTTGCTTAAATTAAGGGTCTTGCTTTAAAGGCTTATTAAGGATATTGACCTATTTATGTTTACATACATAACAACTCGTGTAAAACTATTTACAAACTTTAATTTGCGTTTGGATTTGAATTAAAGTTATCAATTTTGTTTTTAATAGGTTGCTTATGGGATTAGTTTAGGGGTTCTTTGTATTTGTAATAATTTGTGGGGAAAATCATTTACAGATACAGATTGTTTTGGAGATTAACTTGTTTAATAAGGATTTTATGTTGCTTTACTTTAAGTGTAACTGATTTTGCATTTGGCGCGACTTATTTACATTTAAACAAATTGTTTTCCTTTTCTAAAAACTATCAAAATAATTTCTTTGCTGATAAGGTTTTTACAAATATATGAAATATATTTTTAAAAACCTCCTATATAGTATAAAGAATAATAACAGAACTATTACAGATCCACTTACTCTATATATTTATATATTAATCCGCGCGCGCGTGTGCGTATTGGTTTTGTTATTAGTTTAATGGTTTTTACTTGGAGTCTATATTATTTCAACTTATTTACAATTTTGATAGACAAGGGGTTTAATGGGATTATTGTTTTGTACATCATAAGTTATTCACTTGCGTTTCATTCAGAATTGAAGTAATATTGACAGTAATGGAGCCTAACGGGTAAAAGTTATTTACTTATAAAACAATAAGATAGATTTTAAGGAAGTCATTCATAAATTTGGATATATTGTATAAAATCTGCTTAATTAATCTTTATGTTTATACTTGAATTAAAAAATTTTGTTTTTAACAAAGTTGTTTAAAAATAGAATTTTGTTTTAAAATATAATTTGCTATAAAGGATTCTTTATTTATAAACATGACAATTTGTGGAAAATCATTTACAAATATGTGGGCTTTATTATTTAACAAGATATTATTTTAGCAAGGAATTTAAATAAGGGTTTTTATTATTATTGGGAATTTACCTATTTATATTTACATACATAACAACTCGTGTAAAACTATTTACAATTTAATTTGCTTAAAAGAATTAAGTTTGGTATTTAAGAATTAAATAAGGATTTCGTTTACTTTGGAAATTTTACATTACAAAAATTATCCTATTTATATTTACATATATAACAACTCATGTAAAACTATTTACAAACTTTGGTTTACGTTTAAACTTGAATTAAAGTTACCAATTTCGTTTAGGTTGCTTAAATTTAAATAGGATTTGATATTTTAGCATTTGAATAATTAATAAGGAATTTTATTGCTTTAAGCTTCTTAAGGATTACTACGATTACCTATTTATATTTACATATATAACAATTCATATGAAACTATTTACAAACCTTTAAAGATTAAATAACATTTGGTGCAACTTATTTGCATTTAAACAAATTAATTTATTTGTGCATTTGGTAAACTTACTTATTAGATTTGGTATTTAAGGATTAAATAAGGGGTTTTATTATCGGGAATAATTTACCTATTTATATTTACATACATAACAACTCGTGTAAAACTATTTACAAACTTTAATTTGCGTTTGGATTTGGATTAAATTACCAATTTTGTTTTTAATAGGTTGTTGCTTAAATTAAGGGGTCTTGCTTTAAAGGCTTATTAAGGATATTGACCTATTTATGTTTACATGCATAACAACTCGTGTAAAACTATTTACAAACTTTAATTTGCGTTTGGATTTGAATTAAAGTTATCAATTTTGTTTTTAATAGGTTGCTTATGGGATTAGTTTTAGGGGTTCTTTGTATTTGTAATAATTTGTGGGGAAAATCATTTACAGATACAGATTGTTTTGGAGATTAACTTGTTTAATAAGGATTTTATGTTGCTTTACTTTAAGTGTAACTGATTTTGCATTTGGCGCGACTTATTTACATTTAAACAAATTGTTTTCCTTTTCTAAAAACTATCAAAATAATTTCTTTGCTGATAAGGTTTTTACAAATATATGAAATATATTTTTAAAAACCTCCTATATAGTATAAAGAATAATAACAGAACTATTACAGATCCACTTACTCTATATATTTATATATTTAATCCGCGCGCGCGTGTGCGTATTGGTTTTGTATTAGTTTAATGGTTTTTACTTGGAGTCTATATTATTTCAACTTATTTGCAATTTTAATAGAAAGGAGTTTAAATGGGATTATTGCTTTGTACATCATAAGTTATCCACTTGCGTTTTCATTCAGAATTGAAGTAATATTGACAGTAATGGACCTAACGGGTAAAAGGTTATTTACTTATAAAACAATAAGATATATTTTAAGAAAATCATTCATAAATTTGGATATATTGTATAAAATCTGCTTAATTAATCTTTATGTTTGTACTTGAATTAAAAAATTTTGTTTTTAACAAAGTTGTTTTTAAAAATAGAATTTTGTTTTAAAATATAATTTGCTATAAAGGATTCTTTATATTTATTTATAAACATGACAATTTGTGGAAAATCATTTACAAATATGTGGGCTTTATTATTTAACAAGATATTATTTTAGCAAGGAATTTAAATAAGGGGTTTTATTATTATTGGGAATTTACCTATTTATATTTACATACATAACAACTCGTGTAAAACTATTTATAATTTAATTTGCTTAAAAGAATTAAGTTTGGTATTTAAGAATTAAATAAGGATTTCGTTTACTTTGGAAATTTTACATTACAAGGATTATCCTATTTATATTTACATACATAACAACTCGTGTAAAACTATTTACAATTTAATTTGCTTAAAAAATAGATTTGGTATTTAAGAATTAAATAAGGATTTTGTGTACTTTAGAAATTTTGCATTACAAGGATTATCCTATTTACATTTACATACATAACAACTCGTGTAAAACTATTTACAAACTTTAATTTGCGTTTAGATTTGAATTAAATTACCAAATAGGTTGTTGCTTAAATTAAGGGTCTTGCTTTAAAGGCTTATTAAGGATATTGACCTATTTATGTTTACATACATAACAACTCGTGTAAAACTATTTACAAACTTTAATTTGCGTTTGGATTTGAATTAAAGTTATCAATTTTGTTTTTAATAGGTTGCTTATGGGATTAGTTTAGGGGTTCTTTGTATTTGTAATAATTTGTGGGGGAAATCATTTACAGATACAGATTGTTTTGGAGATTAACTTGTTTAATAAGGATTTTATGTTGCTTTACTTTAAGTGTAACTGATTTTGCATTTGCGCGACTTATTTACATTTAAACAAATTGTTTTCCTTTTCTAAAAACTATCAAAATAATTTCTTTGCTGATAAGGTTTTTACAAATATATGAAATATATTTTTAAAAACCTCCTATATATAGTGTTAAAGAATAATAACAGAACTATTATAGATCCACTTACTCTATATAATTTATATCTTAATCCGCGCGCGCGCGTGCGTATTGGTTTTGTATTAGTTTAATGGTTTTTACTTGGAGTCTATATTATTTCAACTTATTTACAATTTTGATAGACAAGGGGTTTAATGGGATTATTGTTTTGTACATCATAAGTTATTCACTTGCGTTTCATTCAGAATTGAAGTAATGTTGACAGTAATGGAGCCTAACGGGTAAAAGGTTATTTACTTATAAAACAATAAGATAGATTTTAAGGAAGTCATTCATAAATTTGGATATATTGTATAAAATCTGCTTAATTAATCTTTATGTTTATACTTGAATTAAAAAATTTTGTTTTTAACAAAGTTGTTTAAAAAATAGAATTTTGTTTTAAAATATAATTTGCTATAAAGGATTCTTTATTTATAAACATGACAATTTGTGGAAAATCATTTACAAATATGGGGGCTTTATTATTTAACAAGATGTTATTTTAGCAAGGAATTTAAATAAGGGTTTTATTATTATTGGGAATTTACCTATTTATATTTACATACATAACAACTCGTGTAAAACTATTTACAATTTAATTTGCTTAAAAGAATTAAGTTTGGTATTTAAGAATTAAATAAGGATTTCGTTTACTTTGGAAATTTTACATTACAAAAATTATCCTATTTATATTTACATATATAACAACTCATGTAAAACTATTTACAAACTTTGGTTTACGTTTGAACTTGAATTAAAGTTACCAATTTTGTTTAGGTTGCTTAAATTTAAATAGGATTTGATATTTTAGCATTTGAATAATAAGAAATTTTATTGCTTTAAGCTTCTTAAGAATTACGATTACCTATTTATATTTACATATATAACAATTCATATAAAACTATTTACAAACCTTTAAGGATTAAATAACATTTGGTGCAACTTATTTGCATTTAACTTACTCATTAGATTTGGTATTTAAGGATTAAATAAGGGGTTTTATTATCGGGAATAATTTACCTATTTATATTTACATGCATAACAACTCGTGTAAAACTATTTACAAACTTTAATTTGCGTTTGGATTTGGATTAAATTACCAATTTTGTTTTTAATAGGTTGTTGCTTAAATTAAGGGGTTTTGCTTTAAGGGCTTATTAAGGATATTAACCTATTTATGTTTACATACATAACAACTCGTGTAAAACTATTTACAAACTTTAATTTGCGTTTGGATTTGAATTAAAGTTATCAATTTTGTTTTTAATAGGTTGCTTATGGGATTAGTTTAGGGGTTCTTTGTATTTGTAATAATTTGTGGGGGAAATCATTTACAGATACAGATTGTTTTGGAGATTAACTTGTTTAATAAGGATTTTATGTTGCTTTACTTTAAGTGTAACTGATTTTGCATTTGGCGCGACTTATTTACATTTAAACAAATTGTTTTCCTTTTCTAAAAACTATCAAAATAATTTCTTTGCTGATAAGGTTTTTACAAATATATGGAATATATTTTTAAAAACCTCCTATATAGTGTAAAGAATAATAACAGAACTATTACAGATCCACTTACTCTATATATTTATATCTTAATCCGCGCGCGCGTGTGCGTATTGGTTTTGTATTAGTTTGATGGTTTTTACTTGGAGTCTATATTATTTCAACTTATTTACAATTTTGATAGACAAGGGGTTTAAATGGGATTATTGTTTTGCACATCATAAGTTATCCACTTGCGTTTTCATTCAGAATTGACAGTAATGGAGCCTAACGGGTAAAATTATTTACTTATAAAACAATAAGATAGATTTTAAGGAAATCATTCATAAATTTGGATATATTGTATAATATCTGCTTAATTAATCTTTATGTTTGTACTTGAATTAAAAAATTTTGTTTTTAACAAAGTCGTTTTTAAAAATAGAATTTTGTTTTAAAATATAATTTGCTATAAAGGATTCTTTACATTTATTTATAAACATGGCAATTTGTGGAAAATCATTTACAAATATGTGGGCTTCATTATTTAACAAGATATTATTTTAGCAAGGAATTTAAATAAGGGTTTTTATTATTATTGGGAATTTACCTATTTATATTTACATACGTAACAACTCGTGTAAAACTATTTATAATTTAATTTGCTTAAAAGAATTAAGTTTGGTATTTAAGAATTAAATAAGGATTTCGTTTACTTTGGAAATTTTACATTACAAGGATTTCCTATTTATATTTACATATATAACAACTCATGTAAAACTATTTACAAACTTTGGTTTGCGTTTGAACTTGAATTAAAGTTACCAATTACGTTTAGGTTGCTTAAATTTAAATAGGATTTGATATTTTAGCATTTGAATAATTAATAAGGAATTTTATTGCTTTAAGCTTCTTAAGGATTACCTATTTATATCTACATATATAACAATTCATATAAAACTATTTACAAACCTTTAAGGATTAAATAACATTTGGTACGACTTATTTGCATTTAAACAAATTAATTTATTTGTGCAATTTGGTTAAACTTACTTATTAGATTTGGTATTTAAGGATTAAATAAGGGGTTTTATTATCGGGAATAATTTACCTATTTATAATTTACATGCATAACAACTTGTGTAAAACTATTTACAATTTAATTTGCTTAAAAAATAGATTTGGTATTTAAGAATTAAATAAGGATTTTGTGTACTTTAGAAATTTTGCATTACAAGGAATTATCCTATTTACATTTACATACATAACAACTCGTGTAAAACTATTTACAAACTTTAATTTGCGTTTGGATTTGGATTAAATTACCAATTTTGTTTTTAATAGGTTGTTGCTTAAATTAAGGGGTCTTGCTTTAAAGGCTTATTAAGGATATTGACCTATTTATGTTTACATGCATAACAACTCGTGTAAAACTATTTACAAACCTTAATTTGCGTTTGGATTTGAATTAAAGTTATCAATTTTGTTTTTAATAGGTTGCTTATGGGATTAGTTTTAGGGGTTCTTTGTATTTGTAATAATTTGTGGGGAAAATCATTTACAGATACAGATTGTTTTGGAGATTAACTTGTTTAATAAGGATTTTATGTTGCTTTACTTTAAGTGTAACTGATTTTGCATTTGGCGCGACTTATTTACATTTAAACAAATTGTTTTCCTTTTCTAAAAACTATCAAAATAATTTCTTTGCTGATAAGGTTTTTACAAATATATGGAATATATTTTTAAAAACCTCCTATATAGTGTAAAGAATAATAACAGAACTATTACAGATCCACTTACTCTATATATTTATATCTTAATCCGCGCGCGCGCGTGCGTATTGGTTTTGTATTAGTTTGATGGTTTTTACTTGGAGTCTATATTATTTCAACTTATTTGCAATTTTAATAGACAAGGGGTTTAAATGGGATTATTGCTTTGTACATCATAAGTTATCCACTTGCGTTTTCATTCAGAATTGAAGTAATATTGACAGTAATGGAGCCTAACGGGTAAAAGGTTATTTACTTATAAAACAATAAGATATATTTTAAGGAAATCATTCATAAATTTGGATATATTGTATAAAATCTGCTTAATTAATCTTTATGTTTGTATACTTGAATTAAAAAATTTTGTTTTTAACAAAGTTGTTTTTAAAAATAGAATTTTGTTTTAAAATATAATTTGCTATAAAGGATTCTTTACATTTATTTATAAACATGGCAATTTGTGGAAAATCATTTACAAATATGTGGGCTTCATTATTTAACAAGATATTATTTTAGCAAGGAATTTAAATAAGGGTTTTTATTATTATTGGGAATTTACCTATTTATATTTACATACGTAACAACTCGTGTAAAACTATTTATAATTTAATTTGCTTAAAAGAATTAAGTTTGGTATTTAAGAATTAAATAAGGATTTCGTTTACTTTGGAAATTTTACATTACAAGGATTTCCTATTTATATTTACATATATAACAACTCATGTAAAACTATTTACAAACTTTGGTTTGCGTTTGAACTTGAATTAAAGTTACAATTACGTTTAGGTTGCTTAAATTTAAATAGGATTTGATATTTTAGCATTTAAATAATTAATAAGGAATTTTATTGCTTTAAACTTCTTAAGGATTACCTATTTATATCTACATATATAACAATTCATATAAAACTATTTACAAACCTTTAAGGATTAAACTTGTTTAATTAAGGATTTTATTGGTTGCTTTACACTGGTTTCTAACATTTGGTACGACTTATTTGCATTTAAACAAATTAATTTATTTGTGCATTTAGTTAAACCTACTTATTAGATTTGGTAATTTAAGTTTAAGGATTAAATAAGGGGTTTTATTATCGGGGATAATTTACCTATTTATATTTACATACATAACAACTCGTGTAAAACTATTTACAATTTAATTTGCTTAAAAATAGATTTGGTATTTAAGAATTAAATAAGGATTTTGTGTACTTTAGAAATTTTGCATTACAAGGATTATCCTATTTACATTTACATACATAACAACTCGTGTAAAACTATTTACAAACTTTAATTTGCGTTTAGATTTGAATTAAATTACCAATTTTGTTTTTAATAGGTTGTTGCTTAAATTAAGGGGTTTTGCTTTAAGGGCTTATTAAGGATATTAACCTATTTATGTTTACATACATAACAACTCGTGTAAAACTATTTACAAACTTTAATTTGCGTTTGGATTTGAATTAAAGTTATCAATTTTGTTTTTAATAGGTTGCTTATGGGATTAGTTTAGGGGTTCTTTGTATTTGTAATAATTTGTGGGGAAAATCATTTACAGATACAGATTGTTTTGGAGATTAACTTGTTTAATAAGGATTTTATGTTGCTTTACTTTAAGTGTAACTGATTTTGCATTTGGCGCGACTTATTTACATTTAAACAAATTGTTTTCCTTTTCTAAAAACTATCAAAATAATTTCTTTGCTGATAAGGTTTTTACAAATATATGGAATATATTTTTAAAAACCTCCTATATAGTGTTGTAAAGAATAATAACAGAACTATTACAGATCCACTTACTCTATATATTTATATCTTAATCCGCGCGCGCGTGTGCGTATTGGTTTTGTATTAGTTTGATGGTTTTTACTTGGAGTCTACATTATTTCAACTTATTTACAATTTTGATAGACAAGGGGTTTAAATGGGATTATTGTTTTGCACATCATAAGTTATCCACTTGCGTTTTCATTCAGAATTGAAGTAATATTGGCAGTAATGGAGCCTAACGGGTAAAAGGTTATTTACTTATAAAGCAATAAGATAGATTTTAAGGAAATCATTCATAAATTTGGATATATTGTATAAAATCTGCTTAATTAATCTTTATGTTTGTACTTGAATTAAAAAATTTTGTTTTTAACAAAGTTGTTTTTAAAAATAGAATTTTGTTTTAAAACATAATTTGCTATAAAGGATTCTTTACATTTATTTATAAACATGGCAATTTGTGGAAAATCATTTACAAATATGTGGGCTTTATTATTTAACAAGATATTATTTTAGCAAGGAATTTAAATAAGGGTTTTTTATTATTATTGGGAATTTACCTATTTATATTTACATACGTAACAACTCGTGTAAAACTATTTATAATTTAATTTGCTTAAAAGAATTAAGTTTGGTATTTAAGAATTAAATAAGGATTTCGTTTACTTTGGAAATTTTACATTACAAGGATTTCCTATTTATATTTACATATATAACAACTCATGTAAAACTATTTACAAACTTTGGTTTGCGTTTGAACTTGAATTAAAGTTACCAATTTCGTTTAGGTTGCTTAAATTTAAATAGGATTTGGTATTTTAGCATTTGAATAATTAATAAGGAATTTTATTGCTTTAAGCTTCTTAAGAATTACGATTACCTATTTATATTTACATATATAACAATTCATATAAAACTATTTACAAACCTTTAAGGATTAAATAACATTTGGTACGACTTATTTGCATTTAAACAAATTAATTTATTTGTGCAATTTGGTTAAACTTACTTATTAGATTTGGTATTTAAGGATTAAATAAGGGGTTTTATTATCGGGGATAATTTACCTATTTATATTTACATACATAACAACTCGTGTAAAACTATTTACAATTTAATTTGCTTAAAAATAGATTTGGTATTTAAGAATTAAATAAGGATTTTGTGTACTTTAGAAATTTTGCATTACAAGGATTATCCTATTTACATTTACATACATAACAACTCGTGTAAAACTATTTACAAACTTTAATTTGCGTTTAGATTTGAATTAAATTACCAATTTTGTTTTTAATAGGTTGTTGCTTAAATTAAGGGGTTTTGCTTTAAGGGCTTATTAAGGATATTAACCTATTTATGTTTACATACATAACAACTCGTGTAAAACTATTTACAAACTTTAATTTGCGTTTGGATTTGAATTAAAGTTATCAATTTTGTTTTTAATAGGTTGCTTATGGGATTAGTTTAGGGGTTCTTTGTATTTGTAATAATTTGTGGGGAAAATCATTTACAGATACAGATTGTTTTGGAGATTAACTTGTTTAATAAGGATTTTATGTTGCTTTACTTTAAGTGTAACTGATTTTGCATTTGGCGCGACTTATTTACATTTAAACAAATTGTTTTCCTTTTCTAAAAACTATCAAAATAATTTCTTTGCTGATAAGGTTTTTACAAATATATGGAATATATTTTTAAAAACCTCCTATATAGTATAAAGAATAATAACAGAACTATTACAGATCCACTTACTCTATATATTTATATCTATAATCCGCGCGCGCGTGTGCGTATTGGTTTTGTATTAGTTTGATGGTTTTTACTTGGAGTCTATATTATTTCAACTTATTTGCAATTTTAATAGACAAGGGGTTTAAATGGGATTATTCTTTGTACATCATAAGTTATCCACTTACGTTTTCATTCAGAATTGAAGTAATATTGACAGTAATGGAGCCTAACGAGCAAAAGGTTATTTACTTATAAAACAATAAGATATATTTTAAGGAAATCATTCATAAATTTGGATATATTGTATAAAATCTGCTTAATTAATCTTTATGTTTGTACTTGAATTAAAAAATTTTGTTTTTAACAAAGTTGTTTTTAAAAATAGAATTTTGTTTTAAAATATAATTTGCTATAAAGGATTCTTTATATTTATTTATAAACATGACAATTTGTGGAAAATCATTTACAAATATGTGGGCTTTATTATTTAACAAGATATTATTTTAGCAAGGAATTTAAATAAGGGGTTTTATTATTATTGGGAATTTTACCTATTTATATTTACATACATAACAACTCGTGTAAAACTATTTATAATTTAATTTGCTTAAAAGAATTAAGTTTGGTACTTAAGAATTAAATAAGGATTTCGTTTACTTTGGAAATTTTACATTACAAGGATTTTCCTATTTATATTTACATATATAACAACTCATGTAAAACTATTTACAAACTTTGGTTTGCGTTTGAACTTGAATTAAAGTTACCAATTTCGTTTAGGTTGCTTAAATTTAAATAGGATTTGATATTTTAGCATTTGAATAATTAATAAGGAATTTTATTGCTTTAAGCTTCTTAAGGATTACCTATTTATATTTACATATATAACAATTCATATAAAACTATTTACAAACCTTTAAGGATTAAACTTGTTTAATTAAGGATTTTATTGGTTGCTTTACACTGGTTTCTAACATTTGGTGCAACTTATTTGCATTTAAACAAATTAATTTATTTTGTGCATTTAGTTAAACCTACTTATTAGATTTGGTAATTTAAGTTTTAAATAAGGGGTTTTATTATCGGGAATAATTTACCTATTTATATTTACATACATAACAACTCGTGTAAAACTATTTACAATTTAATTTGCTTAAAAAATAGATTTGGTATTTAAGAATTAAATAAGGATTTTGTGTACTTTAGAAATTTTGCATTACAAGGAATTATCCTATTTACATTTACATACATAACAACTCGTGTAAAACTATTTACAAACTTTAATTTGCGTTTGGATTTGGATTAAATTACCAATTTTGTTTTTAATAGGTTGTTGCTTAAATTAAGGGGTCTTGCTTTAAAGGCTTATTAAGGATATTGACCTATTTATGTTTACATGCATAACAACTCGTGTAAAACTATTTACAAACCTTAATTTGCGTTTGGATTTGAATTAAAGTTATCAATTTTGTTTTTAATAGGTTGCTTATGGGATTAGTTTTAGGGGTTCTTTGTATTTGTAATAATTTGTGTGGGAAAATCATTTACAGATACAGATTGTTTTGGAGATTAACTTGTTTAATAAGGATTTTATGTTGCTTTACTTTAAGTGTAACTGATTTTGCATTTGGCGCGACTTATTTACATTTAAACAAATTGTTTTCCTTTTCTAAAAACTATCAAAATAATTTCTTTGCTGATAAGGTTTTTACAAATATATGAAATATATTTTTAAAAACCTCCTGTATAGTGTAAAGAATAATAACAGAACTATTACAGATCCACTTACTCTATATATTTATATCTTAATCCGCGCGCGCGCGTGCGTATTGGTTTTGTATTAGTTTGATGGTTTTTACTTGGAGTCTATATTATTTCAACTTATTTGCAATTTTAATAGACAAGGGGTTTAAATGGGATTATTGCTTTGTACATCATAAGTTATCCACTTGCGTTTTCATTCAGAATTGAAGTAATATTGACAGTAATGGAGCCTAACGGGTAAAAGGTTATTTACTTATAAAACAATAAGATATATTTTAAGGAAATCATTCATAAATTTGGATATATTGTATAAAATCTGCTTAATTAATCTTTATGTTTGTATACTTGAATTAAAAAATTTTGTTTTTAACAAAGTTGTTTTTAAAAATAGAATTTTGTTTTAAAATATAATTTGCTATAAAGGATTCTTTACATTTATTTATAAACATGGCAATTTGTGGAAAATCATTTACAAATATGTGGGCTTCATTATTTAACAAGATATTATTTTAGCAAGGAATTTAAATAAGGGTTTTTATTATTATTGGAATTTACCTATTTATATTTACATACGTAACAACTCGTGTAAAACTATTTATAATTTAATTTGCTTAAAAGAATTAAGTTTGGTATTTAAGAATTAAATAAGGATTTCGTTTACTTTGGAAATTTTACATTACAAGGATTTCCTATTTATATTTACATATATAACAACTCATGTAAAACTATTTACAAACTTTGGTTTGCGTTTGAACTTGAATTAAAGTTACAATTACGTTTAGGTTGCTTAAATTTAAATAGGATTTGATATTTTAGCATTTGAATAATTAATAAGGAATTTTATTGCTTTAAACTTCTTAAGGATTACCTATTTATATCTACATATATAACAATTCATATAAAACTATTTACAAACCTTTAAGGATTAAACTTGTTTAATTAAGGATTTTATTGGTTGCTTTACACTGGTTTCTAACATTTGGTGCAACTTATTTGCATTTAAACAAATTAATTTATTTTGTGCATTTAGTTAAACCTACTTATTAGATTTGGTAATTTAAGTTTAAGGATTAAATAAGGGGTTTTAATTATCGGGGATAATTTACCTATTTATATTTACATACATAACAACTCGTGTAAAACTATTTACAATTTAATTTGCTTAAAAATAGATTTGGTATTTATAGAATTAAATAAGGATTTTGTGTACTTTAGAAATTTTGCATTACAAGGATTGTCCTATTTACATTTACATACATAACAACTCGTGTAAAACTATTTACAAACTTTAATTTGCGTTTAGATTTGAATTAAATTACCAATTTTGTTTTTAATAGGTTGTTGCTTAAATTAAGGGGTTTTGCTTTAAGGGCTTATTAAGGATATTAACCTATTTATGTTTACATACATAACAACTCGTGTAAAACTATTTACAAACTTTAATTTGCGTTTGGATTTGAATTAAAGTTATCAATTTTGTTTTTAATAGGTTGCTTATGGGATTAGTTTAGGGGTTCTTTGTATTTGTAATAATTTGTGGGGAAAATCATTTACAGATACAGATTGTTTTGGAGATTAACTTGTTTAATAAGGATTTTATGTTGCTTTACTTTAAGTGTAACTGATTTTGCATTTGGCGCGACTTATTTACATTTAAACAAATTGTTTTCCTTTTCTAAAAACTATCAAAATAATTTCTTTGCTGATAAGGTTTTTACAAATATATGGAATATATTTTTAAAAACCTCCTATATAGTGTAAAGAATAATAACAGAACTATTACAGATCCACTTACTCTATATATTTATATCTTAATCCGCGCGCGCGTGTGCGTATTGGTTTTGTATTAGTTTGATGGTTTTTACTTGGAGTCTACATTATTTCAACTTATTTACAATTTTGATAGACAAGGGGTTTAAATGGGATTATTGTTTTGCACATCATAAGTTATCCACTTGCGTTTTCATTCAGAATTGAAGTAATATTGGCAGTAATGGAGCCTAACGGGTAAAAGGTTATTTACTTATAAAGCAATAAGATAGATTTTAAGGAAATCATTCATAAATTTGGATATATTGTATAAAATCTGCTTAATTAATCTTTATGTTTGTACTTGAATTAAAAAATTTTGTTTTTAACAAAGTTGTTTTTAAAAATAGAATTTTGTTTTAAAACATAATTTGCTATAAAGGATTCTTTACATTTATTTATAAACATGGCAATTTGTGGAAAATCATTTACAAATATGTGGGCTTTATTATTTAACAAGATATTATTTTAGCAAGGAATTTAAATAAGGGTTTTTATTATTATTGGGAATTTACCTATTTATATTTACATACGTAACAACTCGTGTAAAACTATTTATAATTTAATTTGCTTAAAAGAATTAAGTTTGGTATTTAAGAATTAAATAAGGATTTCGTTTACTTTGGAAATTTTACATTACAAGGATTTCCTATTTATATTTACATATATAACAACTCATGTAAAACTATTTACAAACTTTGGTTTGCGTTTGAACTTGAATTAAAGTTACCAATTTCGTTTAGGTTGCTTAAATTTAAATAGGATTTGGTATTTTAGCATTTGAATAATTAATAAGGAATTTTATTGCTTTAAGCTTCTTAAGAATTACGATTACCTATTTATATTTACATATATAACAATTCATATAAAACTATTTACAAACCTTTAAGGATTAAATAACATTTGGTACGACTTATTTGCATTTAAACAAATTAATTTATTTGTGCAATTTGGTTAAACTTACTTATTAGATTTGGTATTTAAGGATTAAATAAGGGGTTTTATTATCGGGAATAATTTACCTATTTATAATTTACATGCATAACAACTTGTGTAAAACTATTTACAATTTAATTTGCTTAAAAATAGATTTGGTATTTAAGAATTAAATAAGGATTTTGTGTACTTTAGAAATTTTGCATTACAAGGAATTATCCTATTTACATTTACATACATAACAACTCGTGTAAAACTATTTACAAACTTTAATTTGCGTTTGGATTTGGATTAAATTACCAATTTTGTTTTTAATAGGTTGTTGCTTAAATTAAGGGGTCTTGCTTTAAAGGCTTATTAAGGATATTGACCTATTTATGTTTACATGCATAACAACTCGTGTAAAACTATTTACAAACTTTAATTTGCGTTTGGATTTGAATTAAAGTTATCAATTTTGTTTTTAATAGGTTGCTTATGGGATTAGTTTTAGGGGTTCTTTGTATTTGTAATAATTGTGGGGAAAATCATTTACAGATACAGATTGTTTTGGAGATTAACTTGTTTAATAAGGATTTTATGTTGCTTTACTTTAAGTGTAACTGATTTTGCATTTGGCACGACTTATTTACATTTAAACAAATTGTTTTCCTTTTCTAAAAACTATCAAAATAATTTCTTTGCTGATAAGGTTTTTACAAATATATGAAATATATTTTTAAAAACCTCCTATATAGTATAAAGAATAATAACAGAACTATTACAGATCCACTTACTCTATATATTTATATCTATAATCCGCGCGCGCGTGTGCGTATTGGTTTTGTATTAGTTTGATGGTTTTTACTTGGAGTCTATATTATTTCAACTTATTTGCAATTTTAATAGACAAGGGGTTTAAATGGGATTATTGCTTTGTACATCATAAGTTATCCACTTACGTTTTCATTCAGAATTGAAGTAATATTGACAGTAATGGAGCCTAACGGGCAAAAGGTTATTTACTTATAAAACAATAAGATATATTTTAAGGAAATCATTCATAAATTTGGATATATTGTATAAAATCTGCTTAATTAATCTTTATGTTTGTACTTGAATTAAAAAATTTTGTTTTTAACAAAGTTGTTTTTAAAAATAGAATTTTGTTTTAAAATATAATTTGCTATAAAGGATTCTTTATATTTATTTATAAACATGACAATTTGTGGAAAATCATTTACAAATATGTGGGCTTTATTATTTAACAAGATATTATTTTAGCAAGGAATTTAAATAAGGGGTTTTATTATTATTGGGAATTTTACCTATTTATATTTACATACATAACAACTCGTGTAAAACTATTTATAATTTAATTTGCTTAAAAGAATTAAGTTTGGTACTTAAGAATTAAATAAGGATTTCGTTTACTTTGGAAATTTTACATTACAAGGATTATCCTATTTATATTTACATATATAACAACTCATGTAAAACTATTTACAAACTTTGGTTTGCGTTTGAACTTGAATTAAAGTTACCAATTTCGTTTAGGTTGCTTAAATTTAAATAGGATTTGATATTTTAGCATTTGAATAATTAATAAGGAATTTTATTGCTTTAAGCTTCTTAAGGATTACCTATTTATATTTACATATATAACAATTCATATAAAACTATTTACAAACCTTTAAGGATTAAACTTGTTTAATTAAGGATTTTATTGGTTGCTTTACACTGGTTTCTAACATTTGGTGCAACTTATTTGCATTTAAACAAATTAATTTATTTTGTGCATTTAGTTAAACCTACTTATTAGATTTGGTAATTTAAGTTTTAAATAAGGGGTTTTATTATCGGGAATAATTTACCTATTTATATTTACATACATAACAACTCGTGTAAAACTATTTACAATTTAATTTGCTTAAAAAATAGATTTGGTATTTAAGAATTAAATAAGGATTTTGTGTACTTTAGAAATTTTGCATTACAAGGATTATCCTATTTACATTTACATACATAACAACTCGTGTAAAACTATTTACAAACTTTAATTTGCGTTTGGATTTGAATTAAATTACCAATTTTGTTTTTAATAGGTTGTTGCTTAAATTAAATTAAGGGGTCTTGCTTAAGGGCTTATTAAGGGTATTGACCTATTTATGTTTACATACATAACAACTCGTGTAAAACTATTTACAAACTTTAATTTGCGTTTGAATTTGAATTAAAGTTATCAATTTTGTTTTTAATAGGTTGCTTATGGGATTAGTTTAGGGGTTCTTTGTATTTGTAATAATTTGTGGGGAAAATCATTTACAGATACAGATTGTTTTGGAGATTAACTTGTTTAATAAGGATTTTATGTTGCTTTACTTTAAGTGTAACTGATTTTGCATTTGGCGCGACTTATTTACATTTAAACAAATTGTTTTCCTTTTCTAAAAACTATCAAAATAATTTCTTTGCTGATAAGGTTTTTACAAATATATGGAATATATTTTTAAAAACCTCCTATATAGTGTAAAGAATAATAACAGAACTATTACAGATCCACTTACTCTATATATTTATATCTTAATCCGCGCGCGCGTGTGCGTATTGGTTTTGTATTAGTTTAATGGTTTTTACTTGGAGTCTATATTATTTCAACTTATTTACAATTTTGATAGACAAGGGGTTTAATGGGATTACTGTTTTGTACATCATAAGTTATTCACTTGCGTTTCATTCAGAATTGAAGTAATATTGACAGTAATGGAGCCTAACGGGTAAAAGGTTATTTACTTATAAAACAATAAGATAGATTTTAAGGAAGTCATTCATAAATTTGGATATATTGTATAAAATCTGCTTAATTAATCTTTATGTTTATACTTGAATTAAAAAATTTTGTTTTTAACAAAGTTGTTTAAAAATAGAATTTTGTTTTAAAATATAATTTGCTATAAAGGATTCTTTATAAACATGACAATTTGTGGAAAATCATTTACAAATATGTGGGCTTTATTATTTAACAAGATATTATTTTAGCAAGGAATTTAAATAAGGGTTTTTATTATTATTGGGAATTTACCTATTTATATTTACATACATAACAACTCGTGTAAAACTATTTACAATTTAATTTGCTTAAAAGAATTAAGTTTGGTATTTAAGAATTAAATAAGGATTTCGTTTACTTTGGAAATTTTACATTATAAAAATTATCCTATTTATATTTACATATATAACAATTCATGTAAAACTATTTACAAACTTTGGTTTACGTTTGAACTTGAATTAAAGTTACCAATTTCGTTTAGGTTGCTTAAATTTAAATAGGATTTGATATTTTAGCATTTGAATAATTAATAAGGAATTTTATTGCTTTAAGCTTCTTAAGGATTACGATCATCTATTTATATTTACATATATAACAATTTATATAAAACTATTTACAAACCTTTAAGGATTAAATAACATTTGGTGCAACTTATTTGCATTTAAACAAATTAATTTATTTGTGCATTTGGTAAACTTACTTATTAGATTTGGTATTTAAGGATTAAATAAGGGGGTTTATTATCGGGAATAATTTACCTATTTATGTTTACATACATAACAACTCGTGTAAAACTATTTACAAACTTTAATTTGCGTTTGGATTTGGATTAAATTACCAATTTTGTTTTTAATAGGTTGTTGCTTAAATTAAATTAAGGGGTCTTGCTTAAGGGCTTATTAAGGATATTGACCTATTTATATTTGCATACATAACAACTCGTGTAAAACTATTTACAAACTTTAATTTGCGTTTGGATTTGAATTAAAGTTATCAATTTTGTTTTTAATAGGTTGCTTATGGGATTAGTTTTAGGGGTTTTGTAATAATTTGTGGGGAAAATCATTTACAAATACAGATTGTTTTGGAGATTAACTTATTTGATAAGGATTTTATGTTGCTTTACTTTAAGTGTAACTGATTTTGCATTTGGCGTGACTTATTTGCATTTAAACACATTGCTTTCCTTTTCTAAAAACTATCAAAATAATTTCTTTGCTGATAAGGTTTTTACAAATATATGAAATATATTTTTAAAAACCTCCTATATAGTGTAAAGAATAATAACAGAACTATTACAGATCCACTTACTCTATATATTTATATCTTTAATCCGCGCGCGCGTGTGCGTATTGGTTTTGTATTAGTTTAATGGTTTTTACTTGGAGTCTATATTATTTCAACTTATTTGCAATTTTGCACACATTTATTTATATGTTTAAAACAAAATTTATAGTTAAAAATACTATTTCAAAATATTATTTGATGAGATTTACAGTCAGAATTGATGTTTTTTTACTTGTTTTTTATTTTTTGATTTAATAAAATTTAATGAGATTTACAGTCAGAATTTAGTGTTTTTCTTACTTTTGTGTTTTTTAATTTGATGAGGTTTACAGTCAATATTTTTTTGTTTAATTTTAGAACTAAAAATACAGTGCTTGCTATAATATTAAAAATGGGGGGAAATATATAATTAAACAATACTGCTATTTAAGTTTTATTTAATGAGATTTACCAGTCAAAATTGACGTTTTTGATTATTTATCTGCTGTTTGATTTGATAAATTTGATGAGATTTACAGTTATAATTGGTGGTTTAGTTATTTTATTTATTTTTATTTTAATGTGACTTTTAGTCGATATTTTACTTTTGTTTAATTTTAAAGTCAAAAATGATGTCTTTTAATTGTTTTTCTACTGTACGCACAATGGATGATAATTATTTAGTTATATTACTTGTTTTATTATTTAATGTAATTTACAGTCAGAATTGATGTTTTTTACTTGTTTTTTTATTTTTTGATTTAATAAAATTTGATGAAATTTACAGTTACAATTAGTGTTTTTACTTACTTTTGTGTTTTTTAGTTTGATGAGGTTTGCAGTCAATGTTTTTTTGTTTAATTTTAGAGCTAAAAACGTGCTTGTTGTTTATAATATTAGAGAATGAGAATATAATTAAACAATGCTACTATTTAAGTTTTATTTAATGAGATTTACAGTCAAATTTGACGTTTTTTAATTATTTGTCTGCTGTTTGAGTTAATAAATTTAATGAGATTTACAGTCAAAATTTAGTGTTTTTACTTACTTTTGTGTTTTTTAGTTTGATGAGATTTACAGTCAATGTTTTTTTGTTTAATTTTAGAACTAAAAAATACACTTGTTATAATATTAGAAAATGGGGGAAATATAATTAAACAAATACTGCTATTTAAGTTTTATTTGATGAGATTTACAGTCAGAATTGATGTTTTTACTTGTTTTTTATTTTTTGATTTAATAAAATTTGATGAGATTTACAATTACAATTAGTGTTTTTACTTACTTTTGTGTTTTTTAGTTTGATGAGGTTTGCAGTCAATGTTTTTTGTTTAACTTTTGTGTTTTTTAGTTTGATGAGGTTTGCAGTCAATGTTTTTTTTGTTTAATTTTAGAGCTAAAAACGTGCTTGTTGTTTATAATATTAAAGAATGAGAATATAATTAAACAATGCTACTATTTAAGTTTTATTTAATGAGATTTACAGTCAGAATTGATGTTTTTACTTGTTTTTTATTTTTTGATTTAATAAAATTTGATGAGATTTACAATTACAATTAGTGTTTTTACTTACTTTTGTGTTTTTTAGTTTGATGGGGTTTGCAGTCAATGTTTTTTGTTTAATTTTAGAGCTAAAAACGTGCTTGTTGTTGTTTATAATATTAGAGAATGAAAATATAATTAAACAATACTACTATTTAAATTTTATTTAATGAGATTTTTACAATCAAATTTGACGTTTTTTAATTATTTGTTATTTGTCTGCTGTTTGAGTTGATAAATTTAATGAAATTTAACGCAGTCAGAATTGATGTTTTTACTTGTTTTTTATTTTTAATTTAATAAAATTTAATGGTATTTGCAGTCAAAATTGGCGTTTTTACTTACTTTTGTGTTTTTTAGTTTGATGGGATGAGGTTTAAGTCAATGTTTTTTTTTGTTTAATTTTAGAGCTAAAAAACGTGCTTGTTGTTTATAATATTAGAGGATGGGGATATAATTAAACAATGCTACTATTTAAGTTTTATTTAATGGGATTTATAGTCACATTTTGACATTTTTAATTATTTGTCTGCTGTTTGATTTGATGGATTTCATGAGATTTACGGTCAGAATTTAGTGTTTTTACTTACTTTTGTGTTTTTTAGTTTGATGAAGTTTGCAGTTAATGTTTTTTTTGTTTAATTTTAGAACTAAAAATACACTTGTTATAATATTAGAAAATGGGGGAAATATAATTAAACAAATACTGCTATTTAAGTTTTATTTGATGAGATTTACAGTCAGAATTGATGTTTTTACTTGTTTTTTATTTTTTGATTTAATAAAATTTGATGGGATTTCCAATTATAATTAGTGTTTTTACTTACTTTTGTGTTTTTTAGTTTGATGAGGTTTGCAGTCAATGTTTTTTTTGTTTAATTTTAGAACTAAAAAACGTGCTTGTTGTTTATAATATTAGAGAATGGGAATATAATTAAACAATACTACTATTTAAGTTTTATTTAATGAGATTTACAGTCAAATTTGACATTTTTAATTATTTGTCTGCTGTTTGAGTTGATAAATTTAATGAGATTTACAGTCAGAATTTAGTGTTTTTACTTACTTTTGTGTTTTTTAGTTTGATGAGGTTTACAGTCAATGCTTTTTTGTTTATATTTTTAGAGCTAAAAACGTGCTTGTTATAATATTAGAAAATGGGGAAATATAATTAAACAATACTGCTATTTAAGTTGTATTTAATGAGATTTACCAGTCAAAATTGACGTTTTAATTATTTGTCGCTGTTTGATTTAATGAATTTGATAAGATTTACAGTTATAATTGGTGGTTTTAAGTTGTTTTATTTATTTTTTTTATTTTAATGTGATTTTTAGTCAATATTTTACTTTTGTTTAATTTTAAAGTCAAAAATTGTGGTGTTTATCAGTTTTTGTTTATTGTTTTTGTTTATTTTTTATTTTAATGTGATTTTTAGTCAATATTTTATTTTTGTTTAATTTTAAAATCAAGATTGGTTGTTTTTTAATTGTTTTTCTACTGTACCGTACAATAAATGGTAGATTTATATGATTATTTAATTATATTACTTGTTTTTGTTTTTTAGTATGATTTATTTTTATTGAATAGAATTAAACAGAAAAATAGAATTAAACAACATTACTATTCAAAATATTATTTGATGAGATTTACAGTCAGAATTGATGTTTTTACTTGTTTTTATTTTTAATTTGATAAGATTTGATGAGATTTTTACAGTTACAATTAGTATTTTTTACTTACTTTTGTGTTTTTTAATTTGATGAGGTTTACAGTCAATGTTTTTTTGTTTAATTTTAGAGCTAAAACGTGCTTGTTGTTTATAATATTAGAGGATGGGAATATGATTAAACAATACTACTATTTAAGTTTTATTTAATGAGATTTACAGTCAAATTTTGACGTTTTTAATTATTTGTCTGCTGTTTGACTTGATGAATTTGATGAGATTTACACAGTCAGAATTGATGTTTTTACTTGTTTTTTATTTTTGATTTAATAAAATTTGATGAGATTTGCAGTTAGAATTGATGTTTTTACTTGTTTTTTATTTTTTGATTTAATAAAATTTGATGAGATTTCCAATTACAATTAGTGTTTTTACTTACTTTTGTGTTTTTTAGTTTGATGAGGTTTGCAGTCAATGTTTTTTTTGTTTAATTTTAGAACTAAAAAACGTGCTTGTTGTTTATAATATTAGAGAATGGGAATATAAGTAAACAATACTACTATTTAAGTTTTATTTAATGAGATTTACAGTCAAATTTGACGTTTTTAATTATTTGTCTGCTGTTTGAGTTGATAAATTTAATGAGATTTACAGTCAGAATTTAGTGTTTTTACTTACTTTTGTGTTTTTTAGTTTGATGAGGTTTACAATCAATGTTTTTTTGTTTATATTTTTAGAGCTAAAAACGTGCTTGTTATAATATTAGAAAATGGGGAAATTATAATTAAACAATACTGCTATTTAAGTTGTATTTAATGAGATTTACCAGTCAAAATTGACGTTTTTAATTATTTGTCGCTGTTTGATTTAATGAATTTGATAAGATTTACAGTTATAATTGGTGGTTTTAAGTTGTTTTATTTATTTTTTTATTTTAATGTGATTTTTAGTCAATATTTTACTTTTGTTTAATTTTAAAGTCAAAAATTGTGGTGTTTATCAGTTTTTGTTTATTGTTTTTGTTTATTTTTTATTTTAATGTGATTTTTAGTCAATATTTTATTTTTGTTTAATTTTAAAATCAAGATTGGTTGTTTTTTAATTGTTTTTCTACTGTACCGTACAATAAATGGTAGATTTATATGATTATTTAATTATATTACTTGTTTTTGTTTTTAGTATGATTTATTTTTATTGAATAGAATAGACAGAAAAATAGAATTAAACAACATTACTATTCAAAATATTATTTGATGAGATTTACAGTCAGAATTGATGTTTTTACTTGTTTTTAATTTGATAAGATTTGATGAGATTTTTACAGTTACAATTAGTGTTTTTTACTTACTTTTGTGTTTTTTAGTTTGATGAGGTTTACAGTCAATGTTTTTTTGTTTAATTTTAGAGCTAAAACGTGCTTGTTGTTTATAATATTAGAGAATGGGAATATGATTAAACAATACTACTATTTAAGTTTTATTTAATGAGATTTACAGTCAAATTTTGACGTTTTTAATTATTTGTCTGCTGTTTGATTTGATGAATTTGATGAGATTTACACAGTCAGAATTGATGTTTTTACTTGTTTTTTATTTTTGATTTAATAAAATTTGATGAGATTTGCAGTCAGAATTGATGTTTTTACTTGTTCTTTATTTTTGATTTAATAAAATTTGATGAGATTTGCAGTTACAATTGATGTTTTTTACTTGTTTTTTATTTTTGATTTAATAAAATTTGATGATATTTAACGGTTACAATTAGTGTTTTTACTTACTTTTATGTTTTTTATTTTGATGGTATATTTACAAGTCAATGTTTTTTTTGTTTAATTTTAGAGTTAAAAACGCGCTTGTTAATTTATAATATTAAAAATGGGAATATAATTAAACCAAATATACACTACTATTTAAGTTTTATTTAATGAGATTTACAGCCAAAAATTGACGTTTTTAATTATTTCTCTGCTATTTGATTTGATAAATTTGGTGAGATCTACAGGTTATAATTGGTAGTTTTTTATTTGTTTTTATTTGTTTTTATTTGTTTTTATTTTTAATGCGATTTACACAGTCAATGCTTTTTTGTTTAATTTTAAAGTTTGAACATATGCTTGTTTATAAATATTAAAATGTGGGAAGTGTGTTATGTGTTATGGTTAAAAATATTACTATTTAAGTCTTATTTAACGAAATTTGGTTTGCAGTTTGTACTTGATGTTTTTACTTTTTTTGTTTTTGATTTGAGAAATTTGATGGGATTTGCAGTTTGTAATTGATGTTTTTACTTTTTTTTGTTTTTGATTTGAGAAATTTGATGGGATTTGCAGTTAAAATTGATGTTTTTACTTGTTTTTTTGATTTTTGATTTAATGTATTTATTTGATAGAATTTACAGTTGAATTGGTATTTTTTTTACCCTTGTTTAATACTTTAATGGATTTTTATGATAATGATTTTGTTTGATTTTAGTAAACATGGTTGCTTTTTGTATATATTAAAAATAAGAGGAATATATATATGGTTAGATACTACTACTATTTATTTAAGTTTTATTTAATGAGATTTACAGTTATAATTGGTGTTTTTACTTGTTTTTGTTTTGTATTTTAATGAAATTTGTAGTAATTAATGCTTTGTTTTTGCTTAATTTTAAAGTTAAAATTATGAGTTGTTAAAGTAAGTACACATTTATTTGTATAATTGAAAAAAGAAAAATAGAGTTAAATTTAAATATTATTTAATACGATATGCATATTATAATTGGAATTGGGGGGTTTTGTCATTTTAATGAGATTTAACAATTAATATTTTTATCAAAATTGTGTGTTTTAAAGTCTGACTAAGTATATATAATATATATATTTATACTTGATATGTATGTTTTAATACTTTCAAAAAAAAAATTTAAAACTCAAATTTAAAATAAATTGTAATTTTTAATTTTAAATTACAATATTCTCTTTCTAAAATTTAATTTTAAACATATTTCTACCCAAAATAAAATGATGATTGCTCCCTTTTTCTCCATTTTATTTCAAATACCCTACTTATTTTGTCATAAATATGCTGGCTTTTTTGTTAGTATAAATATATCTCAATAAACTAAACTATATTAATACCTGTTGTAACCAAATATAAATACCATTATTTATTCTTATCACTTTATTAAAATATCCACATATTTAAAAAATATTTAATATTTAAAGATTATTTAATATTTAAAGATTATTTAATATTTAAAAATTGAAATAATATTAAAATCTATATGTATAGCAATCATAATATACAAAAAAACAAACAATATTTTAAATTATATCTAAAATATATAACAAAATTTCAAACAAATAAAGACATATAAATGGAAAAACACAAAAAATATCAACAATAAAACATTGAAAATATACATAATGTTGCTATAATTAGAAATACTCTTCAAAATAACATAACAACATCCATATTAAAAAAATAAAAAAAGATATTTCCGTAATATATAAATGCAGATAATATTATTACAAACAATACTAATATAGTGATATCAAAAAAACTGTAAAAATATAAATAGAATGTTAACATTGTGTAACTTGCGTATATAAATGTATAAACATAATCTAACACAAAAAATATACATATAAAGCACATATACACACATAACATACAATAAATGATACAACATTCAAAATCGAATAATAAAAATAAACAATCTACTAAACAAAAGCATTTAAACACGAAAAATAGGAAGAACAATAAGAAATAATTGTATATTATTGTTAAAAATATAAATATGATACACACAACCAAAAATTCTATAATATTGTAAAAGGCTAATGTCAACAACATACTTAATAACATATCCTTGCAATAAAATCCACACAAAAATCAAATTGAACATGAGTTTAATATAGCGAATATTAATAAAAATCTTGCTAAAATACAACCACAAAAGTATATAAAAAAATAACATCTTAGATCTTGTAGACCAAAGAATATATGTATTCATACACCTATTACTATAAACAAAGATGCCTTATAAAACATGTGATAACAAAAAAATAAACAACCTACATAAAGATCTAAACAAATACAGCAAAAAAACGAAAAACTTATTTGGCAGATTGTACTAAATGCTATATAACGTTTTGCGTCAAAATTATAAAAGACACACAGACTCATTAATACTATTATTGCGGTTGCTCAGCAAATTATACTATAAAAATAGCTAAATCAAAATTCGAAACACCAAAATATGAAACTACCTAATATTATTCCACATACAACTAACGTTGCAGCATGTATTAATGCAGATACAGGTATTGGTCCTTCCATTGCATCTGGTAATCAAATATGTAGCCCAAACTGTGTACTTTTCGTAAAAGCACAACATAATAATATTAAAGTTATAAATACTATGTAATAGTAATCAACACACATAAAATTTATAATATGAAATGTTGCTGTGCAATAACCATTCATTGAAAATAGTATTGAAAATGCAAATATAAGCAATATATCTCCTATTTTACCTATAAAAAATGCTTTAAAACCGAATTTTATGGAGATGAAACGGTATCAAAAATAAGATATTAATAAAAAAGAATATAATCCTAATAATTCTCAACCACAATATGCTGTTATAAAATCATATGATAATATGAAAAAATTCATACATAAAATGAACATTCAAAAAATATTAAGAAATCGCCCTAAAAATATATCAAAATACATGTAATAAAATGCGTAAAATAGTATAAAACAAAATACAAGATCTATCAACAACAGTATGTACAAATAGAAACCTGAACATGAAAAGGTTAGCCATATAAAACAAAAATCTAACATTAATATTAAGCAAAAGTCATAATAACAATATCCATATAAACATACACCAATTATATAATAAGTAAATATTATACATAATAATATAAAAATACTTAATACAATTGATTGTCAAAAACTTATAAAATGCCTACCTAATAATATAGTTCCGGATATTAAACCAAACAGAAAAAAAATTGCAAAAAATAGCAAAAACATCTTTATACTCAGTTAACTCAACTTAAAACTACGATGTAATTTTTTATCAAAACAAAAAGGGTTCTCCCCCAACAATATCTTTTTGAAACTGCTTTCCCCAACGCCCCCCCTTCAAAATTCAAGAAGCTTCCCGACGGTTCCGGACTGGGTTCAAAAGTGGGCTCTTTCTCCCAAACAAAAGTAACCCAAACTCAAAAAATCCTCGTCATTTTTTTATTTTGATCATTGAAAGTTGTTTGAGGATAAAAGGTTTTTTATGGGAACAGAGCGGGGGACATGGGGAGAAGAATCACGAGTTGAATTCAAGAAGGATTTTTGGGGGAGACTTTTTTACCAAGGGTTAATAGTTTATTTATATTTTGAGAGAAGGTTTTGGTTTGAAGGGAAGTTGGTTGTTTAGGAGGTGACCATTTGATTTTATTTTGTTTGGTAACTTAATGGATTAATTTTAGAGTATTTTGTTTGAATTTTAAAATAATAAATATATGACATAATAAAAAATTATAAGTATCGTTGTTATCACTAAATAAAAATATATGTCGTTTATCGTTAAATCCAGACGCAAATACTTATCGAGTCAAATAAAAGAATAAAATGATAGACACATATAAATATAGATAGATGATATAAATATAGATAATACAATTATGTAAAAACATACAATATATATAAATGATACTGATATTAAGCCATATAAAATAAATATATCCACGTAAAATAGTAACATAAATGGAAAGTCTATATTGAATAAAAATAATCCTAAAAACAATGAACTTCATATACTTATACCAAAAAAGGAGATCATTAATATAAAAATTCTTACACCATAATTGTCATACATATATCCTATTGTTATAAACATAAATGCAGAACTTAAAATATGTGATAAATTACACATAACGAGAAGTCCTATATATAAAAGATCATTATGTCACAGTAATATTAATGCAATACCTGTGTGTATTATCGATCAATTCGCTATTATTTTTTTATAATCAGATAAAAATACTAAAGATATAGATAATAATGTTATTCCTAGCATAATAATAGTGTCTACAAAACCCAAAAATCATAATGATAGACTGTTAAATGACATAAACAAAAATTTAAATACCCCAAAAAAACCTATTTTTAATACTACACTTGCTAATACTACACTCATTTCGGTATTTACTTCCACATGCATTTCCGGTAATCACACGTGAAATGGTCATATTGGGTATTTTATAGAAAACATTACGAATAAAAAGATTCATATAAAAATAGCTAAATACATACTGTCGAAAAAACAAATATCTAAAAAAATTTGTAAATTTAATATATTGAAATGTGATATTACTATCATACATATTACTATACATGCTATTGAACTTATTGAGCTAAAAATTACTAAGTAAAATATTGCAAATATAAATCTGTTGTTAAAATTAAAAAATAAACTTACGATACATATTGGGAAGAATAGACTTTCGAAAAATATCATAAAACATGCAAAATCGTCTATCATTATTATTGTTATTACACTTATATAAATATATATGTATATGTATATCACATAAAAATATTTATTATATGATATGCATTTTTTTGATAATAGGAAAAATAGGAAAAACAGAATGATTCCCATTAAAAATATAAATCAAAGCGATATATAATTGACATACATATTTATATATATATAGTTAATCTCTATTGCAAAACAAAAACTATAATTTATGTTTATATATATAATAACTAACATAAGTACTACAAAATTTATTATTATTATTGATATTTTTAACATTTAGCTACTTTAATTTAATCTTATTTTTATGTTTTGATTATATTTATGTTTTCATTTAACAAATGATTTTTTAAAATTTAATGTTTAATTTTTAACTTATAATTGTATTTGGGATTTAATAGAGGAAAGGGGAATTTGTGAAGGAGAAGAAGGGGGAGGTTTGGAAAGTAGAGAAGAGGGTTTCGAAAGATAGAGTTTTTTTTAAGTCTGTTTTGGGGGAAAGGGGGAGAGGGGTTTGTTGTTTTTTTGTTTGGGGTAAATTTGGAGAAGAGTTTGGGAGAATTTTGGAATTGTGTTTAAAGCGAAAAGATATTTATTTTTGAAAATAAATTGATAATTTAATAGTACTTTTTATTAAAATATGTTTTTTATTTGCCTTGTTTGCTTAAGTGTTTCCCACAAAATGATTGGGATTTGTTACCTTTTAGTTGCTATCTTATGTGGATTTGTAGGTTATGTTTATTCACTCTTTATTAGATTAGAACTTTCATTGGTAGGTTGTGGAGTTCTTTTTGGGGATTATCAGTTTTATAATGTTTTGATTACAGCACATGGGTTAATAATGGTTTTTGCATTTATTATGCCTGTTATAGTTGGAGGATTTGTTAATTATTTTGCACCTGTTATGGTTGGATTTCCTGATATGGTTTTCCCTCGATTAAATAATATGAGTTTTTGGATGTTTATTGGGGGATTTGGTTGTCTTGTAAGTGGGTTTTTGACTGAAGAAGGCATGGGGGTTGGTTGAACACTATATCCTACTTTAATTTGTGTAGATTTTCATTCAAGCCTAGCTTGTGACTTTGTTATTTTTTCGGTACACTTTTTAGGTATATCGAGCATTATAAATTCTATTAATATAATTGGAACTATTTTTTGCTGTAGAAGGAAATATTTTAGCTTCCTTATTTGGACGTTATTTATTTGAGGAAGCCTAGTCACGTCTGCGCTTTTGATACTTACTTTACCAGTTCTAGCTGGGGGTGTTACATTACTTTTGTGTGATAGAAACTTTAATACATCATTTTATGATGTTGTGGGAGGTGGGGACTTAGTATTGTTTCAACATTTGTTTTGATTTTTTGGTCATCCTGAAGTTTATATTATTATATTACCTATTTTTGGATTAATTTCAACTATTCTTGAAGTTATTGGATTTCGATGCATTTTTAGCACAGTTGCAATGATATATTCTATGCTTCTAATTGCTATTTTGGGGTTTTTTGTTTGAGCACATCATATGTTTGTTGTAGGTATGGATGTTGATTCTAGAACTTACTTTGGGACTGTTACTGTTTTGATTGGATTACCTACATGTATTAAATTATTTAATTGAATGTATAGCTTTCTATACACAGATTTAATCATAACATTTGAAATCTATTTTGTGTATATGTTTGTTTTAATGTTTCTTTTTGGTGGTGTTACAGGGTTGTTTTTATCAAATGTTGGGCTTGATATAATGCTGCATGATACTTATTTTGTAGTAGCACATTTTCATTATGTCCTATCTATTGGAGCTGTTGTTGGTTTTTTTGGTGGTTTTTTTCACTTTTTAATGAAATGACTTCCTATTGAACTTTACCTATTTTGAGAATTCTTTTTTATATGCTGTTTATGGGTTGGTGTAAATATGCTCTTTTTTCCTTTACACAGTTTGGGTATGTTTGCTTTTCCTAGAAGAATCTCTGATTATCCTATTAGTTTTTTATATTGAAGCTCCTTTAGTTTATATGGCATGCTGCTTATTACATCTCTAGTCTTATTTTGCTGTTGCTTATTTAGTATTTTGTTCTTTTGAGATTATTGTTTGTTCTTTGTAAATCTATATGTATATAGTCTTTTTTGCTTTTTTTACTTTAATTCTTGATTACCTTGTACTATGGGTTTATACTTACTTGTAGTAGATTTTACACATATTGTACTAGATTATTTACTTCTAATTTTATGTTTTTGCTTTGTTTTTTTTATTTATTTTTGACACTCATTATTTTTATTCTTCTATGTATAAAGAAATAATAATTGCGTTATACAAAATTGGTGTAAATTGAAATAAAACACAAAATATGTACATATGTCATAATTAAATAATGCCCCAAATATATCAAAAAACAATGACAAGAATAAAAAATCTTTTAAAAAAAAACTAAAAAAACATATTATAAATAAGATTAATATAAATATAAATATTAAAAATACATCAAAATAAATAAACTTAAAAAATATTAAAATAGATGGCATTAATATATAACAACTTCTACTATATATTATATATATTCAAAATATATAATTTATTAAAAAAGATATTAGTCCGTAGATTAAAAAAATAAATCCAAAGTATAAATTAAGTACCATATATAATAATAAAAAAATTAATCCTAATATAATTATAAAACAATAAAAACCATATATGAAATTTGTAATATAATTAAAATATAATATTAAGAAGCATACGAAATCTACATACTGTATATCACATAACGTTAATGATATGAAGATATCAAAATTGAAGAATAAAAAATCAAATACAATTATAAATAAACAACGTATTACAAAAAATATAAAACAAAATAGAAAAATGATTATAAAATAAAATAAACAAAACAAATACGTACAAAATATGATGTTAAATGTAAAAAATAGACCAAAAAAATTATAAATAAAACATGAAAAACTTATAAAATCAAAAAATAAATATAATAATATAAACGTAAAAAATTCTAAATAATATATCAAAAAATTGATACCGAATGTGAAAAAGAAACATATAAAATTGTATAATATATATATATAGAATATATAATAACCTGTATATAACATAGACAATGTATATGTACCAAAAAATGTTATAAATAATAATACAAATACAAAACTAAAAAATATTCTAACAAAAAAACCTAAAATGAATATGAATATGAATGTTATACACACCACAAAATCAAATACAAAATCATATAATATATAATCTAAATCAAATCATCATAAAATAAAATCGTAGGTTCTAACACATAATAAATCAAAAACACGACTCAATCAAAACTTCTTAATCCCACTTTTTATATCTGTAGATTATACACCTTTTATATAAAACATATAACAATTGGCATGAATCCATGTAATACCCCACATAACTCGCTACATTGCCCATATATTGTTGCATTGTTAGATGCGAATAAAATAACTTCATTACACCTCCCCGGTTCTCTACCTTAATACCTAAACTAGCTAATGTAAATGAATGGATAACATCTACAGCTGATACTCACAATTTATAAATTACTAAACTTAATAATGTGAGTACATGGTTACACTGTAATAGACGCATATCACCTACCAAATAATCACTCTCAAGTATTAAATTGCTGAATATTGTAGTTTCTCCAAATAAAAAGTATACTCAATATCATTGAAATCCTACAACCTTACATAAATCAAAACTAACAAAATTTAAACAACCGAAATATAGCAATAAACATAGTCTTAATAATAAACACATAATAAACATGACTCCTATTACAAACCAATAAGTATCCACAAATTTTGATGATATAAAATCTCATGTACAATATATATTATTTATCTTTGTAACAAATAAAACTGTAGAAAGAAGTAGTGCACATATTCACACACACACAAAACAAACAAAAGATAATAACACTATAACAGAATCTATTAAAAATATCATTCAAAATGATAAAATGAAACTCATAATTTAAATCTTGTTAGTACATCTAGATATAATTATTGTTTTTGTTGTTTTTATTTTAGTTTTATTAATCTTATCAGGTTTTGTTAGCCTTTGTGAAAGGAAAGTTTTGGCTATTGTACAACTTAGAGTCGGGCCAGCTCTTTTTTTATTTGGGATATTGACACCTATTACAGACGGCATTAAACTTTTTGTTAAATTTACTTTATTTGTAATTGGTTTTGATGGTATTTACTTTCTTTTCGGATTATTAATAACATTATTCTGCATATTTTTTCCATGATTCTTCTTACCTTTAGGGTTTATTATTCTTTTTGATAAAAGCTTTTCCATCTTGTTTTTATTAAGTATACACTTAGTTTGTAATGTGTTTAGTGTTTTTTTAGTTGGATGCTTTTTATTTTCTAGTTGTTTTGTTTATTTAGCAACTATGCGTACATTATTTTTTTCGATTATCTCAGAAAGTGCCTTACTTATTTTACTTTATTGCTTATATCTGCTAGATTTTTATAGTTTTTTTGGTATTAAGGATTTGTGTGTTAACCAACTATCATTATTTAATTGTTTTTTATTAGGAACTTTATTTATCGTAACTTTTTGAATTACATTACTCTGCGATGGGTTGAGACTACCATTTGATTATATGGAATGTGAAAGTGAATTAGTTGCAGGACTTATAACAGAATTATCGGGTGTTTTCTTTGTTATTTACTCAGTTTTAGAAATAACGCATTTACTCTTATGTACAATTTTGCTTGCTGGGCTATGTATTGGTGGCTTGTTTGTTTGCTTTAAGTCTATATTAATACTCATAATTTGCTTTCTAATACCAAGAGTAATATGTTTTAGGTTAAAAATTACTACTGCACAAACATTTGTACTACTTTTTCTTTTTATCATAGGATTTTTATTATTTTTACTAATAGCTGTTACAAAATTATTATGCTTACTTTTATAATTTAATAACGAAAACTTTTCTTAAACGTTCTAAAAATCTGTTTCCCAAATCCCAATTTCCTCCCTCCTTCTCTAAAACCCTAAACTGTCCTCAAAAAATAAACTTCAAAAATCCTTTTGTTATTATATTTTATACATATCTTTATTTTTTTGATACTTTATAGTTTTATTATCTTATGTGATTACATTAATATAACATTAATTACCTTTGATCTATTGTGATTAACGGTTATTAATGGATTTATTGTATTATTTTTAGATTCATATATATGCTTTATATTTTTAATTTTATTCCTTTTTTGTTTCTTTTTTATGTTTTGTTTTCTTACATTTGACACAAGATTTTTATTTATGATAATTATTATTCAATACATTATTATTATATTATTTTTATTTGTAACACATATAATTTTTATATCAATTTTATTTGAACTTTTTAGTTTACTACTTTTCTTACTTTTATTATCAAGTCGCTTTGGATATAAAATATTAATTTTATGATATTATTATATGATTAACTTAATTAATTTTATTCTATTATTTTTATTGCTTTACTTCTTACTCCTGCACTTTTGCTTCTTCCTATGTGATTTTTGTTTTTTAATTTTTGATGAAGAATGGATGGGTGTAATTTGCTTATTTTTTATCATATTAATTTTATTTAAATTATATATAGCGTTTTTAATTTTATTTATGGAACAATTATATATCAGATTGGGAGTCTTTGTTTTCATTTATATGTTAACTTTCTATATTTTGTTTTGTTTTATTTTAATTATTTTACTAATATGCTTAGTCTATTTCTATATTATATTTATAAAACTTGTTTTATTACAATCCTGTACTTGCGTTATAATTGGAATAAATAGCTTTGCAATTATAAGTTTACTCTTTGTACTTAGTGTAAATAATTTTTGTTTTTTATTTCTAATTTTCATCTCCACAAAAAATTACATCTTTTATTTATACCTCAATTTTCATTTAATTTATAGCATAAGTCTATGCATTTTATTAATTTTATATTACTTTTTTTTGATTTACAATATTTTTGATATTAAATATAACGAAAATTACTTTCTTATAAATTTCATCTTTTTTTCATTTTTTAATAATTTTATACTTAGTATTATGTTGTCTTGCTTATTTTTATGTATAGGTACAATTCCCATTGCCTTTGGTTTTTTTATAAAAGTTTTTTGCTTGTTAACACAACTTAGCTATATTGGTATTTGCATTATTTTATTTTTAATAATTTGACTTGTTATAATTTATATCTTTTATTTTAGACTTATTATTAATATTTTCATTTTTTCATATCAATTTATTGGATTCTGAGTAATTAGACTTCATATGGTTTGCTTTAATAATTTGATTTTTTGTTGTTGTTGTTCTTTTTATGCATTATTTTTTGATATTATTAATTTATTTGATCTCATTTTATAAATTTTTGGTATTGATACAAAACTAAACTAAAAAAATCTCTCCCTTTTACAAAAAGCCTCTCTCTCCTTTCTTGTTCTTTCTTCTAAGCTTGGCAAAATGCCTCCTTCCCGATCTCCCCTTTCCAAAAAATTCTCTCTTAAAATCCTAACCTAAATGGGAAAATGCTTTCAAAACCGTTGTTGCCCGCCTGCTTCCCTTCGGATCTCCAAAAATTAAAATTCCCCCAAAAATTTTTTTCTCCTTTGCTAAAAATTCCTCAAATTTAACTTAAACATAAAAAGTTCTATTAATTCTTCAAAATTATCTCCTCTTCCCCTCGAAATTTCTCAAATTTCTTCTTCAAATTTCCCCCCCTGGTCCCCTTTTCTAAATTCGCCCAAATTCCTCTTATTTATAATAATTATATATTTTTATTTTTTATATATATTAATCTAATCTACATACAACTAACAAAAATAATAATAATACTCAATATTGTAATTCCATTCATATTGGATAAGCGAGCACCACATATAAAGCTAAAAAACCACTCATTCATATACTATAAAATAGAATCAACGAATATGTTAATCATAATAAAGAACTTCTGCAATATACAAACCATAATATGCAATTTAATATAAACATAAATAATGCGAATAATAGAACTACCATTAGAAATAATCCCATAAATTTGTCAGGCACTGCTTTAAGGAAACCAAATAGAAATAGGAAAAATCATTCGGGTAATATTTTATCGGATGTTTTTAATGTATCAACAATGACTCAAGATTCTTCATGGAAAACAAAATATCAATTTATAAAAATAACATATATTACACAAAATAGTATGAAAAATGCAAGAAACATATCTCTTAAATAAAATCACATACAAAAGCAAAGTCGCTCACAATAAAAAGCAAACCTATCACAAAAAGCATCTGAACTCATAAAATAATGTAAACAAAAAAGATGTAAAAATAATACCATTATTAAAACAAAAGGGAGCAAGACATGTAATACATGAAGTTTTAAAAGCGTAAAATCATTTATAAATTCACTACCCCATATTCAATAACATAATCACTGGCCGAATACAGGAACAGTAGCTAAAATATTACTAAAAACTGTTAATCCTCAATAAGACATCATTGTACATGGTAACACGTATCCAATAAATGCAATAATTATTATAAACATAAATAATATAAATCCTATAAATCATACTAATAAATGTGTGTCAAATAAAATTACCAATATTATACATTTAAATATATGCACATATAATAGAAAATATAGCAAAGAAGTAAAACAGATATGAATACTTCTAATCACAAAACCTAAATCAAAGTCTCACAAAAATAAAATAAAATATCAATTTGCACAAATAAAACAACTAAAAAACATTCATGCTAAGCAAACACCACATATTATCTGTAACATAATAAATAGACCTAAACTGAACCCCACTCCATATATCCTATATAAACAACCTGACATTAGAAGACCCTTCCTCTTTTCTCCGCTTTTTATTAAAATAGTTATATGTAATAATATATTGTTATTTAAATTTAGCTCTTAAAAACAAATTAAAATTCTTTTCCCTCTCGAAACTCTCTCTCGTTTCTCAATCCTGTCTTCCCTCCCGTGTTCCTCCTTTCGAACCAAAACTCCTCCCTCTGTGTTGTAAAATTCAAATTTTGCCCCCCCTTAAAATGTCTTTGTTTAAACCCACTTGGTTTCCTCCTTCTTTCCTCCCAAAACCCCTTCAAAAAAACCCTTCCCCGACATCTAAAATTGTTTTTTCTTATTCTTCCTCCCTTCCTTCCTTTGGTCCAAAAAAGCCAAATCCCTTCTCCCTCGGTTGCCTTTTTCCAAAATTCTCTCATTATGAGACCAAAACAGTTCCTCTCCCGTTCCTTCCCTCTCCTCCTCTCTCTCCCCCCAAAAACTTCCTCCAAAAAAAATTCTTCTCCAAAAATCTGGCGGGTGTCCCCCAAAAATCCCCTTCCAAAGCCTTTTATATTAAAATTATGATATTTAGAATTTATGAGATTTAAAATAAAATTTTGCCTGAAAATAAAATCTTAAACATCAAGGTCTCGGTCCCCTCATTTCACTCGAAAAGCCTTCTGCTCCCGTCCTCTCCAAAATAAAATGCTCCGCCCGTCGTCGGGAACTCCACCCAACTCCAAAAATCAAAATCCCAACTTAGGGGTGTTCCACAAGCTAGATTCCGGGCCCCTCCCTTCCTTTGGTCTAACTGGTTTAAAATCCTCTTCCCCCCAAAAACCCCCTTGAAATTTACAAATTCCTCTCGCAAAATTCTCGTTCGAAAATCCGCTCCCATTCCTTCTCCTAATATATATCAAATCCTTCGAAACATCTCTCCTCCTTGCGGGTCCCCTTCTAAAATATCAACAATCTTAATCCGTCCCGTCGCTTCGAAAAATTCCCCCCTCAAAAAATCTCCTCCCCGTTTTTATTTTCCCCCTCTCGAGTCCCTCCTGAAAAGCTTGCTCGCCCCCAAACTCTGTCTTCTTATCAAACGAAATTCAACTCTGTCTTTGGAGTCCCTTCCCCTAAACTGTTCTTCCTTCCCGAAAAGGTTTCTCTTCCGCTTGCCCGTTGCTCCCGCCTTTTCCTGCCTGTTCTTCCCCAAATCATTCTAAACCTATCAAAATTGGTAAACACTGCTCTATTGTTTTGTACTCACATAACTTTTCTGTACCACGATGCAAATCCTTTCAAAAATCATAAGATCTTAATCCCAAACAAAAATTTCCCCCCAATGGGCTGCGGGTAGCTGTGAAAGAACCTGTAAACGTTTGTCCCCTCTTTTTCCTTATGTTTATCATGTAATCGTGTTTTATTTTAACTTTTGAGATATTTCGCAATATAAAACACATAATACATATTGTTTTTGTTTTTATTTTATACTATTACAAATTTTTGGTTGTATAGGTTTAAATTTAAATTTACATGTAATCATCTAAATAATTATATTGATGTATACAATATGACATTTTTTTGTTTAAATGGAGTGATGATTTGATTGAATACTATACACATTAATATCATTATTATAAAACATTCATTTATAATATTAATAAATAATATTGAATATTTAATAATATTATTTTATTTATTTAAAAAATTACTTTTAAAAGAATAGATTCGAGGAATTTTTTAATTTGGGGAGAGATTGTTTGGGGAGAGTAAGGAGAATTTGATTTGATTTATTAGTTTGGATTTTGATTTGTGGATTTTTTTAAAGGAGGTTGTTTTGGCTGAGTTGGAAAGAGTTTTGACGGGGTTTTGGTTGGAGGGGAGAGGGAACATTTATTATTTATGAATTCTTTGGAAGGATTTTGGGTTTTAGTTTGTTGAAGAGACATTTCTGAGGTTAGATGGGGGAAAGACTTCCTTTGTTGTTTTTTGTGTTAGGAAGAAAGGATTTTGTTGTTTATTAATTTAAATGACAACAAGAGGGCAACCTAAAATTCATAATTTGTATATTAATTTTTACATTATTCTTCTTGGTATTAATTATAAAATATATCAAAAACAAAATTCCTCTCTCTCCCCTTCTCTCCCCCTCAATTGAAAAAAGAAAAGTGCAAAACTTCAATGGCTCCCCTCCTGAATGTGTTGGCAAAATCCGTCGGGCCTGCTCCCCTTCCAAAAGGCGGTCTTTGTTAAACTCGGCCGGTGGCCCCCTTCTCCCCGAAAACTCCTGCTCAAAAATGGGCAAATCTCCTCGCGCTCCGTTCCCCCTCAAATAAAACGCTGAAAAATTCCCGGACTTCTCTTGTTTTCTGGGAATAACAAATGGTCCCCAAAACCTTCCAAAAATTCCTTTATTATTTTGTATTAATTATAAAATTTATATTACATTTTTATAAAATATATTTTTATAAATATATTGATTACTGCACGTTATTTTTATTATAAAAATTGGTGGGCAACAATACCTTTTGAATTTATTATTTTATCTAAAATTTAGAATTTTATATAAATAGTAACTTTTGATTATAACATTTACAATTTCAATATTTTTGCCTTAGCATGGTATCAAATTTAATTACTTTTTATGCGTTAATTATATGAATAAATATAATATAATATAATATATAATTACTATAATTTCGTATTTGCATATACCAAAAGGTGTTTAAAAACAAAAAAGATATGTTGCTTTTATTTTTTTTGTTAAAGTATAAAAATAACAATATTTTATGATAAATGTATAATATTTAAAAGCATAGAAATTACCGCAACGGCTGGCATCCATTTCTGACTAATATGTAAATGTAATTTATTGTAATAATATTTTATTAAATTTTATACATATTTCCACACCCATTAAATAGCATTAACAAATACATCTAATCAAAATTATAAATTATTATTATCTATTCCTAAAATATGACAAATAAAATTATTTTAAAATAAACTAGCATAAAACTTAAAAACTTTTAAAAAAATTAATATGAATAATAACAATAGACTTAAGTTTAATATTAAACCTTGAAGTAGTATATATAAAATAACAAATAATTGATCCTTGCGTACTAATATTACTATGCACTCCTTATATTAATTAAATATATAAACAAATCTGCTTTACAACGATTTTAACCCAACTAACGAATTGCAAATTTGATGAACAATCAATTTGTTTAGCAATAAGTAGACGATGAAACACATTTAGTATTAATGCTTGTTAACCTGCTCGAACCTTTTATTATTTCAATAATTATAGTTCTTTGCCTATATAAATAAATATAGTATTGCCCCAATCAAACATACAATTACGTATTATTGAAACGTTCTCTTTGTAAAGGAGAGTAGGACTTGCCCTATTTTAATTATTTAATTTTTATTAAAATTTTTATTTTAATTCATAAATTATTTTTTTTGTTTTAATTTAAAAAATTTCTGTGGAACACTTTAATAATTAGTTAACAAATTACTATGCTACTAAAATTTTATTTTCGAGGAAGCTTTATTTTATTTTTAGAATTATTAATTTATAAATATATATACAAGAATAATCTTAAATATATTTCTTAGACAAACGCATTTAATAAACGCACTTAAAATACAATAATTTTATTAACAATATATTTATATTTTTAAAATTATATTTTTAATAATAATACTTATGCTTTGAAATTTAAGTTACTTTTGATTGAACAAATATTAAATATTAATTTTTTTATATTGACTCTTTTATTTTATTACTGATTTTTGGCATTGTAGTAATGTACATAAATTACAAATTAAATATGTAGCTTTAATGTTCAAATAAATGTGATGCTTATGATTTATTATCAGTTAAAAATATTAATTTTTAAAGTCTTCATAATATTTATTTTCCAATAAATTAAATAATTATTTATTAATTCAAATAAAATGTTCTTACTATTTTTACTTGGTACATATATAACAACTGTGTCTTCAATAGTTAAATATTTAAACATTAAACAAAAAATAACAAACTATACATCACAGTTCAGTAAATTTTAAAATTATACCTTCCTTATATCAATAACAATATATAAAACTAAATATAAAACAACAAATTTAATACTTAAATATAACACACTAAATAAATAAATAAATAAATAATAATAATACTATATAGAATTTGAATACCTTACATAAAAAAATCAAGAATCATTATTATAAATTCAAAATAACTTGATGACATCTTTATTTTTAACCTGCTTGCTTAATTTAACTTTACTTAAAAAATTAAGTTTGTAAATAAGGATTTCGTTTGAGAATTTTGCATTACAAGAATTATCCTATTTATATTATACATAACTCGTGTAACTATTTCAAACTTTGATTTACGTTTGAATTTGCTACCAATTTTGTTTTTAATAGGTTTACCTTTAAAATTAATGGGTTAGTTTTGAGAGTTAATTTGTATTTATGAAAAACTATCACAATTTGTGGGAAAAATATACAAATACATTTTCAAGGATTAAACTTGTTTAATTAAGAGTTTTATTGGTCGCTGTTCTACATTTGGTGTGACTTATTTATTTGCATTTAAATAAATTAATTTATTCGTACATTTAAGGGAACTTACTTATCAGATTTGGTATTTAAGGATTAAATAAAAGGGGGTTTATTATTGGGATTAGCTTAAAAGAATTAAGTTTGGTATTTAAGGATTAAATAAGGATTTCGTTTACTTTGGAAATTTTACATTACAAAGATAATCCTATTTATATTTACATATATAACAAACTTCATGTAAAACTATTTACGTCACGAACTTTGGTTTACGTTTGAACTTGCATTAAAGTTACCAATTTCGGGTTGCTTAAATTTAAATAGGATTGATATTTTAGCATTTAAATAATAAGGAATTTTATTGCTTTAAGGATTTTTATCTTTCTTGAGGATTACTGATTTTTTACATTTATTTATAAACATGACAATTTGTGGAAAATCATTTACAAATATGTGGGCTTTATATTTAACAAGATATTATTTTAGCAAGGAATTTAAATAAGGGTTTTTATTATTATTGGGAATTTACCTATTTATATTTACATACATAACAACTCGTGTAAAACTATTTATAATTTAATTTGCTTAAAAGAATTAAGTTTGGTATTTAAGAATTAAATAAGGATTTCGTTTACTTTGGAAATTTTACATTACAAGGATTTCCTATTTATATTTACATATATAACAACTCATGTAAAACTATTTACAAACTTTGGTTTGCGTTTGAACTTGAATTAAAGTTACCAATTTCGTTTAGGTTGCTTAAATTTAAATAAGATTTGATATTAGCATTTGAATAATTAATAAGGAATTTTATTGCTTTAAGCTTCTTAAGGATTACCTATTTATATTTACATATATAACAATTCATATAAAACTATTTACAAACCTTTAAGGATTAAATAACATTTGGTACGACTTATTTGCATTTAAACAAATTAATTTATTTGCGCAATTTGGTTAAACTTACTTATTAGATTTGGTATTTAAGGATTAAATAAGGGGTTTTATTATCATTTACCTATTTATAATTTACATGCATAACAACTTGTGTAAAACTATTTACAATTTAATTTGCTTAAAAAAATAGATTTGGTATTTAAGAATTAAATAAGGATTTTGTGTACTTTAGAAATTTTGCATTACAAGGATTATCCTATTTATATTTACATGCATAACAACTCGTGTAAAACTATTTACAAACTTTAATTTGCGTTTGGATTTGGATTAAATTACCAATTTTGTTTTTAATAGGTTGTTGCTTAAATTAAGGGTCTTGCTTTAAAGGCTTATTAAGGATATATTGACCTATTTATGTTTACATACATAACAACTCGTGTAAAACTATTTACAAACTTTAATTTGCGTTTGGATTTGAATTAAAGTTATCAATTTTGTTTTTAATAGGTTGCTTATGGGATTAGTTTTAAGGGTTCTTTGTATTTGTAATAATTTGTGGGGAAAATCATTTACAGATACAGATTGTTTTGGAGATTAACTTGTTTAATAAGGATTTTATGTTGCTTTACTTTAAGTGTAACGGATTTTGCATTTGGCGCGACTTATTTACATTTAAACAAATTGTTTTCCTTTTCTAAAAACTATCAAAATAATTTCTTTGCTGATAAGGTTTTTACAAATATATGAAATATATTTTTAAAAACCTCCTATATAGTTGTAAAGAATAATAACAGAACTATTACAGATCCACTTACCCTATATATTTATATCTTAATCCGCGCGCGCGTGTGCGTATTGGTTTTGTATTAGTTTGATGGTTTTTACTTGGAGTCTACATTATTTCAACTTATTTACAATTTTGATAGACAAGGGGTTTAAATGGGATTATTGTTTTGCACATCATAAGTTATCCACTTGTGTTTTCATTCAGAATTGAAGTAATATTGACAGTAATGGAGCCTAACGGGTAAAAGGTTATTTACTTATAAAACAATAAGATAGATTTTAAGGAAATCATTCATAAATTTGGATATATTGTATAAAATCTGCTTAATTAATCTTTATGTTTGTACTTGAATTAAAAAATTTTGTTTTTAACAAATGTTTTTAAAAATAGAATTTTGTTTTAAAATATAATTTGCTATAAAGGATGCTTTACATTTATTTATAAACATGACAATTTGTGGAAAATTATTTACAAATATGTGGATGTGGGCTTTATTATTTAACAAGATATTATTTTAGCAAGGAATTTAAATAAGGGGTTTTATTATTATTATTGGAATTTACCTATTTATATTTACATACATAGCAACTCGTGTAAAACTATTTATAATTTAATTTGCTTAAAAGAATTAAGTTTGGTATTTAAGAATTAAATAAGGATTTCGTTTACTTTGGAAATTTTACATTACAAGGATTTCCTATTTATATTTACATATATAACAACTCATGTAAAACTATTTACAAACTTTGGTTTGCGTTTGAACTTGAATTAAAGTTACCAATTTCGTTTAGGTTGGCTTAAATTTAAATAAGATTTGATATTAGCATTTGAATAATTAATAAGGAATTTTATTGCTTTAAGCTTCTTAAGGATTACCTATTTATATTTACATATATAACAATTCATATAAAACTATTTACAAACCTTTAAGGATTAAATAACATTTGGTACAACTTATTTGCATTTAAACAAATTAATTTATTTGCGCAATTTGGTTAAACTTACTTATTAGATTTGGTATTTAAGGATTAAATAAGGGGTTTTATTATCATTTACCTATTTATAATTTACATGCATAACAACTTGTGTAAAACTATTTACAATTTAATTTGCTTAAAAAATAGATTTGGTATTTAAGAATTAAATAAGGGTTTTGTGTACTTTAGAAATTTTGCATTACAAGGATTATCCTATTTATATTTACATGCATAACAACTCGTGTAAAACTATTTACAAACTTTAATTTGCGTTTGGATTTGGATTAAATTACCAATTTTGTTTTTAATAGGTTGTTGCTTAAATTAAGGGTCTTGCTTTAAAGGCTTATTAAGGATATATTGACCTATTTATGTTTACATACATAACAACTCGTGTAAAACTATTTACAAACTTTAATTTGCGTTTGGATTTGAATTAAAGTTATCAATTTTGTTTTTAATAGGTTGCTTATGGGATTAGTTTTAAGGGTTCTTTGTATTTGTAATAATTTGTGGGGAAAATCATTTACAGATACAGATTGTTTTGGAGATTAACTTGTTTAATAAGGATTTTATGTTGCTTTACTTTAAGTGTAACGGATTTTGCATTTGGCGCGACTTATTTACATTTAAACAAATTGTTTTCCTTTTCTAAAAACTATCAAAATAATTTCTTTGCTGATAAGGTTTTTACAAATATATGAAATATATTTTTAAAAACCTCCTATATAGTTGTAAAGAATAATAACAGAACTATTACAGATCCACTTACCCTATATATTTATATCTTAATCCGCGCGCGCGTGTGCGTATTGGTTTTGTATTAGTTTGATGGTTTTTACTTGGAGTCTACATTATTTCAACTTATTTACAATTTTGATAGACAAGGGGTTTAAATGGGATTATTGTTTTGCACATCATAAGTTATCCACTTGTGTTTTCATTCAGAATTGAAGTAATATTGACAGTAATTGGAGCCTAACGGGTAAAAGGTTATTTACTTATAAAACAATAAGATAGATTTTAAGGAAATCATTCATAAATTTGGATATATTGTATAAAATCTGCTTAATTAATCTTTATGTTTGTACTTGAATTAAAAAATTTTGTTTTTAACAAATGTTTTTAAAAATAGAATTTTGTTTTAAAATATAATTTGCTATAAAGGATGCTTTACATTTATTTATAAACATGACAATTTGTGGAAAATTATTTACAAATATGTGGATGTGGGCTTTATTATTTAACAAGATATTATTTTAGCAAGGAATTTAAATAAGGGGTTTTATTATTATTATTGGAATTTACCTATTTATATTTACATACATAGCAACTCGTGTAAAACTATTTATAATTTAATTTGCTTAAAAGAATTAAGTTTGGTATTTAAGAATTAAATAAGGATTTCGTTTACTTTGGAAATTTTACATTACAAGGATTTCCTATTTATATTTACATATATAACAACTCATGTAAAACTATTTACAAACTTTGGTTTGCGTTTGAACTTGAATTAAAGTTACCAATTTCGTTTAGGTTGCTTAAATTTAAATAAGATTTGATATTAGCATTTGAATAATTAATAAGGAATTTTATTGCTTTAAGCTTCTTAAGGATTACCTATTTATATTTACATATATAACAATTCATATAAAACTATTTACAAACCTTTAAGGATTAAATAACATTTGGTACAACTTATTTGCATTTAAACAAATTAATTTATTTGCGCAATTTGGTTAAACTTACTTATTAGATTTGGTATTTAAGGATTAAATAAGGGGTTTTATTATCATTTACCTATTTATAATTTACATGCATAACAACTTGTGTAAAACTATTTACAATTTAATTTGCTTAAAAAATAGATTTGGTATTTAAGAATTAAATAAGGGTTTTGTGTACTTTAGAAATTTTGCATTACAAGGATTATCCTATTTACATTTACATACATAACAACTCGTGTAAAACTATTTACAAACTTTAATTTGCGTTTGGATTTGGATTAAATTACCAATTTTGTTTTTAATAGGTTGTTGCTTAAATTAAGGGTCTTGCTTTAAAGGCTTATTAAGGATATTGACCTATTTATGTTTACATGCATAACAACTCGTGTAAAACTATTTACAAACTTTAATTTGCGTTTGGATTTGAATTAAAGTTATCAATTTTGTTTTTAATAGGTTGCTTATGGGATTAGTTTAGGGGTTCTTTGTATTTGTAATAATTTGTGGGGGAAATCATTTACAAATACAGATTGTTTTGGAGATTAACTTGTTTAATAAGGATTTTATGTTGCTTTACTTTAAGTGTAACTGATTTTGCATTTGGCGCGACTTATTTACATTTAAACAAATTGTTTTCCTTTTCTAAAAACTATCAAAATAATTTCTTTGCTGATAAGGTTTTTACAAATATATGAAATATATTTTTAAAAACCTCCTATATAGTGTAAAGAATAATAACAGAACTAGTACAGATCCACTTACTCTATATATTTATATCTTAATCCGCGCGCGCGTGTGCGTATTGGTTTTGTATTAGTTTAATGGTTTTTATTTGGAGTCTATATTATTTCAACTTATTTGCAATTTTAATAGAAAGGGGTTTAAATGGGATTATTGCTTTGTACATCATAAGTTATCCACTTGCGTTTTCATTCAGAATTGAAGTAATATTGACAGTAATGGACCTAACGGGTAAAAGGTTATTTACTTATAAAACAATAAGATATATTTTAAGAAAATCATTCATAAATTTGGATATATTGTATAAAATCTGCTTAATTAATCTTTATGTTTGTACTTGAATTAAAAAATTTTGTTTTTAACAAAGTTGTTTTTAAAAATAGAATTTTGTTTTAAAATATAATTTGCTATAAAGGATTCTTTATATTTATTTATAAACATGACAATTTGTGGAAAATCATTTACAAATATGTGGGCTTTATATTATTTAACAAGATATTATTTTAGCAAGGAATTTAAATAAGGGGTTTTATTATTATTGGGAATTTACCTATTTATATTTACATACATAACAACTCGTGTAAAACTATTTATAATTTAATTTGCTTAAAAGAATTAAGTTTGGTATTTAAGAATTAAATAAGGATTTCGTTTACTTTGGAAATTTTACATTACAAGGGATTATCCTATTTATATTTACATACATAACAACTCGTGTAAAACTATTTACAATTTAATTTGCTTAAAAAATAGATTTGGTATTTAAGAATTAAATAAGGATTTTGTGTACTTTAGAAATTTTGCATTACAAGGATTATCCTATTTACATTTACATACATAACAACTCGTGTAAAACTATTTACAAACTTTAATTTGCGTTTAGATTTGAATTAAATTACCAAATAGGTTGTTGCTTAAATTAAGGGTCTTGCTTTAAAGGCTTATTAAGGATATTGACCTATTTATGTTTACATACATAACAACTCGTGTAAAACTATTTACAAACTTTAATTTGCGTTTGGATTTGAATTAAAGTTATCAATTTTGTTTTTAATAGGTTGCTTATGGGATTAGTTTAGGGGTTCTTTGTATTTGTAATAATTTGTGGGGAAAATCATTTACAGATACAGATTGTTTTGGAGATTAACTTGTTTAATAAGGATTTTATGTTGCTTTACTTTAAGTGTAACTGATTTTGCATTTGGCGCGACTTATTTACATTTAAACAAATTGTTTTCCTTTTCTAAAAACTATCAAAATAATTTCTTTGCTGATAAGGTTTTTACAAATATATGAAATATATTTTTAAAAACCTCCTATATAGTATAAAGAATAATAACAGAACTATTACAGATCCACTTACTCTATATATTTATATATTAATCCGCGCGCGCGTGTGCGTATTGGTTTTGTTATTAGTTTAATGGTTTTTACTTGGAGTCTATATTATTTCAACTTATTTACAATTTTGATAGACAAGGGGTTTAATGGGATTATTGTTTTGTACATCATAAGTTATTCACTTGCGTTTCATTCAGAATTGAAGTAATATTGACAGTAATGGAGCCTAACGGGTAAAAGTTATTTACTTATAAAACAATAAGATAGATTTTAAGGAAGTCATTCATAAATTTGGATATATTGTATAAAATCTGCTTAATTAATCTTTATGTTTGTACTTGAATTAAAAAATTTTGTTTTTAACAAAGTTGTAAAATAGAATTTTGTTTTAAAAAATATAATTTGCTATAAAGGATTCTTTACATTTATTTATAAACATGGCAATTTGTGGAAAATCATTTACAAATATGTGGGCTTTATTATTTAACAAGATATTATTTTAGCAAGGAATTTAAATAAGGGTTTTTATTATTATTGGGAATTTACCTATTTATATTTACATACGTAACAACTCGTGTAAAACTATTTATAATTTAATTTGCTTAAAAGAATTAAGTTTGGTATTTAAGAATTAAATAAGGATTTCGTTTACTTTGGAAATTTTACATTACAAGGATTTCCTATTTATATTTACATATATAACAACTCATGTAAAACTATTTACAAACTTTGGTTTGCGTTTGAACTTGAATTAAAGTTACCAATTTCGTTTAGGTTGCTTAAATTTAAATAGGATTTGATATTTTAGCATTTGAATAATTAATAAGGAATTTTATTGCTTTAAGCTTCTTAAGAATTACGATTACCTATTTATATTTACATATATAACAATTCATATAAAACTATTTACAAACCTTTAAGGATTAAATAACATTTGGTACGACTTATTTGCATTTAAACAAATTAATTTATTTGTGCAATTTGGTTAAACTTACTTATTAGATTTGGTATTTAAGGATTAAATAAGGGGTTTTATTATCGAGAATAATTTACCTATTTATATTTACATACATAACAACTCGTGTAAAACTATTTACAATTTAATTTGCTTAAAAAATAGATTTGGTATTTAAGAATTAAATAAGGATTTTGTGTACTTTAGAAATTTTGCATTACAAGGATTATCCTATTTACATTTACATACATAACAACTCGTGTAAAACTATTTACAAACTTTAATTTTGCGTTTAGATTTGAATTAAATTACCAATTTTGTTTTTAATAGGTTGTTGCTTAAATTAAGGGTCTTGCTTTAAAGGCTTATTAAGGATATTGACCTATTTATGTTTACATACATAACAACTCGTGTAAAACTATTTACAAACTTTAATTTGCGTTTGGATTTGAATTAAAGTTATCAATTTTGTTTTTAATAGGTTGCTTATGGGATTAGTTTAGGGGTTCTTTGTATTTGTAATAATTTGTGGGGAAAATCATTTACAGATACAGATTGTTTTGGAGATTAACTTGTTTAATAAGGATTTTATGTTGCTTTACTTTAAGTGTAACTGATTTTGCATTTGGCGCGACTTATTTACATTTAAACAAATTGTTTTCCTTTTCTAAAAACTATCAAAATAATTTCTTTGCTGATAAGGTTTTTACAAATATATGAAATATATTTTTAAAAACCTCCTATATAGTATAAAGAATAATAACAGAACTATTACAGATCCACTTACTCTATATATTTATATATTAATCCGCGCGCGCGTGTGCGTATTGGTTTTGTTATTAGTTTAATGGTTTTTACTTGGAGTCTATATTATTTCAACTTATTTACAATTTTGATAGACAAGGGGTTTAATGGGATTATTGTTTTGTACATCATAAGTTATTCACTTGCGTTTCATTCAGAATTGAAGTAATATTGACAGTAATGGAGCCTAACGGGTAAAAGTTATTTACTTATAAAACAATAAGATAGATTTTAAGGAAGTCATTCATAAATTTGGATATATTGTATAAAATCTGCTTAATTAATCTTTATGTTTATACTTGAATTAAAAAATTTTGTTTTTAACAAAGTTGTTTAAAAATAGAATTTTGTTTTAAAATATAATTTGCTATAAAGGATTCTTTATTTATAAACATGACAATTTGTGGAAAATCATTTACAAATATGTGGGCTTTATTATTTAACAAGATATTATTTTAGCAAGGAATTTAAATAAGGGTTTTTATTATTATTGGGAATTTACCTATTTATATTTACATACATAACAACTCGTGTAAAACTATTTACAATTTAATTTGCTTAAAAGAATTAAGTTTGGTATTTAAGAATTAAATAAGGATTTCGTTTACTTTGGAAATTTTACATTACAAAAATTATCCTATTTATATTTACATATATAACAACTCATGTAAAACTATTTACAAACTTTGGTTTACGTTTAAACTTGAATTAAAGTTACCAATTTCGTTTAGGTTGCTTAAATTTAAATAGGATTTGATATTTTAGCATTTGAATAATTAATAAGGAATTTTATTGCTTTAAGCTTCTTAAGGATTACTACGATTACCTATTTATATTTACATATATAACAATTCATATGAAACTATTTACAAACCTTTAAAGATTAAATAACATTTGGTGCAACTTATTTGCATTTAAACAAATTAATTTATTTGTGCATTTGGTAAACTTACTTATTAGATTTGGTATTTAAGGATTAAATAAGGGGTTTTATTATCGGGAATAATTTACCTATTTATATTTACATACATAACAACTCGTGTAAAACTATTTACAAACTTTAATTTGCGTTTGGATTTGGATTAAATTACCAATTTTGTTTTTAATAGGTTGTTGCTTAAATTAAGGGGTCTTGCTTTAAAGGCTTATTAAGGATATTGACCTATTTATGTTTACATGCATAACAACTCGTGTAAAACTATTTACAAACTTTAATTTGCGTTTGGATTTGAATTAAAGTTATCAATTTTGTTTTTAATAGGTTGCTTATGGGATTAGTTTTAGGGGTTCTTTGTATTTGTAATAATTTGTGGGGAAAATCATTTACAGATACAGATTGTTTTGGAGATTAACTTGTTTAATAAGGATTTTATGTTGCTTTACTTTAAGTGTAACTGATTTTGCATTTGGCGCGACTTATTTACATTTAAACAAATTGTTTTCCTTTTCTAAAAACTATCAAAATAATTTCTTTGCTGATAAGGTTTTTACAAATATATGAAATATATTTTTAAAAACCTCCTATATAGTATAAAGAATAATAACAGAACTATTACAGATCCACTTACTCTATATATTTATATATTTAATCCGCGCGCGCGTGTGCGTATTGGTTTTGTATTAGTTTAATGGTTTTTACTTGGAGTCTATATTATTTCAACTTATTTGCAATTTTAATAGAAAGGAGTTTAAATGGGATTATTGCTTTGTACATCATAAGTTATCCACTTGCGTTTTCATTCAGAATTGAAGTAATATTGACAGTAATGGACCTAACGGGTAAAAGGTTATTTACTTATAAAACAATAAGATATATTTTAAGAAAATCATTCATAAATTTGGATATATTGTATAAAATCTGCTTAATTAATCTTTATGTTTGTACTTGAATTAAAAAATTTTGTTTTTAACAAAGTTGTTTTTAAAAATAGAATTTTGTTTTAAAATATAATTTGCTATAAAGGATTCTTTATATTTATTTATAAACATGACAATTTGTGGAAAATCATTTACAAATATGTGGGCTTTATTATTTAACAAGATATTATTTTAGCAAGGAATTTAAATAAGGGGTTTTATTATTATTGGGAATTTACCTATTTATATTTACATACATAACAACTCGTGTAAAACTATTTATAATTTAATTTGCTTAAAAGAATTAAGTTTGGTATTTAAGAATTAAATAAGGATTTCGTTTACTTTGGAAATTTTACATTACAAGGATTATCCTATTTATATTTACATACATAACAACTCGTGTAAAACTATTTACAATTTAATTTGCTTAAAAAATAGATTTGGTATTTAAGAATTAAATAAGGATTTTGTGTACTTTAGAAATTTTGCATTACAAGGATTATCCTATTTACATTTACATACATAACAACTCGTGTAAAACTATTTACAAACTTTAATTTGCGTTTAGATTTGAATTAAATTACCAAATAGGTTGTTGCTTAAATTAAGGGTCTTGCTTTAAAGGCTTATTAAGGATATTGACCTATTTATGTTTACATACATAACAACTCGTGTAAAACTATTTACAAACTTTAATTTGCGTTTGGATTTGAATTAAAGTTATCAATTTTGTTTTTAATAGGTTGCTTATGGGATTAGTTTAGGGGTTCTTTGTATTTGTAATAATTTGTGGGGGAAATCATTTACAGATACAGATTGTTTTGGAGATTAACTTGTTTAATAAGGATTTTATGTTGCTTTACTTTAAGTGTAACTGATTTTGCATTTGCGCGACTTATTTACATTTAAACAAATTGTTTTCCTTTTCTAAAAACTATCAAAATAATTTCTTTGCTGATAAGGTTTTTACAAATATATGAAATATATTTTTAAAAACCTCCTATATATAGTGTTAAAGAATAATAACAGAACTATTATAGATCCACTTACTCTATATAATTTATATCTTAATCCGCGCGCGCGCGTGCGTATTGGTTTTGTATTAGTTTAATGGTTTTTACTTGGAGTCTATATTATTTCAACTTATTTACAATTTTGATAGACAAGGGGTTTAATGGGATTATTGTTTTGTACATCATAAGTTATTCACTTGCGTTTCATTCAGAATTGAAGTAATGTTGACAGTAATGGAGCCTAACGGGTAAAAGGTTATTTACTTATAAAACAATAAGATAGATTTTAAGGAAGTCATTCATAAATTTGGATATATTGTATAAAATCTGCTTAATTAATCTTTATGTTTATACTTGAATTAAAAAATTTTGTTTTTAACAAAGTTGTTTAAAAAATAGAATTTTGTTTTAAAATATAATTTGCTATAAAGGATTCTTTATTTATAAACATGACAATTTGTGGAAAATCATTTACAAATATGGGGGCTTTATTATTTAACAAGATGTTATTTTAGCAAGGAATTTAAATAAGGGTTTTATTATTATTGGGAATTTACCTATTTATATTTACATACATAACAACTCGTGTAAAACTATTTACAATTTAATTTGCTTAAAAGAATTAAGTTTGGTATTTAAGAATTAAATAAGGATTTCGTTTACTTTGGAAATTTTACATTACAAAAATTATCCTATTTATATTTACATATATAACAACTCATGTAAAACTATTTACAAACTTTGGTTTACGTTTGAACTTGAATTAAAGTTACCAATTTTGTTTAGGTTGCTTAAATTTAAATAGGATTTGATATTTTAGCATTTGAATAATAAGAAATTTTATTGCTTTAAGCTTCTTAAGAATTACGATTACCTATTTATATTTACATATATAACAATTCATATAAAACTATTTACAAACCTTTAAGGATTAAATAACATTTGGTGCAACTTATTTGCATTTAACTTACTCATTAGATTTGGTATTTAAGGATTAAATAAGGGGTTTTATTATCGGGAATAATTTACCTATTTATATTTACATGCATAACAACTCGTGTAAAACTATTTACAAACTTTAATTTGCGTTTGGATTTGGATTAAATTACCAATTTTGTTTTTAATAGGTTGTTGCTTAAATTAAGGGGTTTTGCTTTAAGGGCTTATTAAGGATATTAACCTATTTATGTTTACATACATAACAACTCGTGTAAAACTATTTACAAACTTTAATTTGCGTTTGGATTTGAATTAAAGTTATCAATTTTGTTTTTAATAGGTTGCTTATGGGATTAGTTTAGGGGTTCTTTGTATTTGTAATAATTTGTGGGGGAAATCATTTACAGATACAGATTGTTTTGGAGATTAACTTGTTTAATAAGGATTTTATGTTGCTTTACTTTAAGTGTAACTGATTTTGCATTTGGCGCGACTTATTTACATTTAAACAAATTGTTTTCCTTTTCTAAAAACTATCAAAATAATTTCTTTGCTGATAAGGTTTTTACAAATATATGGAATATATTTTTAAAAACCTCCTATATAGTGTAAAGAATAATAACAGAACTATTACAGATCCACTTACTCTATATATTTATATCTTAATCCGCGCGCGCGTGTGCGTATTGGTTTTGTATTAGTTTGATGGTTTTTACTTGGAGTCTATATTATTTCAACTTATTTACAATTTTGATAGACAAGGGGTTTAAATGGGATTATTGTTTTGCACATCATAAGTTATCCACTTGCGTTTTCATTCAGAATTGACAGTAATGGAGCCTAACGGGTAAAATTATTTACTTATAAAACAATAAGATAGATTTTAAGGAAATCATTCATAAATTTGGATATATTGTATAATATCTGCTTAATTAATCTTTATGTTTGTACTTGAATTAAAAAATTTTGTTTTTAACAAAGTCGTTTTTAAAAATAGAATTTTGTTTTAAAATATAATTTGCTATAAAGGATTCTTTACATTTATTTATAAACATGGCAATTTGTGGAAAATCATTTACAAATATGTGGGCTTCATTATTTAACAAGATATTATTTTAGCAAGGAATTTAAATAAGGGTTTTTATTATTATTGGGAATTTACCTATTTATATTTACATACGTAACAACTCGTGTAAAACTATTTATAATTTAATTTGCTTAAAAGAATTAAGTTTGGTATTTAAGAATTAAATAAGGATTTCGTTTACTTTGGAAATTTTACATTACAAGGATTTCCTATTTATATTTACATATATAACAACTCATGTAAAACTATTTACAAACTTTGGTTTGCGTTTGAACTTGAATTAAAGTTACCAATTACGTTTAGGTTGCTTAAATTTAAATAGGATTTGATATTTTAGCATTTGAATAATTAATAAGGAATTTTATTGCTTTAAGCTTCTTAAGGATTACCTATTTATATCTACATATATAACAATTCATATAAAACTATTTACAAACCTTTAAGGATTAAATAACATTTGGTACGACTTATTTGCATTTAAACAAATTAATTTATTTGTGCAATTTGGTTAAACTTACTTATTAGATTTGGTATTTAAGGATTAAATAAGGGGTTTTATTATCGGGAATAATTTACCTATTTATAATTTACATGCATAACAACTTGTGTAAAACTATTTACAATTTAATTTGCTTAAAAAATAGATTTGGTATTTAAGAATTAAATAAGGATTTTGTGTACTTTAGAAATTTTGCATTACAAGGAATTATCCTATTTACATTTACATACATAACAACTCGTGTAAAACTATTTACAAACTTTAATTTGCGTTTGGATTTGGATTAAATTACCAATTTTGTTTTTAATAGGTTGTTGCTTAAATTAAGGGGTCTTGCTTTAAAGGCTTATTAAGGATATTGACCTATTTATGTTTACATGCATAACAACTCGTGTAAAACTATTTACAAACCTTAATTTGCGTTTGGATTTGAATTAAAGTTATCAATTTTGTTTTTAATAGGTTGCTTATGGGATTAGTTTTAGGGGTTCTTTGTATTTGTAATAATTTGTGGGGAAAATCATTTACAGATACAGATTGTTTTGGAGATTAACTTGTTTAATAAGGATTTTATGTTGCTTTACTTTAAGTGTAACTGATTTTGCATTTGGCGCGACTTATTTACATTTAAACAAATTGTTTTCCTTTTCTAAAAACTATCAAAATAATTTCTTTGCTGATAAGGTTTTTACAAATATATGGAATATATTTTTAAAAACCTCCTATATAGTGTAAAGAATAATAACAGAACTATTACAGATCCACTTACTCTATATATTTATATCTTAATCCGCGCGCGCGCGTGCGTATTGGTTTTGTATTAGTTTGATGGTTTTTACTTGGAGTCTATATTATTTCAACTTATTTGCAATTTTAATAGACAAGGGGTTTAAATGGGATTATTGCTTTGTACATCATAAGTTATCCACTTGCGTTTTCATTCAGAATTGAAGTAATATTGACAGTAATGGAGCCTAACGGGTAAAAGGTTATTTACTTATAAAACAATAAGATATATTTTAAGGAAATCATTCATAAATTTGGATATATTGTATAAAATCTGCTTAATTAATCTTTATGTTTGTATACTTGAATTAAAAAATTTTGTTTTTAACAAAGTTGTTTTTAAAAATAGAATTTTGTTTTAAAATATAATTTGCTATAAAGGATTCTTTACATTTATTTATAAACATGGCAATTTGTGGAAAATCATTTACAAATATGTGGGCTTCATTATTTAACAAGATATTATTTTAGCAAGGAATTTAAATAAGGGTTTTTATTATTATTGGGAATTTACCTATTTATATTTACATACGTAACAACTCGTGTAAAACTATTTATAATTTAATTTGCTTAAAAGAATTAAGTTTGGTATTTAAGAATTAAATAAGGATTTCGTTTACTTTGGAAATTTTACATTACAAGGATTTCCTATTTATATTTACATATATAACAACTCATGTAAAACTATTTACAAACTTTGGTTTGCGTTTGAACTTGAATTAAAGTTACAATTACGTTTAGGTTGCTTAAATTTAAATAGGATTTGATATTTTAGCATTTAAATAATTAATAAGGAATTTTATTGCTTTAAACTTCTTAAGGATTACCTATTTATATCTACATATATAACAATTCATATAAAACTATTTACAAACCTTTAAGGATTAAACTTGTTTAATTAAGGATTTTATTGGTTGCTTTACACTGGTTTCTAACATTTGGTACGACTTATTTGCATTTAAACAAATTAATTTATTTGTGCATTTAGTTAAACCTACTTATTAGATTTGGTAATTTAAGTTTAAGGATTAAATAAGGGGTTTTATTATCGGGGATAATTTACCTATTTATATTTACATACATAACAACTCGTGTAAAACTATTTACAATTTAATTTGCTTAAAAATAGATTTGGTATTTAAGAATTAAATAAGGATTTTGTGTACTTTAGAAATTTTGCATTACAAGGATTATCCTATTTACATTTACATACATAACAACTCGTGTAAAACTATTTACAAACTTTAATTTGCGTTTAGATTTGAATTAAATTACCAATTTTGTTTTTAATAGGTTGTTGCTTAAATTAAGGGTTTTGCTTTAAGGGCTTATTAAGGATATTAACCTATTTATGTTTACATACATAACAACTCGTGTAAAACTATTTACAAACTTTAATTTGCGTTTGGATTTGAATTAAAGTTATCAATTTTGTTTTTAATAGGTTGCTTATGGGATTAGTTTAGGGGTTCTTTGTATTTGTAATAATTTGTGGGGAAAATCATTTACAGATACAGATTGTTTTGGAGATTAACTTGTTTAATAAGGATTTTATGTTGCTTTACTTTAAGTGTAACTGATTTTGCATTTGGCGCGACTTATTTACATTTAAACAAATTGTTTTCCTTTTCTAAAAACTATCAAAATAATTTCTTTGCTGATAAGGTTTTTACAAATATATGGAATATATTTTTAAAAA
