# Supplementary material for: The Complete Mitochondrial DNA of Trypanosoma cruzi: Maxicircles and Minicircles
Source: Front Cell Infect Microbiol. 2021 Jun 29;11:672448. doi: 10.3389/fcimb.2021.672448 (PMC8277381; doi:10.3389/fcimb.2021.672448)
Supplement: Supplementary file 3 [file DataSheet_3.fasta]

Assembly statistics of minicircle sequences
Measure	Length	Coverage
Maximum	1448	3212
Minimum	336		6
Mean	1190	194
Median	1424	121
Mode	1433	92

T. cruzi Y strain minicircle sequences
Tc_minicircle_Y_1.1
AGTTTTGGTATGGTATGTTGTGTATATGCTTTTGTTGTTGGTATATCTTGTGGTGGGGTTTGTTTATTTTGGTGGTATAGTTGCGTGTTGATGTGATAAAATTGGATACTAAAATTCCGTAAATACTnGTTTTGGGAGGGGCGTTCAAATTTGGGGCCGGAATTTCATGCATCTCCCCCGTACATTATTTTGGTGAAAATGGGGGTTGTCACGGGGAGGTGGGGTTCGATTGGGGTTGGTGTAATATATGCTCTAGTTGCTGGTTATTGTTTATCGGAGTATGAGATGTATATTATGTGGTTGTGATTATGTATATTGTTTACTTGGGTTAGAATGTGACATGACAAGTTTGTTTGTTTGGTGTCAGTAGTTGATA
Tc_minicircle_Y_1.2
TATAGTATAATGATTGAGTAGAGAGGGTAGTTGAGTGGTTGTGGTAGGGTTATGATTGCGTTCAGTGTGTGGCTTTGTGGTTGTGGTTGTTATTCAAGGTCTGGAAAATTGCGGAAACTTnGATTTTGGGAGGGGCGTTCAGATTTATGGCGGAAAATTCATGCATCTCCCCCGTACATTATTTGGTCAAAATTGGGGGTTGTCACGGGGAGGTGGGGTTCGATTGGGGTTGGTGTAATATAGCAnTCGTTGAGTTTGAATAGTTTATAGAGTGTATGGTGTTTATGTGATGGATGATGACGAGGGCAGTTAGTTTTGTGTGTTAGAGTAGTAGAATTTTGATTTGATATATGTTAGAATATGTATGTA
Tc_minicircle_Y_1.3
TTATGTTATGTTCATGTTTATCTATAATATTGTATATGGTTGGGTATGGTTAAGGGTGACGGAAGTATATTGTGTTGCATATCTCCGAAAAAGTTAGGGTTAGAATTTCCGGAAAnnTTGTGTTTTGGGAGGGGCGTTCAAATTTGGGGCCCnnnATTCATGCATCTCACCCGTACATTATTTTGGnTAAAATCGTATTTTGTCGGGGAGGTGGGGTTCGATTGGGGTTGGTGTAATATAnCATAGGnTGTTACTTTGTATTTTGATATTGTAGTTTTTTGATTTGGTTAGTATGATGAATGTTACACAGGATGATATAGTTGTAGTGGTGAATGTAGTTGAGATTTTGTTAGTGAATGTTAT
Tc_minicircle_Y_1.4
TAATTAAGTATATTATAGAGTGAGGGGTTAGTGAGGGGTTAGTGAGGGGTTAGTGATTGGTAATGTATTGTAGGTTGAGTTGTTTGGTTAATAATGGAGGTTAAAATTTCGGAAACTGTGGTTTTGGGAGGGGCGTTCAACTTTGGGGCCGnAAnTTCATGCATCTCACCCGTACATTATTTTGCCGATTTTGnGATTTTGTCGGGGAGGTGGGGTTCGATTGGGGTTGGTGTAATATAGnnGTAGATCATATTATATAGTTTGATACGATACTTAGTTTTAGTGATGGTTGCAGGAGACATAGAAGAAAGTTTGGTGAGATAGTAATAGATTGTAGTTAATTGTTATTTGATATCGATGAGT
Tc_minicircle_Y_1.5
TATATTATGTTAACTATGATATTGTTTATGTTCTTATTATATTCTTGTGGTGTTGTGGTTAGGGTGTGTTGTTACGATATCGGGGTTTGGATTAGGTCTGAAAAATACGGTAAAGTTGTGGTTTTTGGGAGGGGCGTTCAACTTTTGGGGCCGGATTTCATGCATCTCCCCCGTACATTATTTTGCTGGATTTTGGATTTTTAACGGGAGGTGGGGTTCGATTGGGGTTGGTGTAATATAnGCAGTGnTAGTCAGAATTATGTTTTAATAGTTTTAATGAGTTTGTATTTGATGTGGTAGTTATTGATAGTTCATAATTGTGCATGTAGATAGGTTATGTGTAGGATGTCGAGATGATTATG
Tc_minicircle_Y_1.6
GAATCGATTTATGTTATGCTATACTGTTGTTTATGATTCATGTGGGTGTGTTGGATGTGTATAGGTGTGGGTTAGGTTATAGGTTAGTGATTAGAAAGTTAGGGGTTCAAATAATACGGAATTCTGGTTTTGGGAGGGGCGTTCAACTTTTGGGTCGGATTTTCATGCATCTCCCCCGTACATTATTTTGCCAATTTTGCGATTTTGTCGGGGAGGTGGGGTTCGATTGGGGTTGGTGTAATATAGTATCTTTGAGTTTTGGTTTTATGTATTGGTGATTTGATTTGTATGTTGTGATGTATACTATGTGCAATGTTGTAGTTATGGTAGTGAGTATAGTTAGAGTGTGTACATGTTAATTT
Tc_minicircle_Y_1.7
TAATGGTTGTGAATATGTTGTAGTGTGAATTGTTTTATGGTGTAGGTTATGGTGTGTTTGTGTTTATGTTGGTGTTGGTGTTGGTGTTTATAGGTTCGGATAAATCGGAAATTTGGnTTTTGGGAGGGGCGTTCAACTTTTGGGGCCAGAATTCATGCATCTCCCCCGTACATTATTTTCGTGAATnTGCGGnATTTTCGGGGAGGTGGGGTTCGATTGGGGTTGGTGTAATATAGnCnnTnnGATATTAATTTGAAACTTTGTATAGTATGTTATAGATTATGTGATACATTGAGTGGTAGTTGTTTGGACAGAGTACAGTGAGTTTTGTGTAGTATAGTGAGTAAGTGTATATTATGTT
Tc_minicircle_Y_1.8
ATTAAGTTTGATATGTACTGTATTATATTTTATTATGATGGTTTGGGTAATGTGTTTGTGGTAGGTATTTGGTTACTGTTATTTATTAAATTTGGGGTGTAAAAATTTGGTAAAATTTTGGTTTTGGGAGGGGCGTTCAAATTTGGGCCGGAAAATTCATGCATCTCCCCCGTACATTATTTGGTCGAAAATGGGGGTTGTCACGGGGAGGTGGGGTTCGATTGGGGTTGGTGTAATATAGTGTAGTGCTGTGATTATAGTTTTTAAATTTGTTATTGTGTATGGTGAGTTTGTGATATTGTTTGGTATGCAACAGTGAGAGGATTATTTTGAGTGTATGTGTTTTGTGATTGTAGCCAT
Tc_minicircle_Y_1.9
TAAAATGTTTGTCTGTGTATGAGGGGTTATTGTATAGTTAGTATAATTGTTTATTAATTTGATATGTATTATTTTATTATCTGATTGTGTGGTAGGTTATGTGTATGGTGTTGnATnnTnAAATTGGTCACTGGAAAATTCGTGGAAACTTGGTTTTGGGAGGGGCGTTCAAATTTGGACCCGAAAAATCATGCATCTCCCCCGTACATTATTTCGCCAAAATCAGGGGTTGTCACGGGGAGGTGGGGTTCGATTGGGGTTGGTGTAATATAGGGGTTGAGGCATTAATGATTTTATGGTTGTTATTTGATTCTATGTATTTGTATGTGTATGTATGAATGATGCTATCGTACAAGAGGA
Tc_minicircle_Y_1.10
ATTGTTTAGGTTATTAGAGTATGAATTTAGTTGATAGATAAAGTATGTTTTTGTTATGATATTAAAATGTCAGATGTTGTTCAGGAAAATTGTGGTTACGGAAAGCGGAAATTCTAGTTTTGGGAGGGGCGTTCAACTTTTGGGGCCAAAATTCATGCATCTCCCCCGTACATTATTTTGTGGAATCGGCGGAATTTTCAGGGAGGTGGGGTTCGATTGGGGTTGGTGTAATATAGGTGTGGTGTCGTGAGGTTGTTACGGTTCTTAGTGGTGTAAGTTGTAGAGTATATTATGTGAGTTGAATATGTTAAGTTGTGTGAGTGTATTGTTGTGATAGTTGCTTGGTGAACGTGATAAGAT
Tc_minicircle_Y_1.11
TGTTTATAGTTGATATGATAAAGTTCACTGATTATATTTTATTTATTTATGTATGGTGGTTGTCTGGTAATGGTTACGGTATAGGTGTAAAATGTGGTCTGGAATTTGTGGAAATCnTGGTTTTGGGAGGGGCGTTCAAATTTGGGGCCGGAAATTCATGCATCTCCCCCGTACATTATTTGCTCAAATTTGGGGGTTGTCACGGGGAGGTGGGGTTCGATTGGGGTTGGTGTAATATAGGCTnGGATGGTGATGGTGTTATTATATGTATGAGTGGTTATGTTGTTGTATTGTGTATATTGTGAGTTTGTGATGTTATGAGGACAGATAGTATTTCGTTCTGAGTTACGTTGATAAGTT
Tc_minicircle_Y_1.12
GTGGTGTGTTTGGTAAATGATAATGCTGTAAATTTGTTTATGATGTACTCTATGTGGTATTCAATAATTTGCAATACGTCGTTGGTAAGTTAAGGGTCAAAATGTTTCGGAAnTnCTGnTTTTGGGAGGGGCGTTCAAATTTGGGGGnCAGAATTCATGCATCTCCCCCGTACATTATTTTGTGGAAAGTGnTGGATTTTACGGGGAGGTGGGGTTCGATTGGGGTTGGTGTAATATAGnCGnTnGCATGGGTTGTGTAAATTTCGGTAATGTTGTTTCAATTGTATTCTTATTATTTGTTTTTGAGTTTGACATATTACTTTGTTATGTTGTACTATGTGATGTTTCGATATGAGTAA
Tc_minicircle_Y_1.13
ATTGTATACTTTGTTAATTTGTTAAGATGTATATATTGATATAATTATGTTGTAGATGGTTGGTGTAATAAATGGTTACGCAAGAATTTTGGTGTTTAAAATTTGTGGAAATCTGGTTTTGGGAGGGGCGTTCAAATTTGGACCGGAAAATTCATGCATCTCCCCCGTACATTATTTGCCCGAAAATGGGGGTTGTCACGGGGAGGTGGGGTTCGATTGGGGTTGGTGTAATATAGAGTATGGTTGTTTTTGGGTGTGTATAAAGATAATGATTTGTTTTATTTTGTTTGGTAGAATTGTTTATTTGTTTGATATTTGTTGTACCATGTGAAAGGTGATGAGATGGATTCATAAGTGAG
Tc_minicircle_Y_1.14
TGTTACAGTAACGCTTGTTCTATGAGGGGTAGTTGGCTGTGAGGGGTAGTTGGCTATGATGAGTGCGCGAGGTATATATTAAGTGATAATGTTGGTCTGGAAAATTCGAGAAATCTGGTTTnTGGGAGGGGCGTTCAAATTTGGACCCCGAAATTCATGCATCTCACCCGTACATTATTTTGGGAATTTGGCGGATTTTnACGGGAGGTGnGGTTCGATTGGGGTTGGTGTAATATAGTGATGAAGTTGATGAATGGTGACTTGGATATGTGTTAGTATGACATAGATTAGGTGCAGTTGATGATTTGATGGTATGAGTAGATGATGTACTTGATATTGAGTAGAAGGATGATATAGT
Tc_minicircle_Y_1.15
TGTTTATAGTAATATGGTGGGTATAGTTTACAGGAGGGGTTAGTTTGTAGGAGGGGTTATAGTGTGTGGTAAGTATGGTGTTATCCAATAAAATGGGGTACGGAAAATACGGAAAnTCTGGTTTTGGGAGGGGCGTTCAAATTTGGGGCCCGATTTTCATGCATCTCACCCGTACATTATTTTGCCGATTTTCGCATTTTGTCGGGGAGGTGGGGTTCGATTGGGGTTGGTGTAATATAATGCAGTAGTGTTTATTTTGTTTTTGGATGTTAAGTGAGATTGTTTGATGGTGTTAGAGTATAGTTGGTAGAATGTCGATATAGATAGATTATGTACTAGTTTATGAATGAAGTAGAAA
Tc_minicircle_Y_1.16
ATGAGTTGTTGTTGATATGTAATGATGTATAAACTATAAATCGTAATATGTATTGAATTGGTTGGTTACTGGTGTTGAAGTTTGCTGTTAAAATGGGTATCGGAAAATGCGAAAnTnTGGTTTTGGGAGGGGCGTTCAAATTTATGGCCCAAAATTCATGCATCTCCCCCGTACATTATTTCCACAAAATCAGGGGTTGTCACGGGGAGGTGGGGTTCGATTGGGGTTGGTGTAATATAGAGGTTGGTGTGCGGGTTAGGATAATATAGCATTGATAGTTTATTATTTTTGTTTGTAGTGATTATATGATGATAGTATGATGATGATCTGATGTGAGATAGAAGGTGAGTAGTAATG
Tc_minicircle_Y_1.17
GTAGTTTGGATTGTAGTTAATAGATCTATTATTATAGTTTGTTATTTATGTTATAGTTTGGATGGTATCTGAGGTTGGTTACGCTGCTGAATAGGTTATGGAATTCGTGGAnTTnTnGTTTTGGGAGGGGCGTTCAAATTTGGGGCGGGAAATTCATGCATCTCCCCCGTACATTATTTGnCTnAnnnTGGGGGTTGTCACGGGGAGGTGGGGTTCGATTGGGGTTGGTGTAATATAGGGCnTnCGTGGGTAGGGTGATGGAATAGTATAATGTTATTTTGTTATTGATGTTGGTTATGATATGTATAGTGATGTATGTATCAAGACGCTGTGATAGATGAATGTGAGAGTGAGAGA
Tc_minicircle_Y_1.18
AGTTTGAATATTGTTGTTGTGGTATTGTTCAATGAGTATATATTATTGTTATTTGTGGTAGAGGTTGGAAGTGATTATGGGAGGTTAAAATATGGTCTGGAATTTGTGGAAACTTGGTTTTGGGAGGGGCGTTCAACTTTGGGGCCGCAATTTCATGCATCTCACCCGTACATTATTTTGCCGATTTTGnGATTTTGTCGGGGAGGTGGGGTTCGATTGGGGTTGGTGTAATATAGGGCTTGGGTGGAAAGGTGGTGCTGTATGTGTGAGTGATTATGTTATTGTACTGTGTATATTATGCGTGTGTGATGTTATAAGTGACAAGTGGTATATCGTTCTGAGTTGTGTTGGTG
Tc_minicircle_Y_1.19
TGTAATTTATGTTGAGTATATTGTTTATATTTATATTGTTGTTAAAGGGTTAGTGGTTGATTGTTGATTTGGTGTGGTATACTCGCAATAAGATGGTCCAGAAAATACGAGAAACnTGGTTTTGGGAGGGGCGTTCAAATTTGGGnGCGGAnnATTCATGCATCTCCCCCGTACATTATTTCGGGATTTTAGGGGGTTGTCACnGGGAGGTGGGGTTCGATTGGGGTTGGTGTAATATAGGGATTGGTAGTATAAGTATTTTATTTGTTAGAGTTGTTTGTGGGATACTATGCGATATGTTTGATAAGATTGTAGTGGTATGCAAAGAATAGAAGTAGATTTAGTTGATGG
Tc_minicircle_Y_1.20
GTATTGTGTAGTATATCTATAATGATTTAGATGTTTATGAGGGTATGGTTGTATGGTGTGACGTAGGTGTGGATGTTAACTGTGTAAAGTTGGTAGTTAAAATTACGGGGAnnCTGGTTTTGGGAGGGGCGTTCAACTTTCAGGGCCCAAATTCATGCATCTCCCCCGTACATTATTTTCCGGAATTTGTGGAAATTTCAGGGAGGTGGGGTTCGATTGGGGTTGGTGTAATATAGTnCTGTGGTATCGATCTGTATATTCTGAGTAATGCTGTATACATGTTATGATGTAGTGTGACCAGAGTAGATCATGGAAGAGAGGTGAAGATGAATTTTGTTATTTGTAAGTTTA
Tc_minicircle_Y_1.21
TTTGTGTATATATTGTTAATCTGTCTATAGCTGTAATGTTTATAAAGTTATGTTGTGTTGCGTGGGTGTGGTTGATTGGTGTAGTAAAATGGGTACGGAAAATACGGAAAATnnTGTTTTGGGAGGGGCGTTCAAATTTGGGnnCnAnAATTCATGCATCTCCCCCGTACATTATTTGnnCGAAAATGGGGGTTGTCACGGGGAGGTGGGGTTCGATTGGGGTTGGTGTAATATAnGGnnnGGTAGATAATATATTATAACCTTGATTTATTGATTATGTATTTGATTGTGTGTATATTGATGATAGTGAGGTGAACAAGATAGAATGTAGATGGTAGCTGTATGAGAG
Tc_minicircle_Y_1.22
TAAGGTGTACAAAGTTACAGATCAATGTGTATACTATGTTATAATTATGGGTTGGGTTGGAGGTGTTAAAGGTTGTTAGTCAGTAAAATGAGGTTGTGGAATTTGTGAAnnCTTGGTTTTGGGAGGGGCGTTCAACTTTTGGGGCCAGGATTCATGCATCTCACCCGTACATTATTTTGCGGATTTTAGCATTTTGTCGGGGAGGTGGGGTTCGATTGGGGTTGGTGTAATATAAGCAnnGTGTGATATAAGTTGTTATTACGTTAATGGAGTTAGAGTGTATTGTTAGATTGTATGACGAGTTGAGTTCACTAAGAATAGATTGGATGAGATGGTGTTGTATGATGT
Tc_minicircle_Y_1.23
GAGTGCATGTCTATGTCTTATTGTTATATTTTGTTTTAAGGTTTGGTTTGGTTGTTGGTAGTGCATGTGGGGTGTTATTAGGTTGTGTGGAGGTATAAAAATTAGCGGAAATTTGGTTTTGGGAGGGGCGTTCAAnTTTGGGGCGGGAAATTCATGCATCTCCCCCGTACATTATTTCGGGATTTTnGGGGGTTGTCACGGGGAGGTGGGGTTCGATTGGGGTTGGTGTAATATAGTCAGAATGCAGTTTCTTGTTTGGATAGATGTATATGAATTTGTTTGATGTATAGTAGAGGACGCATATGTATAGATTTGTGTACAAGTGGTGATTGTTTGTTTTGTATGGT
Tc_minicircle_Y_1.24
TGTGAAAGTTTATTATTGAAGTTGTGTAAGTGTATTATTTGATTATATAGTATTGGTGTGTTTGTAGTGGGTTTAGTTGGTAAGATGGGTCACGGAAAATTAGCGAAAnTGTGGTTTTGGGAGGGGCGTTCAAATTTGGGGCGGGAAATTCATGCATCTCCCCCGTACATTATTTCGGGATTTnnGGnGGTTGTCACGGGGAGGTGGGGTTCGnTTGGGGTTnGTGTAnTATAnTCAGTGTGAGGTGATGGTTTATGAATTTGGAAATAGATTATGTATTGGTTAGTTGATGGTGTGTAGTTATGATGTGTTAGTAACGGAGGATTAGTGTTCTAAGATTGTAGT
Tc_minicircle_Y_1.25
GAGTGAAGAAGAGAAGTTGATAGTTTAATTGTGTAAGGTTAGTGTGTTATGTTTATCAATATTATGTCTTATTGGTAGTAAAAATGGTTACGGTTTTTGTGGTnAnTCTTGGTTTTGGGAGGGGCGTTCAACTTTTGGGGCCAAAATTCATGCATCTCCCCCGTACATTATTTTCCGGAATTTGTGGAAATTTCGGGGAGGTGGGGTTCGATTGGGGTTGGTGTAATATAGnGCTTGGGTGAATATCATGGTGGTACTGTATGTTATTATGTTTATTGGTAGTTTGTATTTTAGTTAAAGGTGTATGTATGAGTATGATGTCGTCTGAGAGTAAGTATGATA
Tc_minicircle_Y_1.26
TAGTTTGTAGTGGATTGATTGAATTGTATTAATGTTTGATATATTAAGTGTTAAGGTAGGTAGTGGTATGCGTGGATAATAGGGTATGGAATTTTGTGGAAATCTCGGTTTTGGGAGGGGCGTTCAAATTTGGGGCCGGAATTTCATGCATCTCCCCCGTACATTATTTTGGnnAAAATGGnGGTTnTnnCGGGGAGGTGGGGGTTCGATTGGGGTTGGTGTAATATAGACGGTGTTGGTTATTATTTATTCGATGTTATGATTTGAGTTATGAGTTGGATGATGATTATGATGATTGATGACCAGATGGTGAAGACTTGGATGTTAGTGAGTATA
Tc_minicircle_Y_1.27
AGTTTATTGTATGTCTGATGTTAATGTTCTTAAAATAACTTTATAAGATGGGTTGGGTAGGGTGTGGATTGATTGTGGGTTGTTTATTTGTGATTTTAGGGGTTGGAATTTTCCGGAAAATTTGTGTTTTGGGAGGGGCGTTCAAATTTGGGGCCGGAATTTCATGCATCTCCCCCGTACATTATTTTGTCAAAATTGGGGGTTGTCACGGGGAGGTGGGGTTCGATTGGGGTTGGTGTAATATAGAnnnGGGGAGAACTGATATTTATTTTATTGTTATGTTATGTTATTATATCTTTATTGTGGTAGTGATGATTTGTATCTAAAGACATATTGCAGGTGAGTAAAGAATAGAAGAGGTATTTTGTT
Tc_minicircle_Y_1.28
ATTTCTATGTTATGGTATCGTTTATATTGTTGTATTAGATAGGTATGATGGGTTAGTGGGTTGGTTGTAGAATGGTTATGGATTATTGTGTAAAAATATGGGTTAAAAATTGGAGAAAnTnTGGTTTTGGGAGGGGCGTTCAAATTTGGnCCnGAAAAnTCATGCATCTCnCCCGTACATTATTTGCCCGAAAATGGGGGTTGTCACnGGGAGGTGGGGTTCGATTGGGGTTGGTGTAATATAGGnATTGGTGATAGTATGTTAAGATTTGTTTATTGAATTTGTAGTACATGTTGTATTATGTGATTGTGTGAGTTGAAATGTAAGTCGACATGAGGTTGTTGTAGTAGATGATTTAGTTTGA
Tc_minicircle_Y_1.29
TATAATGTTTGTACTGTAATATGGTTGGTGTGCATGGTTGTGGGTTGTTATAAGGGTTGTGGGTTATAGAATATGGTAGGAATATTAGATTTATGGTTCAGAAAATTTCAGGAAATCnTGGGTTTTGGGAGGGGCGTTCAnATTTnGGGCCGGAAATTCATGCATCTCnCCCGTACATTATTTTGTGAAATTAGGGGGTTGTCACGGGGAGGTGGGGTTCGATTGGGGTTGGTGTAATATAGATAGnAATGTATACTTATGATTTTTTAGTTTGTTTCAGAATATGATGAGTATGTTATAACACGTGGTATTCTAGTTATAATGAGAGTGAGGATCTTTAGTAAGTTGTTGGTAAGAATATGTT
Tc_minicircle_Y_1.30
GTAAGTGTGATAATCTATAGTTCATTAATATTTAGTTATGGGTTACGCATGGTTGTTGTTGGTTTGTGTTGGGTGGGGTTGTTATTGGATAAAGTGGATATAAAAATTTCTGGGAAAnnnGGTTTTGGGAGGGGCGTTCAAATTTGGGGnCGGAAnnTTCATGCATCTCCCCCGTACATTATTTCGGGATTTTAGGGGGTTGTCACnGGGAGGTGGGGTTCGATTGGGGTTGGTGTAATATAnGGAnTGCTGTATTTATAGTTTAGTATGTTAGAGTTGTGATTATGAATAGTATGATATGTCGAGGAGAATTGTGTAAGTAGATGGTGGTAGATTGAAGTGAAGAATTTAATTTTGTTAT
Tc_minicircle_Y_1.31
TGTATCTATTCGTTATATTGTGTAGTTAATAATGTTGGTAGGTTGTAATGGTTTGGGTATAGGTGATGTATATGTTTGGGGGCGGAAATTAGGGCCTGGAATTTTCGGGAAAGTTGnTTTTGGGAGGGGCGTTCAAATTTGGGCTCGGAATTTCATGCATCTCCCCCGTACATTATTTGGTGAATTTTAGGGGTTGTCACGGGGAGGTGGGGTTCGATTGGGGTTGGTGTAATATAGAGGAnGTATGGTTTTGTAGAATTCGATGTTTAGTTATGATTGTTTGATTTGAGTAGTAACATGGATAAGTTGAACAGTGGATGATGTTTTGATAGACTATGTTTGATTTGTTTAAGTGGTA
Tc_minicircle_Y_1.32
TACTCAGTTTGAATTTGTTACTAATTATTTGTTTGTATATTTGGTGTTAGATGTTTGGGTTGAGGTGGTATAATGTTGGGTACGGTATAAAAGTATGTCTCTGGAATTCGGAAAATnTGGTTTTGGGAGGGGCGTTCAAATTTGGGGCGGAAAATTCATGCATCTCCCCCGTACATTATTTGCCCGAAAATGGGGGTTGTCACGGGGAGGTGGGGTTCGATTGGGGTTGGTGTAATATAGGGCnTGTTGGTGTTTGGTAGTTATGAGTTGTTTGAGAAGTTTATGGTAGATAGTTTATTGAGATGGTGTATAGTTGAGACAGAGATAGAACAGATGGAAGTTAGTTTATGAGCTTGTA
Tc_minicircle_Y_1.33
GATGTATGTATTAGAGTATGATACTTATTGTTTAAGTGGTAGGAGGGGTTATTGGTTGTATAGTGTTTGTGGGTTGGTAATGGTATAAATGTTGGTCTGGAAAATGTGGAAATnCTGGTTTTGGGAGGGGCGTTCAAATTTGGGGCCGGAAATTCATGCATCTCCCCCGTACATTATTTCACCAAAATTGGGGGTTGTCACGGGGAGGTGGGGTTCGATTGGGGTTGGTGTAATATAGACTnGGTTATGGTTGTTAGATTATTTATGTTATTCTTGTTGTGTGTGACTAATGATAGAGTGCATGACGAGATGTGATGTGGATTATGTATAGTGATTGATGTTAATGTTGTTTG
Tc_minicircle_Y_1.34
TATGACAATGATTATGTACTATGTTTGTAAGTGTGTTATGGTATGGTTTGTGGATTGTGCAGTGGTGGTGTGGTGTTTCCTGTGGTAAGTTGTGGTTCAGAGAATACGGAATTnnTGGTTTTGGGAGGGGCGTTCAAATTTGGGGCGGAAAATTCATGCATCTCCCCCGTACATTATTTnnCGGAAAnTGGGGGTTGTCACGGGGAGGTGGGGTTCGATTGGGGTTGGTGTAATATAGAnnGTGGTCATAATGTTGTTTGAATTGGTGTATAGATTTAGTTTAGTGTAGTGATGTTGAATAGATACAAGTTTAGGTAAGTGGTGCAGTGATGTAAAGTTAGATTGTATTGAA
Tc_minicircle_Y_1.35
TTATTGTTTATTATGTATTCGATATTATAACTATACGAATAATGTTTGGTGGGTTTAGGTTTGTGGTTTCGTTGGTTGGTATTGGTGAATTTGTGGTTAATAATTTTCGGGAAAnnnnGTTTTGGGAGGGGCGTTCAACTTTTAGGGCCGGATTTCATGCATCTCCCCCGTACATTATTTTGGCTAATCTGCGGGATTTTCGGGGAGGTGGGGTTCGATTGGGGTTGGTGTAATATAGGTnnnAnTATGATTCTTAGTTTAATGGTTATGTTTTATTGATTGTAACTTTATGATGTTGTAGAGGATATTGTTTGCAAGTTAGCGAGTTTGTATTCATGTTGATTTGTTATGTTATGT
Tc_minicircle_Y_1.36
GTTTGTTACTTAGATGATTAATGATTCAATAAATGTTTAACAGGGTTTGTGGTTGTTATGGTGTTGGTAAGGGTGTATTGTGCACCGTAATGGGGTATAAATTTTCGTGGGAATCTTGGTTTTGGGAGGGGCGTTCAAATTTGGATCGGAAAATTCATGCATCTCCCCCGTACATTATTTCGGGATTTTAGGGGGTTGTCACGGGGAGGTGGGGTTCGATTGGGGTTGGTGTAATATAGTGnnGGTTACGCATTATGTAAGTTTGATGATGTGGTTATTTCTTATGTAGAGTTGTGATGTGTATATACTAGACAATCTAAGAGGTGAGAGAAAGTGGAGAAGATAGATTATGTATA
Tc_minicircle_Y_1.37
TTTTCTGTGTATTATGTTTCTTATGCTTGTTATATTTTATAATGTTGTGTTGAGGGTTGGTGTTGGTTACTGTGTATTGTTACAAAATTGGAGGTTAAAATTCGAGGAAAnnnnGnTTTGGGAGGGGCGTTCAAATTTGGGGCGGAAAATTCATGCATCTCCCCCGTACATTATTTCGCCAAAATCAGGGGTTGTCACGGGGAGGTGGGGTTCGATTGGGGTTGGTGTAATATAGCAGGnGTnnTCATTAGATATTTATTTATAGTTTCAGATTATAGTTTTGTGAATGTGTATGTAGTGATATGATCTGAGTTGTGGATGAGATGGACAAGAGTTAATAGATGAATTGT
Tc_minicircle_Y_1.38
TGTTTTTGTTTGTTATATACTCAGTGTTAGAACTGTATGTATAATGTTGGTGTGGTAGGTTAGTTATTGTATTGGACGTTATTGGTGGATTTATGGTTAATAATTTTCGGGAAAnTnTGGTTTTGGGAGGGGCGTTCAGATTTTGGGCCGGAAATTCATGCATCTCCCCCGTACATTATTTGGTCGATTTTGGGGGTTGTCACGGGGAGGTGGGGTTCGATTGGGGTTGGTGTAATATAAGnCnAATTATGGTTCTTAGTTTTATGATTATGTTTTATTGATTGTGGTTTTGTGATGTTGTAGAGAATGTTGTTTGCAAGTTAGTGAGTTTGTATTCATGTTGATTTATTATGTTTT
Tc_minicircle_Y_1.39
TATGATTGTATATGTTATAACTGTGATTGACTGTATATTGGTTTGGTGTTGACTTGGTGGGTGTGGTAGTAATAGTTTGTATACCCCTGAAATTGGTTAATAAATTTTCCGGAAnTCTCnGGTTTTGGGAGGGGCGTTCAACTTTTGGGnCnCAAnTTCATGCATCTCCCCCGTACATTATTTTATGGAATCGGCGGAATTTTCGGGGAGGTGGGGTTCGATTGGGGTTGGTGTAATATAGGnGCTnCGATGGATTGTATCTAGAATATGTTGAATCTGTGTTATGTATGTGTGTGGTATGTATGATAGTGTGAGGTGTATCAAAATGTGTTCATTAAGGTTGTTTATACGAGATTGTAT
Tc_minicircle_Y_1.40
TTTATAGATATGTTGTTTGAATTATATTATGGTGTGTTGTACTACAGGAGGGGTAGTTGATTGGTTAAGGTTGCCGGTTACGCTGTTAAAATTGGGTTTGAAAATTCGTGGAAnTnTGGTTTTGGGAGGGGCGTTCAAATTTGGGGGCCAGATTTCATGCATCTCCCCCGTACATTATTTTACCGATTTTGCCGGATTTTACGGGGAGGTGGGGTTCGATTGGGGTTGGTGTAATATAGTCAnGGGAGGTGGAGGTGATATGATATATTGATGTATGTTTCTATGATTGATTGATATAGTTGATACGAATTGGTGATATACGAGAGATAGGTGTACAATAGATTTTGTTTGGTAATG
Tc_minicircle_Y_1.41
TTATGATGTTGATTATTGTTATAGTATTAATGTTATAGTATAAACTGTAGGGTGGTTTGGGTATTGGTTTGGGTTAGTGTTTGAAAGTGGAGGTTATAAAATTCACGAAATTTTGGTTTTGGGAGGGGCGTTCAAATTTGGGGCCGCAATTTCATGCATCTCACCCGTACATTATTTTnGGATTTTGGCGGAATTTTCGGGGAGGTGGGGTTCGATTGGGGTTGGTGTAATATAGTGATTAGGTAGTTTGTGTTTATAAGATAGTTTAATTTGATATTGTAGTATGTTATATTTGTTGTGAATAGTTTGATAGTGACGTATTGAATGGTGGAGTGATAAGAGAAGATAGAATTGG
Tc_minicircle_Y_1.42
GTTAGTGATATGTTATAAAATTATGATACTTGGTGTGGTATGCTTGTGTTGAGTAGGGTGTTGGGTTGGTATAGATGTGTGTTATGGATTTTGGTGGTTTGGTAAATCTGGAAATTnTGGTTTTGGGAGGGGCGTTCAAnTTTGGGGGCGGAAATTCATGCATCTCCCCCGTACATTATTTTCGCCAAATTCGGATTTTTnCGGGGAGGTGGGGTTCGATTGGGGTTGGTGTAATATAnAGnAnAAGGTGATTATACATTCAAGAGTTTATGTTTAATTTGTGTGATTATGTGATAGACGTGTGAGGTTCAATGAGTAAGATAGTTGATGTTCTTGTGTATGGTTGATAAAGATA
Tc_minicircle_Y_2.1
TGAGAGTGATAGTAGTATAGTTCTTTGTGTTCTTTGATAGTAGATAGTATATGTTATATTATAAATGTTAATAAGGTGGGTGCTGTTAGTTTTGGTAATGGTATAGGATCAACATAAAATAGTGTCCTGAAATTTCGCGGATTCnTGGTTTTGGGAGGGGCGTTCAAATTTGGACCGGAAAATTCATGCATCTCCCCCGTACATTATTTnGTCnAnnnTAGGGGGTTGTCACGGGGAGGTGGGGTTCGATTGGGGTTGGTGTAATATAGGATACGAGTTATGATTATGATTATTTAGTTTATGTGGATATTGATGTTTACGTGTGAGGCAATGTACATGAGTTTGTGTTGTATACTCGGTGTGAATTTGATTTTGATTTGATTTGAATTTGTTGTGTACAGTATATGTATGTTAATGTATGAGGGTACTGGTATAGGTTTTGGGTTTGTGTATGGGTGTATAATTGAATTGTTGGTAGAATTGGTTACGAAAATTTGTGGAAACTGTGGTTTTGGGAGGGGCGTTCAAATTTGGGGCCGAAAAATCATGCATCTCCCCCGTACATTATTTCCGGGATTTTATGGAAATTTCGGGGAGGTGGGGGTTCGATTGGGGTTGGTGTAATATAAGGCTGGGGTAGATTATGTATTAAGACTGAGTAGATGTTGTAAGATTATGTAGTGTGATTTTGTGATGTATGCAGAGATAAAACAAGAATGG
Tc_minicircle_Y_2.2
TAGAATGATATTGAATTATTTTATATTGTATGTTTGGTCTGTTAGATTTGGTGTTTGGGTAATGGTGGTATTTATGGGTACGGGTTTGTTGAACTATTCATGTTTATGTTTGTAGTGAAATTGGGTAATAAAAATTCGGGAAGTTTnCTnGTTTTGGGAGGGGCGTTCAACTTTCAGGGCCCAAATTCATGCATCTCCCCCGTACATTATTTTGGCGAATCGGCGGAATTTTCGGGGAGGTGGGGTTCGATTGGGGTTGGTGTAATATAGACACTGATTATGATAATGCTATTTTGGATTTGTGTTTGTGATTGTTCATGTATGTTGATTTGATATGAGTCACATGAAAGTTATAGATAGTGGTGAGAATAATTGTTTATTGTGTTTGTTATAGATAGTTAGTATAATTCTGTTTATTATAAATACAGGTGGGTGTGGTATATTGGTTACGTGTTAAAATGGAGGTTAGAAATTCCTGTAAGTTTGGTTTTGGGAGGGGCGTTCAGATTTTGGCCCGAAATTTCATGCATCTCCCCCGTACATTATTTCCTCAAAATTGGGGGTTGTCACACGGAGGTGGGGTTCGATTGGGGTTGGTGTAATATAGTATCAGACATTGATAGTTGTTTATTAGAATTGATTTTGGGTTTGTATGATTCAATGTGAGATAAGATTACTACCTGAGATAGAAGATAGTGTAAGAGATTTGTTAATTATGTA
Tc_minicircle_Y_2.3
GTAAGTTAACGTAGAGATATAGTAGTGAATTGTTTTGAGTATGTTATTAATGTTTGTTATCTAGTTAAAGTATGTGTATTGAGTTGGTAGGTGGGGTATGACGACATGGTAAATTTGTGGTACGGAAAATACGGAAnTGTTGGTTTnGGGAGGGGCGTTCAAATTTGGGGCCGCAATTTCATGCATCTCACCCGTACATTATTTTCGGATTTTGGCGGAATTTTCGGGGAGGTGGGGTTCGATTGGGGTTGGTGTAATATAGTGATTAGnTnGTGGTGAATTGTGTTTATGTTAGTGTGTTATATTATGTTTATGATGTATGCAGAGAACGTGGAAAGAGATTTGATGGAGTGGTAATAGATTGTTTGTTGAGTTGATTACTAGTTGATTTGTAAAGTTAGATGATAAGATATATTTAGATAGGTATGGTGTGGTTGGTATGGTTGTTAAGGTGCTGGTTGTTTATGTTGGTCAGTATAAAATTGGGGTAGAAATTTCCAGAAACTTGTGTTTTGGGAGGGGCGTTCAACTTTGGGGCGGGAAATTCATGCATCTCCCCCGTACATTATTTTTGGATTTTGGCGGAATTTTCGGGGAGGTGGGGTTCGATTGGGGTTGGTGTAATATAGGGTTATGGGTAGGATAATGGAGTAGATTATATTATGTTTTATTTGTTAGTTAGTTGCAGTGGTATTATGTTGAATGTGTAGATGGGGAT
Tc_minicircle_Y_2.4
TGGGTAAGATATTGTTGAATGTGTATAATGCATAGTGTATTGTAGAATATTAGAATATAAGTATATGAGGGGTTAGGGTTGGGTGTATTGTGTGAGGGTTGCGTGTTGTTGGTATAAATATCGTTCGGAAAATGTGGAAAGTCCGGTTTTGGGAGGGGCGTTCAAATTTGGGGCnGGAAATTCATGCATCTCCCCCGTACATTATTTTGCTCAAAAnCnTGnnATTTACGGGGAGGTGGGGTTCGATTGGGGTTGGTGTAATATAnGTATTGGTGGATACGTGTAAATGTTATTGTAGTTTGTGATCGTATAGTTTTGTTGATGATGATAGTGGTGTACAGTGGAGATAACAGTTTGAAGCTGAGGTTGTATGTGATGTATGTTGATGTGTATATAATGATTGTTTATAGAATTGTAATTATAGTTTATTTGTAAGATGGGGTATAGGTAGTTTGTTATTCAGGTAATATTTGGTGGTTAGAAAAACTGAAAATGTTGGTTTTGGGAGGGGCGTTCAGATTTTTGGCCAAAATTTCATGCATCTCCCCCGTACATTATTTCGGTATTTTAGGGGGTTGTCACGGGGAGGTGGGGTTCGATTGGGGTTGGTGTAATATAGACGGTGGGTTAGGATTGGTATGGATTTAGAATTTTGATTTTGATTTGTATGGTTGTTGTGATTGATGTTATAACGTGTACATGTCAGATAAAGGTGTG
Tc_minicircle_Y_2.5
AGAGGATGTTCATAGAGTTGTTGTTAGTTTATGTTTGGTTTGTAAGCATAGAGTTACATTCTTGAGTTGTATGTTTAGTTTGTATGGTGCGGTAGGTTGTTTGTTGTTTGGATGGTGTTGATGTGTACTGTTATGGTTAAATTTATAGGTTACGGAATTCGAGAAnnnTnGTTTTGGGAGGGGCGTTCAACTTTTGGGGCCAGATTTCATGCATCTCCCCCGTACATTATTTCGGCTAATCGGCGGAATTTTCGGGGAGGTGGGGTTCGATTGGGGTTGGTGTAATATAGAGATTGTTACTTTATGTTTTGATATTGTAGTTTTCACTTTGATTTATGTGATGAATGTTGTGCACGATGGTATAGTTATAGTAGTGGATGTAGTTGAGATTGAGTTAGTGTATGTTATCTATGTTGTATTCATGTTTGTCTATAATATTGTGTGAATGGTTACGGTTAAGGTGGTAGGTGTATAATGTGTTGTGTGTTGTGTATCTCCGAAAAATAGGGTTAGAATTTTCAGGAGATTCTGGTTTTGGGAGGGGCGTTCAAATTTGGACCGGAAAATTCATGCATCTCCCCCGTACATTATTTGGCCAAATTTGGGGTTGTCACGGGGAGGTGGGGTTCGATTGGGGTTGGTGTAATATAGGCATTAGAGCTTGAATTATGAATTTGAGATATGATGTTGTATATTTGTGAATGTGGTAGAGAATGGATGA
Tc_minicircle_Y_2.6
GACTAGTGGTCTATGTGTTTGAGAGTTGTGTTAATGTTTAGTTAATGGTCTAGTATTGTTTGTTTATTCTTTGTTGTTGGATTTGTAAGGTGCGTTTGTGTTGCGTTGGTAGATTTAGAGGTCTGGAAAATTCCGAAATTCTGGTTTTGGGAGGGGCGTTCAGATTTTGGGCGGGAAATTCATGCATCTCCCCCGTACATTATTTCGGGATTTTAGGGGGTTGTCACGGGGAGGTGGGGTTCGATTGGGGTTGGTGTAATATAGCATCTGAGGCTAAGAGGTAGAATATATGTTTAGGATAGTTTAGTTTGTGATTGTATATAGTATGGGTGTGTTAGTATATGTTGGTACACGATGATGATAGTGTGTAAAGATGAAGAGATGATATTGTTTGTTTAAGTAGAATTGTTGCTATGTTAGAAGTCTTAATGTTAAAATGTTGCCACTGGTGTGTAGTGGTAGTGGTAAAATTGGTGGTTAGAATTTGCAGAATGTTGGTTTTTGGGAGGGGCGTTCAACTTTGGGGGCTCGGATTCATGCATCTCCCCCGTACATTATTTTGCCGATTTGGCGGAAATTTCGGGGAGGTGGGGTTCGATTGGGGTTGGTGTAATATAAGGTATCCTGTTACGGCTGTGGTAGGTTGGAGTTACGGTACTTAAGATCGTGTTATTGTTATTATGATTTGATTATACACTATATGATATACTAAA
Tc_minicircle_Y_2.7
TATTGTGTACATTTTATATATAGTTATATTTTTGTTATAGTTCAATTGATTATTTATTATAGTGGTGGTGTATGGGTAGTTTGGAGCTTGGTTACGTTGTGGTTCAGGTTAAAATTAGGGTGTGAAAATTGTGAGAAATTTGGTTTTGGGAGGGGCGTTCAGATTTTGGGCCGGAAATTCATGCATCTCCCCCGTACATTATTTTGCAATTTTAGGGGGTTGTCACGGGGAGGTGGGGTTCGATTGGGGTTGGTGTAATATAGAGGAAATGGTTGATTGGATTGTGATGGTGGTGTATGTGATTATGATGTTAGTTGACACATAGAGTTTGATAGATGAAGTGGTTGATACACAGTTTAATTTGTTTATGTAATGATTTGTTATAACATAATTGTAGTATGTATAGGTTACTGCATTGGTGGATGGTGTGTTGGGTGTGCGTGGTATACTGGTTGTGTATATCAAAATTGTGGTCTGAAAAATGTGGTGACCTTGGTTTTGGGAGGGGCGTTCAACTTTTGGGGCCCAAATTCATGCATCTCCCCCGTACATTATTTTAGCGGATCGGCGGAATTTTTAGGGAGGTGGGGTTCGATTGGGGTTGGTGTAATATAGTATCGGTTTGATTTATGTGTATAATGTTGTTTATGAGATTTGTTTATTCGTTGTGTTATTATGATGTATGCAAGTCGGAGTTGTAGTTGTAGTG
Tc_minicircle_Y_2.8
AGATTTTGTTAGTTTAAGTGTAATTATGTAGTTATGTTATAATCTAAAATTTATACAGGTTGTGGGTGGTAGTTGTATTGGTTGTGGGCTAATGTTTTGTTTTTGTGTTAAATTATAGGTTAAGAATTTCCAGAAAAGTTGGTTTTGGGAGGGGCGTTCAGATTTTGGCCGGAAAATTCATGCATCTCCCCCGTACATTATTTCGGTnAAATTGGGGGTTGTCACGGGGAGGTGGGGTTCGATTGGGGTTGGTGTAATATAGnAATGGTTTGATAATGTATTGGATCTGTGTATAGTTGATTGATTGTGTTCTGCATAGTTGGTATGAGAATGATATAAGTGTATAGTGTATTTAGTATTGGTGTCATAGAATGTGTGTTAGTATGTTTATGTTGTAGGAGGGGTATGTTGTAGGAGGGGTATTTTGTAGGAGGGGTATGTTGTAGATGTGAATGATTAACTACAAGTGGTCTCCAGAATTTCCAGAAACTTGGTTTTGGGAGGGGCGTTCAACTTTTGGGCCCGAAATTCATGCATCTCACCCGTACATTATTTTGCTCATTTTCCGATTTTGTCGGGGAGGTGGGGTTCGATTGGGGTTGGTGTAATATAGTATATGGTATAGATATTTATTTATTTAGTTTATGAGTTTAGTTATGGTGATTTGAGGTGCGATAAAGAAAATTGTTTTGAGAGTCATAGTAAG
Tc_minicircle_Y_2.9
TAGATTTGTTTAGTATGTGGTAGAGAACGTGTATGAATAGATTTGTGCGTGAGTAATGTTTGATTGTTTTGTATAGTAGATGTATACTTGTTTATTATTGTTATATTTTGTTTTAGAGTTTGGTTTAGGTTATTGGTGTAGGTGGTATACTGTTACTGTGGTTGATATGGAGGTATAAAAATTAGCGGAAAATTTGATTTTGGGAGGGGCGTTCAGATTTTGGGCCGGAAATTCATGCATCTCCCCCGTACATTATTTTGGGATTTTTGGGGGTTGTCACGTGGAGGTGGGGTTCGATTGGGGTTGGTGTAATATAGTGTGCGTGAGGTAATGGTTTATGAATTTGAAAGTAGATTTTGTATTGGTTAGTTTAAGATGTATAGTTGTGATATGTTAGTGACGGAGAACTAGTGTTTTGAGATTGTAGTTGTAAGAGTTTGTTATCGAAATTATGTAGGTGTATTTATTTGATTATATTATATTGTTATGTTTGGAGTGGTTTGAACTTGATAAGATAGGCTACGGAAGATTGGTGGAAGTTTGGTTTTGGGAGGGGCGTTCAGATTTTGGGCCGGAAATTCATGCATCTCACCCGTACATTATTTCCGTGATTTTGTGGATTTTAACGGGGAGGTGGGGTTCGATTGGGGTTGGTGTAATATAGACAGAATATGGTTTCTTGTTTGTATAGATTTGTT
Tc_minicircle_Y_3.1
TGTGTTTGTTATAGATAGTTAGTATAATTCTGTTTATTATAAATACAGGTGGGTGTGGTATATTGGTTACGTGTTAAAATGGAGGTTAGAAATTCCTGTAAGTTTGGTTTTGGGAGGGGCGTTCAGATTTTGGCCCGAAATTTCATGCATCTCCCCCGTACATTATTTCCTCAAAATTGGGGGTTGTCACACGGAGGTGGGGTTCGATTGGGGTTGGTGTAATATAGTATCAGACATTGATAGTTGTTTATTAGAATTGATTTTGGGTTTGTATGATTCAATGTGAGATAAGATTACTACCTGAGATAGAAGATAGTGTAAGAGATTTGTTAATTATGTATAGAATGATATTGAATTATTTTATATTGTATGTTTGGTCTGTTAGATTTGGTGTTTGGGTAATGGTGGTATTTATGGGTACGGGTTTGTTGAACTATTCATGTTTATGTTTGTAGTGAAATTGGGTAATAAAAATTCGGGAAGTTTGTATTTTGGGAGGGGCGTTCAACTTTCAGGGCCCAAATTCATGCATCTCCCCCGTACATTATTTTGGCGAATCGGCGGAATTTTCGGGGAGGTGGGGTTCGATTGGGGTTGGTGTAATATAACAGGGCTGAGTATGATTGATTGAATTATGTGTATGTTATTATGTGATTGTTTTGTGTACGATGGTTATGGTATGAGTTAGAAGGTGTTGTTAGTTTGATGTGTATTTGATTTATTATGTTGATATCATGATTATGTTATTTGTTGTTGTATGGTTAAGGTGGCGGTAGGTTGATGTTGGTGTGTTGTGTAGAGGTTAAGGTTGTTGATTTGGGTAAATAGCAGTGGTTTAAGGGTTTGGAAAATTGGGGGAATCCTGGTTTTGGGAGGGGCGTTCAACTTTCAGGGCCCAAATTCATGCATCTCCCCCGTACATTATTTTGGCGAATCGGCGGAATTTTCGGGGAGGTGGGGTTCGATTGGGGTTGGTGTAATATAGACACTGATTATGATAATGCTATTTTGGATTTGTGTTTGTGATTGTTCATGTATGTTGATTTGATATGAGTCACATGAAAGTTATAGATAGTGGTGAGAATAATTGTTTAT
Tc_minicircle_Y_3.2
AGATGATATTGTTTGTTTAAGTAGAATTGTTGCTATGTTAGAAGTCTTAATGTTAAAATGTTGCCACTGGTGTGTAGTGGTAGTGGTAAAATTGGTGGTTAGAATTTGCAGAATGTTGGTTTTTGGGAGGGGCGTTCAACTTTGGGGGCTCGGATTCATGCATCTCCCCCGTACATTATTTTGCCGATTTGGCGGAAATTTCGGGGAGGTGGGGTTCGATTGGGGTTGGTGTAATATAAGGTATCCTGTTACGGCTGTGGTAGGTTGGAGTTACGGTACTTAAGATCGTGTTATTGTTATTATGATTTGATTATACACTATATGATATACTAAAGACTAGTGGTCTATGTGTTTGAGAGTTGTGTTAATGTTTAGTTAATGGTCTAGTATTGTTTGTTTATTCTTTGTTGTTGGATTTGTAAGGTGCGTTTGTGTTGCGTTGGTAGATTTAGAGGTCTGGAAAATTCCGAAATTCTGGTTTTGGGAGGGGCGTTCAGATTTTGGGCGGGAAATTCATGCATCTCCCCCGTACATTATTTCGGGATTTTAGGGGGTTGTCACGGGGAGGTGGGGTTCGATTGGGGTTGGTGTAATATAGATGTTGGGTGAAGGTGTATGGATATGATTTATAGTTGATTTTGATTATATGTTTATTTTGATTGGTATACTTGATATTGTGTTAGACGTGACAAAGAAAATGGAGAGAGGATAGATAAAGTTTAATGTGTTCATAGTGTATTAGTTTGTTATTAATAATTATATTTCTTTATGTTGGTGTGGTATGATTAGTGGTGTGGAATTTATGGTAAAAAGAGGTCTGGAAAAATTCCGAAATTTTGGTTTTGGGAGGGGCGTTCAGATTTTGGGCGGGAAATTCATGCATCTCCCCCGTACATTATTTCGGGATTTTAGGGGGTTGTCACGGGGAGGTGGGGTTCGATTGGGGTTGGTGTAATATAGCATCTGAGGCTAAGAGGTAGAATATATGTTTAGGATAGTTTAGTTTGTGATTGTATATAGTATGGGTGTGTTAGTATATGTTGGTACACGATGATGATAGTGTGTAAAGATGAAG
Tc_minicircle_Y_3.3
ATTGCATGTGTTATTTTGTTTGATTGTTGAATGTTGATTGATCTTATTGTTCTTGTGTTATTGTTTGTAGGTTTGGTATACATAAATTGGGGTGCGGAATTTCGTAGAAAGCTGGTTTTGGGAGGGGCGTTCAAATTTGGGCCGGAAAATTCATGCATCTCCCCCGTACATTATTTTGGGATTTTCGGGATTTTGTCGGGGAGGTGGGGTTCGATTGGGGTTGGTGTAATATAGGCTTTGGTGTGGGGTGTATGGGTGAATGGTATGTGTATGTTATTGTATGCATTTGTGATTTGATATTTTTTGGTTTAGTTTGGGTGCAGTAGTGATTTATGTTTATACACAAGATATAAGTAGGAGTTAGGTAATGTAAGATGAATTGTTATGTTCTAGATGATTTGTTAAGTTTACATATTAATCTATATTTTATTTGTGAATGGCTTGTGTTGGGTTATGAAAATTGGCGGAATTTTGGTTTTGGGAGGGGCGTTCAAATTTGGGCCGGAAAATTCATGCATCTCCCCCGTACATTATTTGGTCGAAAATGGGGGTTGTCACGGGGAGGTGGGGTTCGATTGGGGTTGGTGTAATATAGGTAGTGGAGGGGATAGTTATAGTTTATTGATAGTTTGGATGGTTGTAGTATGCTTTGGGTGTATTGTGATAGTGGCAGGAGTAACAAGAGTTATGAGACGAGATAGAATATGTTAGTTGTGTATTTTGTTTTGATTTTGATTGTGTAGTTTGATGTTATTATAGTGAGGGTAGAGTTATGGTGGTATACTGTTGAATGGTTAAAAATTGGTGTTCAGAAAGTTCGGAAACTTGGTTTTGGGAGGGGCGTTCAAATTTGGGCCGGAAAATTCATGCATCTCCCCCGTACATTATTTTGGGATTTTAGGGGGTTGTCACGGGGAGGTGGGGTTCGATTGGGGTTGGTGTAATATAGGGCTTGTGGTTGGTGTTAGGTGGTAAGGTGTTAGTATAGTATTATTAGTTTTATAGTTTATAGTTGTGGATTGAATATGGTGATGTATTTATGTGTATCAAGTGAGTGTAGAGATGAATG
Tc_minicircle_Y_3.4
TTGTTGTGTACAGTATATGTATGTTAATGTATGAGGGTACTGGTATAGGTTTTGGGTTTGTGTATGGGTGTATAATTGAATTGTTGGTAGAATTGGTTACGAAAATTTGTGGAAACTGTGGTTTTGGGAGGGGCGTTCAAATTTGGGGCCGAAAAATCATGCATCTCCCCCGTACATTATTTCCGGGATTTTATGGAAATTTCGGGGAGGTGGGGGTTCGATTGGGGTTGGTGTAATATAAGGCTGGGGTAGATTATGTATTAAGACTGAGTAGATGTTGTAAGATTATGTAGTGTGATTTTGTGATGTATGCAGAGATAAAACAAGAATGGTGAGAGTGATAGTAGTATAGTTCTTTGTGTTCTTTGATAGTAGATAGTATATGTTATATTATAAATGTTAATAAGGTGGGTGCTGTTAGTTTTGGTAATGGTATAGGATCAACATAAAATAGTGTCCTGAAATTTCGCGGATTCTTGGTTTTGGGAGGGGCGTTCAAATTTGGACCGGAAAATTCATGCATCTCCCCCGTACATTATTTTGCAATTTTAGGGGGTTGTCACGGGGAGGTGGGGTTCGATTGGGGTTGGTGTAATATAGGATACGAGCTATGAGATGTTTGTTTAGTTGTTAGTTAGTGATTGTATGGTATTGAGTTTAGGTGAGATTGCGTACATAATAGTTTGTATTGGATAGATTTGAGGTGTTAGTTTAAGTATTGAAGTTATAGATTTGATTTGTATGTTTATGTGTTAGGAGGGTGTATGATTGTGCGGTGTGAGTTGGTTGTGTGGTATGTGGTGAATTGGAGGTTAAAAATTTCCTGGAAACCTGGTTTTGGGAGGGGCGTTCAAATTTGGACCGGAAAATTCATGCATCTCCCCCGTACATTATTTGGTCGAAAATGGGGGTTGTCACGGGGAGGTGGGGTTCGATTGGGGTTGGTGTAATATAGGATACGAGTTATGATTATGATTATTTAGTTTATGTGGATATTGATGTTTACGTGTGAGGCAATGTACATGAGTTTGTGTTGTATACTCGGTGTGAATTTGATTTTGATTTGATTTGAAT
Tc_minicircle_Y_3.5
ATGTGTATGGTAGAAAATGTTGTGAGTAAGATGAGTTTGTTAGTAGTGAATTGTGTTAATTTGATCTGTAAATTTGATATATAGTGATAAATATTCTATGTTAAAAATGTGGTGGAGTTGATTTTAGGAGGGGCGTTCAACTTTCAGGGCCCAAATTCATGCATCTCCCCCGTACATTATTTTACCGAAATTACTGGATTTTACGGGGAGGTGGGGTTCGATTGGGGTTGGTGTAATATAGGAGGTGGGTGGATATATGATTGTCTGAGTTATGTTTTAATGTATGGTTTAGAATTTGATATATTAGTGATGCATGTCGAGATGAATAAGTTGTGGTAGAGAGTTGAATACAGTTGAATGAGTATGTATCTAGTTTGAAGTTTGATAGGATATAGATTGGTGTATATAGATAGGGTAGTTATAGGTGGTGAGTGCAGTGAATTTGGTAAAGTATAGGTAATAAAATTTCGGAAATTTTGATTTTGGGAGGGGCGTTCAACTTTCAGGGCCCAAATTCATGCATCTCCCCCGTACATTATTTTACCGAAATTGCTGGATTTTACGGGGAGGTGGGGTTCGATTGGGGTTGGTGTAATATAGGTGCTGTTGTGTTGTGATGGGTATACAAGATGTGTGGATGTTATATTATGTTTTATTTTGTTTTAGGTTGGATGTGTATTGTATGACTATGTAGAGTTAGACTATATAAGTTAAGTGGTGTAGATTATAGCAGTGAAATTAGTAAATGATATTTTGTAAGTTATCTGTATTTGATTGTATAATATGTCTGCTAGTGGTGGTGTAAGGTTGATATCGAGGGTCAGAAAATCCGGAAAGTTTGGTTTTGGGAGGGGCGTTCAAATTTGGGGCCGGAAATTCATGCATCTCCCCCGTACATTATTTTGCGATTTTAGGGGGTTGTCACGGGGAGGTGGGGTTCGATTGGGGTTGGTGTAATATAGGCGCTAGGTGTGTAGGGTTTATGTGTGTGGGATATACTGTTGTGTGATGTTAGGGGTTGGTGATGGTTAGTATATTATTGTATTCTTTATTGATTGTGGTTTATGTTATAATGATTTG
Tc_minicircle_Y_3.6
TTGTTATAACATAATTGTAGTATGTATAGGTTACTGCATTGGTGGATGGTGTGTTGGGTGTGCGTGGTATACTGGTTGTGTATATCAAAATTGTGGTCTGAAAAATGTGGTGACCTTGGTTTTGGGAGGGGCGTTCAACTTTTGGGGCCCAAATTCATGCATCTCCCCCGTACATTATTTTAGCGGATCGGCGGAATTTTTAGGGAGGTGGGGTTCGATTGGGGTTGGTGTAATATAGTATCGGTTTGATTTATGTGTATAATGTTGTTTATGAGATTTGTTTATTCGTTGTGTTATTATGATGTATGCAAGTCGGAGTTGTAGTTGTAGTGTATTGTGTACATTTTATATATAGTTATATTTTTGTTATAGTTCAATTGATTATTTATTATAGTGGTGGTGTATGGGTAGTTTGGAGCTTGGTTACGTTGTGGTTCAGGTTAAAATTAGGGTGTGAAAATTGTGAGAAATTTGGTTTTGGGAGGGGCGTTCAGATTTTGGGCCGGAAATTCATGCATCTCCCCCGTACATTATTTTGCAATTTTAGGGGGTTGTCACGGGGAGGTGGGGTTCGATTGGGGTTGGTGTAATATAGGGGCTGTGGGGTTATGGTATGGTATGGTATGAATAGTTTAATGATGTGTTAGTTTATTATGTGCGTTAGTAGTATTAGTTAAACATAGATCAAGAGTTGTGGTGAGAGATGTTATGAGTTTGATTTGTAGAATATTGTAACTGTGTATAGTAGTAGTATATTGTTTATAAGAGTTGGGTGGTAATGGTTCAGCTGTGTTAAAATTGTGGTCTGAAAAATGCGGTAACTTTAGTTTTGGGAGGGGCGTTCAGATTTTGGGCCGGAAATTCATGCATCTCCCCCGTACATTATTTTGCAATTTTAGGGGGTTGTCACGGGGAGGTGGGGTTCGATTGGGGTTGGTGTAATATAGAGGAAATGGTTGATTGGATTGTGATGGTGGTGTATGTGATTATGATGTTAGTTGACACATAGAGTTTGATAGATGAAGTGGTTGATACACAGTTTAATTTGTTTATGTAATGAT
Tc_minicircle_Y_3.7
TGATGGTTAGTTATTTATTGTTGTAATGTTTGATGGTATTGGTAACGGTGTGATGGTGTGGGGTGAGTGTTGTTATTCGGTAGTTGGATAGGGTTTGAAATTTCCTGAAACTCTGGTTTTGGGAGGGGCGTTCAAATTTGGGGGCCAGAATTCATGCATCTCCCCCGTACATTATTTGGCCGAAAATGGGGGTTGTCACGGGGAGGTGGGGTTCGATTGGGGTTGGTGTAATATAGCGGGTTTGGTTAGAGTATAGAATTGTGTTGTATTGTATTTTGTTAGATTACGTGTTAGTGATAGATTTGATAACATAGAGTAACAGTTGGGTGATAGTTTGTGTGTGATTTTGAATGTAGTTAAATAAACTGTTATGGATTATTGTTTATTGATATATTATGGTGTATGGGTGTGGGGTGGTTGTAGTGGTTGGGAGTTTGTGGTTGAATATGTTTCGTAAAATGGGTACGGAAAATACGGAAAATCCTGTTTTGGGAGGGGCGTTCAAATTTGGGCACGAAAATTCATGCATCTCCCCCGTACATTATTTGCACGAAAATGGGGGTTGTCACGGGGAGGTGGGGTTCGATTGGGGTTGGTGTAATATAAGGAACTATGGTTGACTTAGAATTCGTTTTTATAGATTTGAGTTTTGTTTATAATGATGTGATGTCGTTTAATTTGTACCAGTGAGAGATAAGATTGTAGTTGTGTGATAATTATGTATTGTTCAATGTTAATGTATAGTCTATAGTTTAGATATTATTGTGTTGATTGGAGGTGATGGTAATGGTGGTAGTGTTTGGATGCTTGGTTATTTGTGGAATAGGGTTTGAAATTTCCGGAAACTCTGATTTTGGGAGGGGCGTTCAACTTTTGGGGCTGGATTTCATGCATCTCACCCGTACATTATTTGGCCGAATTTCTGGTTTTTACGGGGAGGTGGGGTTCGATTGGGGTTGGTGTAATATAGTGTGCGGTATAGGATGAGGTTTATTTAGTTTGAGAGTTAGTATTGTATGTATGATAGTTGATAGATAAACGATGTGAGTGGTTGTTATTATAGAGAGTAAAGTTTGATATGTTCTTTGT
Tc_minicircle_Y_3.8
TAATGTTTATAATTGTAGTATAATGTTGTAGGTGGTTAGTGTTTGCATTAGGTTGGTGGTTTGGATAGTGTGGTGGTTATGTTGTTAAAGTTGGTGTCTGAAATTTCGGGGGAAATTGGTTTTGGGAGGGGCGTTCAAATTTGGGGCGGAAAATTCATGCATCTCCCCCGTACATTATTTCGATGAAAATGGGGGTTGTCACGGGGAGGTGGGGTTCGATTGGGGTTGGTGTAATATAGGAGATTGGTGGTATACGGTTTGATTTTGATTTATGGTGTTATGATGTTTGTGGACCTTGAGACTATAGTTTAGTGTGATCAATGGTAGTGTGAATTATCATGTTTTGTGTTTATGTATGTTTGAAATTATAACTGAGATATATGTTTTTGTTTGGATAGGTTTGATGGTGGTGATAGAGGTGGTGATAATGGTTTGATTATTAAATTTATGGTCTGGAAAATGTGATAAACTTGGTTTTGGGAGGGGCGTTCAGATTTATGGCGGAAAATTCATGCATCTCCCCCGTACATTATTTGGTCAAAATTGGGGGTTGTCACGGGGAGGTGGGGTTCGATTGGGGTTGGTGTAATATAGCATTCGTGGGTAGAAGGTGTTAAGGTTGTAATGTTTATTTGATGATAGTTTGTGAATTGATGAGTGGAAGTTGAATGTATATAGTGTGTGAGTATACAACAAGAATATACTTGAGGAGATGTTTGTAGAGTTTGTTAGTTCTTTGTTTATAGTGTTGATTGTTGGATGGGTGTATGTTATATTGTTGTTATCTTGGTAGTTTGTGGGGCGGAAAATTCGCGAAAACCTGGTTTTGGGAGGGGCGTTCAAATTTGGGGCGGAAAATTCATGCATCTCCCCCGTACATTATTTTGGGATTTTAGGGGGTTGTCACGGGGAGGTGGGGTTCGATTGGGGTTGGTGTAATATAAGGTGTAGTGTGGTTATTAGGATTGAGAATACTGGTACAAATGTAATGATATGTTTATGGACACAGATATATGATGTATAGGGTGTTGAGATAGATGTTTATTGTTGGTAATGTTCATTGTTTGT
Tc_minicircle_Y_3.9
TGATAGTTGTATAGTTTGTATTGTAGTATCTTGAATAGAACTATAGAGAGGGTAGTTAGTAAGGGTTGTGGTAGAAATATGGTAGAAATATGGTAGCTGAAATTTGAAAACGTTGGTTTTGGGAGGGGCGTTCAAATTTGGGGGCCAGGATTCATGCATCTCACCCGTACATTATTTTCGCGATTTCGTGGATTTTCACGGGAGGTGGGGTTCGATTGGGGTTGGTGTAATATAGATGGTATGGTGGATTATAGTTTAAAATGTTATTATGCTATTTGTTGATTTGTTTTGTTGTAGTGATGATGTTTATACTTAGTGGTTAGGTTACAATTTGGTGATAGTGTATGTTTTTGTTTATAAGATGTAGTTAGTCATTGTTAGAAATATTATCTTGAGTGTTTCTGTTATGGTAGTGGGTTGTGTATTGGTTTGCGTTTGTATGCTGAATTAGAGGTTTGGAAAATACGGAAATTGTGTTTTGGGAGGGGCGTTCAAATTTGGGGCCCGAAATTCATGCATCTCACCCGTACATTATTTTGGCTAAAATCGTATTTTGTCGGGGAGGTGGGGTTCGATTGGGGTTGGTGTAATATAGCATAGGTCTGCATTTATTTTATTTTGATTTGTGAGTTATGGTTGTTAGTGATATGTATATGATGTGTGTTGTTCACTGGTAGTAGGTTGAGTGAGATAATATTCGATGATAGTTACTTGTTTAATGTTAAGAGTATGTCTTCAGTTGTTTATGTTATTAATGGTTTGGTTGTTGTGGATTGGTTATAGGTTTGGTTTGTTAATAAAAATTGGGGTTGGAAATTGGTGGAATCTCTGTTTTGGGAGGGGCGTTCAAATTTGGGGCCCGAAATTCATGCATCTCACCCGTACATTATTTTGGGATTTTCGCGATTTTGTCGGGGAGGTGGGGTTCGATTGGGGTTGGTGTAATATAACAACAATGGTGGTGGAATTGGAATTTGATTTTAGTTTGTTAGATTATGTTGGTGTAATTAGTGATGTTGTTAGTTGTACTATAGTGTGGTGGTAATGAAGAGTCTTAAGTTAGTTATGTT
Tc_minicircle_Y_3.10
ATGAGTTATATAGTTTGTACCATGATTATTGTTATAGTATATGTTTGTATAATAAGGTGAGGGGTTGGTTAATGTGTTGGTGTTCACGGTAAATTGGTATCCTGAAATTCCTGAAACTCTTGTTTTGGGAGGGGCGTTCAACTTTCAGGGCCCAAATTCATGCATCTCCCCCGTACATTATTTCTGAGATTTTTGGGATTTTCCCGGGAGGTGGGGTTCGATTGGGGTTGGTGTAATATAGTGGTTGAGGTCTTAGTGGATTCTTGATTATGGTTTAGATAATGGTATGTTTATCGTGTACATTGATGATTATGTTTGAAACGATATTATTATGAGGATGAGTGATAGAGTACATAGTTTGTTGTGTTTAGTTTGTTGTTACATGTTCTGTTACTTCTGTTTATGTTTATGGTGTGTTAGTTTGGGGTTGTGTGGTTGGTAATATGGTGTTGCATAATGGTTCTGAATTTCCTGAAACTTTGGTTTTGGAGGGGCGTTCAACTTTTGGGTCGGATTTTCATGCATCTCCCCCGTACATTATTTCGGCCAATCTGCGGAATTTTCGGGGAGGTGGGGTTCGATTGGGGTTGGTGTAATATAGGCTTTAGGGTTTATGGTTGGATAGGTAGTGTTGTTATTATGATAGGTGATGTTGCTATTTGTAGTTGGATGAAGTTTGAACTAGATAGAGTGTGGTATGGATGTTTGAGATGTTTGTAGATACATGGATAGGTGATGAAGTATGTGATAGACAGTGTGTTAGATTAGATGACATGATGATTTGATGTATTATTCTTAAAGTTATCCTGAAAAGTGGTTACGGAGAATTGGGAAGTTCGGTTTTGGGAGGGGCGTTCAACTTTTGGGGCTCGGATTCATGCATCTCCCCCGTACATTATTTTGGTGGATTTGCGGAAATTTCGGGGAGGTGGGGTTCGATTGGGGTTGGTGTAATATTACGGGCATGGATTCCGATGTGGTAATGGAATGTAGTTTTAGGTTAGTTGTTTCTTTATTGTGGTGGTGTGACGAGTGCTAAGTGGACGATGATAGTGTGAGGTTTGATAGTAGTAC
Tc_minicircle_Y_3.11
AGATTATGGTTATGTAATAGATTGTGTATGTTTATGTTCTTGATGTTGGTGGTATTTGTATTATCTGTAACTGTATGGTATTGGTGGTTCTGGTTGGTGGTAGTATAGATTGGTTTGTTTCAAATTTGTAGGTGGAAAAATTCGGGTAAGCTCTGTTTTGGGAGGGGCGTTCAACTTTTGGGGCCGGATTTCATGCATCTCCCCCGTACATTATTTTGATGATTCGGCGGAATTTTCGGGGAGGTGGGGTTCGATTGGGGTTGGTGTAATATAGACTGGGTTAGGTTGTTATTAATTTATGGTGAGTTGAATATTGTGTCTTAGTTTGATTGAACTCTTTGATATGTAGAAGTGAACAACATGAGATGAAGTATAGATGAGTGTATAAAGTTTTGTTATGTGTAGTGAATTGAATATGTATAAAGGTATATTATTTGTTTAGGTGTAGGTTGTGTTGGTGGTACTGAATGGTTAAATTGGTCACTGGAAAATTCGTGGAAACTTGGTTTTGGGAGGGGCGTTCAAATTTGGACCCGAAAAATCATGCATCTCCCCCGTACATTATTTCGCCAAAATCAGGGGTTGTCACGGGAGGTGGGGTTCGATTGGGGTTGGTGTAATATAGGAATGATGAATGGGTACTTAATTATAGTTGATAGTTTTGTTATGGTTTTGTTGTAATGTATGATATGTTTGTGTCAAAAGTAGAATGAGCAGAGGTTAGCGAGTAAATTGATTTGATAGATTTGATTAATATATGTTATAGTTGTATTTATAATTCATGTTTGTTGTTTGGATGGTATGGGTAGATGAGTGTGATGTGATAGGTAGAATGAGGTCTGGAAAATCCCGAAAATCTTGTTTTGGGAGGGGCGTTCAAATTTGGGGCCCGATTTTCATGCATCTCCCCCGTACATTATTTTGGGGATTTTATGGATTTTCACGGGGAGGTGGGGTTCGATTGGGGTTGGTGTAATATAGAGGTTTTGTTGGTGTATTGTTTAATGTATCATGTTGTTTTGTTGTGTGAGTGTGACTATGTTGAGATGTATCAGTAGAGAATG
Tc_minicircle_Y_3.12
TTGACGTGTATAGTTTTGATTTGTTGAGGTGGATGAAAGAAGTGTTCGTAGAGTTGTTACTAGTTGATAAGTTTGAATATGTTAGTTTTAAAATGATTATATTGTTGTTTATATGTTTAGAATGTTGGTGGTAATAGGTTTGGAAGGTTCAGGAAAATCAGGAAAATTGTATTTTGGGAGGGGCGTTCAAATTTGGGGCCGGAATTTCATGCATCTCCCCCGTACATTATTTTGGTGAAAATGGGGGTTGTCACGGGGAGGTGGGGTTCGATTGGGGTTGGTGTAATATAGTGTGAGGGTGTCTGTATAATTTTGTTAGTATAGATTGGATTATGTGATATTGTGTGTATGACAGTTGTAACATAGATTAGAGGGTGTTGTTAGTTTGTTGTATAGATGTTTGTCGTGATAATAGTACATTATGTTGTCTAGTATGTTGTGTGTTATCATTATGGTGGTGGGTGTGATGGTAATGGTTGGTAGGTGTGTGGATAATGATGTATTGTTAGCATAATTGGnGTCGGAAGATTGCGGAAAGTTTGGTTTTGGGAGGGGCGTTCAAATTTGGGGCCGGAATTTCATGCATCTCCCCCGTACATTATTTTGGGTAAAATGGGGGTTGTCTCGGGGAGGTGGGGTTCGATTGGGGTTGGTGTAATATATGCTCTAGTTGCTGGTTATTGTTTATCGGAGTATGAGATGTATATTATGTGGTTGTGATTATGTATATTGTTTACTTGGGTTAGAATGTGACATGACAAGTTTGTTTGTTTGGTGTCAGTAGTTGATAAGTTTTGGTATGGTATGTTGTGTATATGCTTTTGTTGTTGGTATATCTTGTGGTGGGGTTTGTTTATTTTGGTGGTATAGTTGCGTGTTGATGTGATAAAATTGGATACTAAAATTCCGTAAATACTTGTTTTGGGAGGGGCGTTCAAATTTGGGGCCGGAATTTCATGCATCTCCCCCGTACATTATTTTGGTGAAAATGGGGGTTGTCACGGGGAGGTGGGGTTCGATTGGGGTTGGTGTAATATAAGGTACAGTATCGGATTGTATTTAATGGTAGTTTATTGATGTTGTATC
Tc_minicircle_Y_3.13
TAGAATTATGATTACAGATGTTATAGTGGATGTTTGATTTAAAGTTTGTTGTTAATAAAGATTGGTGGTTATAAATGGTAGTGGTAACGTGTTGATAGGTTACGGATATGTTAAGAAGAGGCTATAAAATTCTGGAAACTCTTGTTTTTGGGAGGGGCGTTCAAATTTGGGGCCGGAAATTCATGCATCTCACCCGTACATTATTTTGCGATTTTGGTGGATTTTCACGGGAGGTGGGGTTCGATTGGGGTTGGTGTAATATATGGTTGGAGGCAGTGATGGTGAGATAATGATTATAGTTAGTTTGGTTTTGATTGAAGTGAATGTTGTTATTATATGATGTGGGTGAGAAAGACAAAAGAAGAATGTGGAAGATTAGAGAATGTTGATTTGTGATTATGTATGTTCTTTAGTATGTTCAATCTTAGTTTATTATGGGTAAGGTTGGTAGAGTTGGTTGGTTACGGTTAAAAGTGGGTTATAGAAATCCTGGAAAATTGGTTTTGGGAGGGGCGTTCAAATTTGGGGnCGGAAATTCATGCATCTCnCCCGTACATTATTTTGGTAATTTTGGGGGTTGTCACGGGGAGGTGGGGTTCGATTGGGGTTGGTGTAATATAGAGTAAGATGGTTGTTTATATTGTTTGTATAGTTTTGGATTTTATGATGTTCAAGGTGAGTCGACATAAGTTTGTTTGTGATAGTGATATGAGTTTGAGGTGTGTTAAAGTTTTGATACAAATGTTTGTACTATATATTTATTAGGTTGGTGTAATCATGTTGGGTGGGTGTATACTGTGTTGGTGGATGTTGTTTATTGTTAAAGTTGTGGGTCAGAAATTCTAGAAATATTGGTTTTGGGAGGGGCGTTCAAATTTGGGGCCGGAAATTCATGCATCTCACCCGTACATTATTTTGCGATTTTGGTGGATTTTCACGGGAGGTGGGGTTCGATTGGGGTTGGTGTAATATAGGTGGGAGGTGATGGTGCGTGATACCTAGGATATGTTTCTTTGATGTGTGGTTTAGATTGTGTTATGTTATGGCTTTGATGGTGAGGGGTGTATAG
Tc_minicircle_Y_3.14
AATTATTTTATATTGTATGTTTGGTCTGTTAGATTTGGTGTTTGGGTAATGGTGGTATTTATGGGTACGGGTTTGTTGAACTATTCATGTTTATGTTTGTAGTGAAATTGGGTAATAAAAATTCGGGAAGTTTGTATTTTGGGAGGGGCGTTCAACTTTCAGGGCCCAAATTCATGCATCTCCCCCGTACATTATTTTGGCGAATCGGCGGAATTTTCGGGGAGGTGGGGTTCGATTGGGGTTGGTGTAATATAGCAGGAGTGTGAATATTATGTATAAGGTTGTTTGTTATGGTTTGTTATTGAGTAGATGCATGTGAGTTATTTGATTGGATAAAGACTATGATGGTGAGATTGTTGATTGATTGATGTTGTATTGTTTATGTTAGTTTTGGTTTAGTTGTATAATTTATGGTTGGTGGTTGGTGGTTAGTGGTAAAAGATGGGTGTTGGAATTCAGTGAAACCTGGTTTTGGGAGGGGCGTTCAACTTTCAGGGCCCAAATTCATGCATCTCCCCCGTACATTATTTTGGCGAATCGGCGGAATTTTCGGGGAGGTGGGGTTCGATTGGGGTTGGTGTAATATAGACACTGATTATGATAATGCTATTTTGGATTTGTGTTTGTGATTGTTCATGTATGTTGATTTGATATGAGTCACATGAAAGTTATAGATAGTGGTGAGAATAATTGTTTATTGTGTTTGTTATAGATAGTTAGTATAATTCTGTTTATTATAAATACAGGTGGGTGTGGTATATTGGTTACGTGTTAAAATGGAGGTTAGAAATTCCTGTAAGTTTGGTTTTGGGAGGGGCGTTCAGATTTTGGCCCGAAATTTCATGCATCTCCCCCGTACATTATTTCCTCAAAATTGGGGGTTGTCACACGGAGGTGGGGTTCGATTGGGGTTGGTGTAATATAGTATCAGACATTGATAGTTGTTTATTAGAATTGATTTTGGGTTTGTATGATTCAATGTGAGATAAGATTACTACCTGAGATAGAAGATAGTGTAAGAGATTTGTTAATTATGTATAGAATGATATTG
Tc_minicircle_Y_3.15
GTTGATATGTTTGTTTCTTTTGATAGTACACAATAAGATTTGATATTAAACGTTGATGTCGGTTGTGGGTGTGCGTGTATTGGTAGAACTTGACACCTAAATTTTCGGGGAAATTTGGTTTTGGGAGGGGCGTTCAACTTTGGGTGGCCAAATTCATGCATCTCACCCGTACATTATTTTGCTGATTTTTGCATTTTGTCGGGGAGGTGGGGTTCGATTGGGGTTGGTGTAATATAGGGGAGGGAGTATGGTAATTATGTTTATTGATAGTTTTGAATATTGATAGTTTAATTTGGATATGGTGTGATAATGATAGGAGAAACAAAAAGAAAGTGTGAAGAGTTAGAGAATGTTAGTTGAGTATGGTAGTTAATGATTAGATTATATAATTTGTTATTATAGTATGAGGTGGGTTGGTAGTTGGTGTGGTGTAATGGTTGAAAATTGGTGTCTAGAAAATTCGGAAATTCTGGTTTTGGGAGGGGCGTTCAAATTTGGGGCCCGATTTTCATGCATCTCACCCGTACATTATTTTGCCGATTTTCGCATTTTGTCGGGGAGGTGGGGTTCGATTGGGGTTGGTGTAATATAATGCTTGAGGTGGGTAGGTTAGGATAATGTTATAAGTATAGTTTTGTTAATTTGTTGTTGTGTGTATATTGCTGTGATATAATGTTGACGGGAGTATGAATCAGTGTGAGAATGTAGTAATGAGTTTATGTTTGTTAATTATAGTTTAGTTGTATAGATCATATATTGTTGAATTGTATGAGATGGTTGGTGTTGAATGGTTGAAATTGGATCTGAGAAATTCGAGGAAGTTGTGTTTTGGGAGGGGCGTTCAAATTTGGGGCGGAAATTCATGCATCTCCCCCGTACATTATTTCGGCCATTTTACGATTTTGTCGGGGAGGTGGGGTTCGATTGGGGTTGGTGTAATATAACCGATTGGTGTAGGTGTGAATTTGATTATTAGTTTGTATACTGTGATGTGTTATGTGATGGTATTGAAGTTGTGATAAGACAGTACTATTCAAAGGTAGATGGTAGAATATACA
Tc_minicircle_Y_3.16
GTTGATTATACATTATATTATTATTTATGTTTTGTGGGTAGGGTAGGAGTGAGTGGTAGGTTGTGCATGAGGTGTTTGGATAGAATATTATTTATTTGGAGGTAAGAAAAATTCGAAAATACTGGTTTTGGGAGGGGCGTTCAAATTTATGGCCCAAAATTCATGCATCTCCCCCGTACATTATTTTGGTGATTCTGCGGAAATTTCGGGGAGGTGGGGTTCGATTGGGGTTGGTGTAATATAACAGGAGTGGTGAGATATAATAATTTTAGTTTATTGATTCATAGATGTTTGTTTGTTTTAGTGATGTACAGAGGACAGATGGGATTATGTGTGAGTGATAGTTGAATGGATTTGTTATTGTTCGTTAAATATTTTGTATCGATATTAAATTGATAATGTTATTGGTATGTGGTTGTGGTATGGTATGGTTATACAATAAATTAGGGGTTCGAAAATTCGCTAAAATCTGGTTTTGGGAGGGGCGTTCAAATTTATGGCCCAAAATTCATGCATCTCCCCCGTACATTATTTCCACAAAATCAGGGGTTGTCACGGGGAGGTGGGGTTCGATTGGGGTTGGTGTAATATAGGGTTTATGTAGTACGTTATTTAATGGTTTGTGTTATGTGGTTGTATGTGTATGATTATGTCGAGAGATACTAGTAGAGAGCAAAGTTGTGGTTGTATGATAGATTATGTATGTTTATGTTTATAGTATTGAAAGTATTTGTATTATCGATAATGATGGGTAGTGGTGTTGTTGTTTACCTGTGGTGTAGGTTATTTTGTTATAAATTGCAGGTTGAAAAATTAGAAAATTCTGGTTTTGGGAGGGGCGTTCAAATTTGGGCTGGAAAATTCATGCATCTCCCCCGTACATTATTTCCACAAAATCAGGGGTTGTCACGGGGAGGTGGGGTTCGATTGGGGTTGGTGTAATATAGCAGTGATGGGTTATAATTGAATAGTTGGTTGATTATGATTATGACGTGTATAAGAACAAACAGAAGAGAGGAGTAGAAAGTTGAGAGAGTATAGTTTGATATGGTTGTTGTATTTA
Tc_minicircle_Y_3.17
GATGTAGTAAGATTATGTACCTGTCTGTTAGTATTGAGTATGTTGTATTGAATTATAAACTTGGTGTGGGGGTTGGTACTAGATGTTGGAGGTTAAAAATTACGCGGAAATCTGGTTTTGGGAGCGGCGTTCAAATTTTAGGCTGCAAATTCATGCATCTCCCCCGTACATTATTTGCCCGATTTTGGGGGTTGTCACGGGGAGGTGGGGTTCGATTGGGGTTGGTGTAATATAGCACAGATCTTGTATAGATTTTATAATTTGTTTGTTTTAGTTTAGAGTTAATGATTGAGTGGTGTCTAACAAATGAGTGTGTGAGAGTTTGCATAGTGTTCGTGTTGATTGTGTATAAAGATTTTATATAAGTGTGTTATACATTATTTGTTTATTTATGTGGTATGGCTTGGTGTTGTGGTGTGGTAATGTTGATGGTTGCAGTAAAAATTGGTCACTGAAAAATGTGGGAAGTCTTGTTTTGGGAGGGGCGTTCAAATTTGGGGCTGGAAATTCATGCATCTCCCCCGTACATTATTTGCCCGATTTTGGGGGTTGTCACGGGGAGGTGGGGTTCGATTGGGGTTGGTGTAATATAGGCGGnGGGTGGTTTAGGTGATTTAGATTTATGGTTATGATTTGAATTTGTGAATGTGACATTGAATTGTGTGATAGTTTGAATAAAGTGTAATGTGTTGATTAGAGGTGAAGTAGAGTTGAATTCATGATGTTAAAGAGTATGTTATCGTTTGTAATCTGTATAGTATAAGGTGTTGGAGGATGGATGTGTTAGGTACGGTATATTTTGGGTTTGAAAATCAGGAAATTTTGATTTTGGGAGGGGCGTTCAAATTTGGGGGCTCGGATTCATGCATCTCCCCCGTACATTATTTTCGAGAATCTGTGGGATTTTCGGGGAGGTGGGGTTCGATTGGGGTTGGTGTAATATAGGCGGTGGTGAGGTGTGTTGTGTAGTAATGTTGGTTAAGATAGTTTGAAGTACTTGCGATATGTTGGTGATGTGAGTATAATGTTATGAGTGTATGATGTCAAGAGGGTATAGTTTGTTTGTAGTA
Tc_minicircle_Y_3.18
TTGTTTGATTTAAATTGAATTGATAACATTGTTGAAGTATATAATATTTATGGATAGGGTTGGTGTGGTGGTGGTGGTTAAACATGTGGGTTAAAAACTGGAAAATTGTGTTTTGGGAGGGGCGTTCAAATTTGGGCACGAAAATTCATGCATCTCCCCCGTACATTATTTCGCCAAAATTGGGGGTTGTCACGGGGAGGTGGGGTTCGATTGGGGTTGGTGTAATATAGTATCTGGTGTCAGAGATGTTAAAATTTGTTTTGAATGTGTACAGTATGATGTATTATGTGTACAAAGGTTGTGATAGATATGATGGTTGTGATTTAATTTGTGTTATTTGTTAGTTGTGATTTTGATTTGATACATTAATATTGAAACTGGACTACACTGGTTATAGGTGTGGGGTTGGTTGTGTTGTGGTACGTACATTATGTTTGTGGTTATGCTGTGTATAGAGCTACATAAATTTCCGGAAATTCTTGTTTTGGGAGGGGCGTTCAACTTTTGGGGCCAAAATTCATGCATCTCCCCCGTACATTATTTTCCGGAATTTGTGGAAATTTCGGGGAGGTGGGGTTCGATTGGGGTTGGTGTAATATAGGGCTTGGGTGTATTAGGTGGTAATGTGCTCGTTAGTCTTTAGTGTATGGTTACATTATAGATATATTTTATTTTGTGATTGATTTGATTGTGGTTGCATGATATGATGTGTACCTGATAAAGTTATAGAGGTTGAATGCATACGATGATTTGTTAGTTGATTGTTCGATGAATAGATATAGTATTATGTTGTTGTATAATTGTGTTTCTGGTTGGTTTTGGAGGTGCTGAGAAAATGGTAAAGTTTGGTTTTGGGAGGGGCGTTCAACTTTTGGGGCCAAAATTCATGCATCTCCCCCGTACATTATTTTGGTGATTTGACGGGATTTTACGGGGAGGTGGGGTTCGATTGGGGTTGGTGTAATATAGGGGCGGTAGGTTATGATTATGAATATGGTTTTTGAATGATTATGTATCTTGTTCATTATGGTGATATATTGTTGTACACATAGATATATAGCGTGTGAGATATTGAGATAGAT
Tc_minicircle_Y_3.19
TAGATTAGAAAGTTACGACATACTGTACTAAGTTTGATAATGTTATACTGTAATTTGAATAACAGGTGATAGGTTTGATTTTGGTGGATAAATTAGGTGCTAAAATTTGCGGGAAACTTCGTTTTGGGAGGGGCGTTCAACTTTTGGGGCCTGGATTCATGCATCTCCCCCGTACATTATTTTGGCCAAATTGTGGTTTTGTCAGGGAGGTGGGGTTCGATTGGGGTTGGTGTAATATAGCATGGAAGGTGTGTTATGGGTTATGATTATGTAGTTGAGTTGTAGTGAATGTGTTTAAGAGATACCAATGAAGAGTAGAGTTATGATTATGTAGTGAATTGTGTATGATAAGGATGTTTGTGATATTAATGTTTATATGTTATATGGTGTTAGGTAGGGTATGTTGTTTGGTAGCGTGGAGTTGGTGGTAGGTCACAGTTTGTGGTTAAAATTGGGGTTTGAAAATTCGGGAAGTCTGGTTTTGGGAGGGGCGTTCAACTTTTGGGGCCAGGATTCATGCATCTCACCCGTACATTATTTTGCGGATTTTAGCATTTTGTCGGGGAGGTGGGGTTCGATTGGGGTTGGTGTAATATAGCATTGTGGTTAAGGTGTTGTATCCGTGATGATATGGGTGATAGGATGATGGTGTGATATTGTTATATTGTGGTTAGTATATAAATAGTTTAGATAAGTTTGTGCGTTGAGTTGTATTGTTTGATGTGACGAGAGGGTACATGTGAGGTTAGTAATGATTTGATTAATAGATGTTTATTATGTTTGTTAGTTAGTTCTTTAAATTCAGTGGTGTTGTGGTTACGGAAAAATGGTGGAACCTTTGTTTTGGGAGGGGCGTTCAACTTTTGGGGCGGAAATTCATGCATCTCACCCGTACATTATTTTGCGGATTTTAGCATTTTGTCGGGGAGGTGGGGTTCGATTGGGGTTGGTGTAATATAGCATTCGGGGGTAACGGTGAGTTTGTTATTTGGATGTCGTTGGTTAGGGTGTTAGTTTATGGATAGTGAAGTTGGTAGTGTAGTGTATAACAAGAGTGCATGAGGTTGAAGTA
Tc_minicircle_Y_3.20
TGAAAGTTTGATTTATGTTTGTTTTGTTTCGTTTTGTTAATTATAATATTTTGATTGAAGTTGTAGAGTGCAATGTGGTTGGTGGTTGAAATTTGTGGTTCGGAATTTGCGAATCTGTGTTTTTGGGAGGGGCGTTCAAATTTGGGGCCGCAAAATCATGCATCTCCCCCGTACATTATTTCGACCGAAACCGTGGATTTTACGGGGAGGTGGGGTTCGATTGGGGTTGGTGTAATATAGAGTTTGTTAGGTTAAGATTGTTTATTGAATGTTGATTGGATAGATGCATAGTGTGATTTATGTGATGGATTACAATGTGTTAGTTTAGTGTGTAGATGAGTGTTTGTTGTTATTGTGTTTTGTCAGTTATGTATAGTGTATTATATATTCATAGATAGGGTAGGTTACGTGTGGTGTGGTGTGTATTGGTGTGTTGATGCTGTAAAAATGCAGGTTGAAATTTCCTGAAATCTGGTTTTGGGAGGGGCGTTCAAATTTGGGGCCGGAAATTCATGCATCTCCCCCGTACATTATTTGCTCAAATTTGGGGGTTGTCACGGGGAGGTGGGGTTCGATTGGGGTTGGTGTAATATAGGCTCGGATGGGTGGTTACAGGTTTATTACAGATTAACATTATTAAGGTGTAGTCTTTAGTGGAAGAGATTGAATATGTATTTCGACAAAGAGGAAGTGATAAGAGATTAGTTGATGAATAGATTATGTTAATGTTGATACTTGTTATGTTTAGTATTCTATAGATTGTTTGGGTTAGTGGTGTAGGTGTAGAAGGTTGCTATCGGATAAAGTGAGGTACAAAATTTCCGGGAATTCTTGTTTTGGGAGGGGCGTTCAACTTTTGGGGCCGGATTTCATGCATCTCCCCCGTACATTATTTTGACGATTCGGCGGAATTTACGGGGAGGTGGGGTTCGATTGGGGTTGGTGTAATATAGAGGTCGGTGTGGGGAGTTATGATGTATGGTTGTTGTTTGGTTGTGATTAGGAATGAGATTGAATGTATTGATTTGTATAAGAGTTGAATGTCGATGATAAGTGATTGAAGTATACAA
Tc_minicircle_Y_3.21
TTATTGTCTTTGATCAGTGTTATAGTTAATGAATTATAAGATATAGTATGTTAGTTGGTGGTAGGATGGGTTACAGATCCTCGCAATTAGGGGTTAAAAATTTCGATGATTTCTGGTTTTGGGAGGGGCGTTCAGATTTTGGGCTGGAAATTCATGCATCTCCCCCGTACATTATTTCCGCAAATTTGGGGGTTGTCACGGGGAGATGGGGTTCGATTGGGGTTGGTGTAATATAGGTTTTGTGAGGAATGGTATTTACGATTTATAGTTTGTTATTGGTTGTATATGATGTTGTATAAGTACAGATTCGGATAAGTGGTATGGTAGTGTAGAGTTGAATTAGAGTTGTTGTATACAGTTAGTTATAATTTGATATGTTGTACTATAATCTTTGTTTGAGGGTGTGGTAGAAAGGGTACTGGGTGTTTGTTATTGGTTGCTTAGTAAATTTAGGGGTTAGATTTTTGTGGAAGTGTGGTTTTGGGAGGGGCGTTCAAATTTGGGGGCCAGAATTCATGCATCTCCCCCGTACATTATTTTGTGGAAAGTGATGGATTTTACGGGGAGGTGGGGTTCGATTGGGGTTGGTGTAATATAGATGGTGGGTGATGTAATTGGTTAACGTTGAGTAGATAGATTATGTGCATGTTATGATGTGTTAGTGGAGGCAAACTATAGACGTTGTTTTGAGGATAGTGTATGAATTGTAGTTATTATGTTTGGTGTACACTTAGTGATAATATGTCTTTCTTGTATAGGTTGGTTGTGGTTGAGGTAATGGTGTAGGTTGTGGTACTGCAGCAATAATTTGGTGGTTTAAAAACTCGAAAAGTGTGTTTTGGGAGGGGCGTTCAAATTTGGGGCTGGAAATTCATGCATCTCCCCCGTACATTATTTTGTGGAAAGTGGTGGATTTTACGGGGAGGTGGGGTTCGATTGGGGTTGGTGTAATATAGACTATGTGTGGTTTGTTATTTGTCGTTGTTATTTAGTATTGTAAGTTTGTTACGGATATAGTTGATGTTTGATTATGAACAAGAGTTGAAATTTGGTGAAAGGATTGTAGTGAGATTTG
Tc_minicircle_Y_3.22
ACAGATTGAAGTTGGATAGTGTAGAGTAATGATCAGACTTGTGATTATGTTCTGTTGTTTGTGTATAGTGTGATAAGCTATATTTGATTAAAATTGGTGGGTTAAAATTTGGAGAATACTGGTTTTGGGAGGGGCGTTCAAATTTGGGGCCGCAAAATCATGCATCTCCCCCGTACATTATTTTGTCCAAAACTATGGATTTTACGGGGAGGTGGGGTTCGATTGGGGTTGGTGTAATATAGGGTGGGATTAGGTTGTGCAGAGGTGTTGATAGGTATAGAGGTGTAATGTATATTGTGAGAGTTTAGTTATTAGTGTATGATAGAACTGAGATAATGATGTGTGGGGTTACAAAGAATTGATGATGATAGGTTACAATAATATAGAGATGATTTTGAATACGTACTTGATTATGTTATTAGATATTATTTATTATTTGGGGTTTGAGGGGTTTGAAATTTGATGGAGTTGTGGTTTTTGGGAGGGGCGTTCAACTTTTGGGGCCGGATTTCATGCATCTCCCCCGTACATTATTTTGCTGGATTTTGGATTTTTAACGGGAGGTGGGGTTCGATTGGGGTTGGTGTAATATAGGCAGTGGTTCAGGAGATGATATGTTATGTTGAGTGTATTTGTGAGAGAGTTATACAAGTTAGAGTTCGGATGGTATTGTTATGATGTATGTTTGTGTAATGTGGTAAGTTGTTAAGGATAGAATGGTGCTGAGATTTTATACAGTTAATTGTGTTTTGTTAATTTATGAATGTTATATGTTGTTTATAAGGTTGGTTAGAAATGGGTTAGAAATGGGTTAGAAAGTTTCGAGAATTCTTGTTTTGGGAGGGGCGTTCAAATTTGAGGCCGAAAATTCATGCATCTCCCCCGTACATTATTTGGCCGAAAATGGGGGTTGTCACGGGGAGGTGGGGTTCGATTGGGGTTGGTGTAATATAGGGTGGTTGGTTGTAATGGTTTATGTGTATTGGGTAGTATGTTATGTGTGATCGTGTTGAGTTAGTTTTGATATGTTAGGGTATGTGAGGTATAGTATTGATATTAGTTTGAAC
Tc_minicircle_Y_3.23
GTTTTGAATATGTTTGATTTGATATTTTAGTTAATAATCTACAAGACATAAGGTGATATTGAGTTGATTATTGGTTACTGTGTGCTGTGGCTATGGGTTAAAATTTTTGAGGACATCTGGTTTTGGGAGGGGCGTTCAAATTTGGGACCGGAAATTCATGCATCTCCCCCGTACATTATTTCGGTAATTTTGGGGGTTGTCACGGGGAGGTGGGGTTCGATTGGGGTTGGTGTAATATAGAGATGGTGTTAGTTATGGATTTGATTAGGTATGATTTAACTTTGATAGAGTATGTTGGTGATTGTTATGATATTGTTTAGACTAGTGGTTTACGGATTCAAGGATGATGTTAGTGTTGATTATGTATTTGATGTTGTATACTAGAATTGATTGTTTAATAATTATTAGGTAATGGTGGTTAACGTGGTGGATGAATGTTGTTGTATACACCTGTAGTGGGTTCGGAAGTTTGAGAGAAACTGGTTTTGGGAGGGGCGTTCAACTTTCAGGGCCCAAATTCATGCATCTCCCCCGTACATTATTTTCCGGAATTTGTGGAAATTTCAGGGAGGTGGGGTTCGATTGGGGTTGGTGTAATATAGTCCTTGGGTAATGTGTAGTTAAATACTTAGAGGTTAGTTTGATAATTTGTAGTATTATGTGTAGGTTATAGTGACTATGATTGTGCGTGAAGATAATAATTTTGTAGGAGTGTTCAAGTTTGATTACTAGTTTATGTAGTTCTATGTAGTTAATATTGTTATACTGTATAAGATTTGATTAGATTGGTTACGGTAAGGTAGTATGTTGTGCTGAAAAATGGGTACGAGAAAATTGAGAAAATCTGGTTTTGGGAGGGGCGTTCAAATTTGGACCGGAAAATTCATGCATCTCCCCCGTACATTATTTTGCCAAAATTGGGGGTTGTCACAGGGAGGTGGGGTTCGATTGGGGTTGGTGTAATATAGAGGTGGGGTGGTAAGAGGTAATTATTATTGAATTTGTTATAGCATAGTTTGTTATTGTGGTAGGTGATGTATATTGTGAACAAAAGTAAGTTGACGGAGAGATTGTAGTAGAGA
Tc_minicircle_Y_3.24
TGTTGTGATAGTGCTATGTATAATCTAATAAAGTGGTTATGGGTAGGGTATCCTTGGTGTGGTGGTGTTGTGTTGTGTGTTAATGGTTAAAAGTTGGGTATGAAATTTTCTGGAAACTTGATTTTGGGAGGGGCGTTCAAATTTGGGGCTGGAAATTCATGCATCTCCCCCGTACATTATTTTGCTCGAAACCGTGGATTTTACGGGGAGGTGGGGTTCGATTGGGGTTGGTGTAATATAGGATTGGGTTTGAATATTGTTGTTATTGATACCTTGTGGTTTAGTATGTTAGTGATGATGTGAGGGCTTATGTATGGTAGTTCAGATTGTAGTGACATGTTGGTTATATTTCTGAGTTCGTTGTGATATTGTATATTGATATTAAATGTTTGTTAATACTGGTTAGGGTTGGTGTTGAGTGAGTAGGTGGTTGTGTTCAGTTGGATTTTGGGGTTCAGGAAAACCGGGAAATTTGGTTTTGGGAGGGGCGTTCAAATTTGGGGCTGGAAATTCATGCATCTCCCCCGTACATTATTTTGCCAAAATCAGGGGTTGTCACGGGGAGGTGGGGTTCGATTGGGGTTGGTGTAATATAGGGAATGGTGTATGAATACTTTATAATGTGATTTATGATTTTGTATATTGATGTGGATGTGTATGACATTGGTTCATTATCAGTTGTGAGGTTGTGTTATAAAGAGTAGATAGTTTTGTTTGTTATTGAATAGATATTGAATAGATCATTATTTACTTGTACTTGTTGTTGAGATGGTAGAAGGTGGTATTGGTTTATGGCTAGTGGTAAAATTAGTGTCTAGAATTTCGGGAGACTTTGGTTTTGGGAGGGGCGTTCAAATTTGGGGCCACATTTTCATGCATCTCCCCCGTACATTATTTTAACGGATTTGCGGAATTTTCGGGGAGGTGGGGTTCGATTGGGGTTGGTGTAATATAGCATGATTGGTAGATTTATTTATTATGTTTATCGTGTCTATTGATGTGATGTATGAGGTATAACTGAGGATACTATAATTTGATGTAGTGAGTAGTAGTTATTGTTGATTGTTGAC
Tc_minicircle_Y_3.25
GATGTGTATATAATGATTGTTTATAGAATTGTAATTATAGTTTATTTGTAAGATGGGGTATAGGTAGTTTGTTATTCAGGTAATATTTGGTGGTTAGAAAAACTGAAAATGTTGGTTTTGGGAGGGGCGTTCAGATTTTTGGCCAAAATTTCATGCATCTCCCCCGTACATTATTTCGGTATTTTAGGGGGTTGTCACGGGGAGGTGGGGTTCGATTGGGGTTGGTGTAATATAGACGGTGGGTTAGGATTGGTATGGATTTAGAATTTTGATTTTGATTTGTATGGTTGTTGTGATTGATGTTATAACGTGTACATGTCAGATAAAGGTGTGTGGGTAAGATATTGTTGAATGTGTATAATGCATAGTGTATTGTAGAATATTAGAATATAAGTATATGAGGGGTTAGGGTTGGGTGTATTGTGTGAGGGTTGCGTGTTGTTGGTATAAATATCGTTCGGAAAATGTGGAAAGTCCGGTTTTGGGAGGGGCGTTCAAATTTGGGGCCGGAAATTCATGCATCTCCCCCGTACATTATTTnGCTnAAAACCTTGGGATTTACGGGGAGGTGGGGTTCGATTGGGGTTGGTGTAATATAATGTATGAGTGGATTAGGTTTATATTGATTGAATGTATGTGTAGATTATGTAGTGTATTGTAGACAGTGAGTTTGTTATGAAGGTGTGATAGATGATGGTAGTGTTGATGATGTTACTGAGTGTATTTGTTGTATCTGTTTGTATAGTGGTGTATCATGTTGTATGGTGTTGGTTGTTTGTTGTGTTGGTCTAGGTGGTTAGGGGTTGAAAGTTGTGTCTAGAATTTCGTGGAAACCTTGTTTTGGGAGGGGCGTTCAAATTTGGGGCGGGAAATTCATGCATCTCCCCCGTACATTATTTTGCTCAAAATCGTGAAATTTACGGGGAGGTGGGGTTCGATTGGGGTTGGTGTAATATAGGTATTGGTGGATACGTGTAAATGTTATTGTAGTTTGTGATCGTATAGTTTTGTTGATGATGATAGAGGTGTACAGTGGAGATAACAGTTTGAAGCTGAGGTTGTATGTGATGTATGTT
Tc_minicircle_Y_3.26
ATGTATTATATACTTTAATTAACCTAACCTGTGTGGTGGGTGTGGTGTGTATGATTGGTGAGTCTATGGCGTGTTGGTTGGTACAGTAAATTAACGGTCAGGAAATTCGGAACTCTTGATTTTGGGAGGGGCGTTCAAATTTGGGTCCGGAAATTCATGCATCTCCCCCGTACATTATTTTGCCAAAATCGGGGGTTGTCACGGGGAGGTGGGGTTCGATTGGGGTTGGTGTAATATAGAGCATGGGTGTAGGTTAGTTGGTTTAGTATATTGCATATATTTGTATGATGGTGTTTGATGAACGATACTTAGTTTTGTTGTGTTCAATGTGAGTAGATTTGATGTGTTAATTTGTTAATAATTTGTTTGTGTATTATAATGTGTAAGGTGGTATGGGTTGGTATGTTAAGGGGTTAGATTTGGTAGCTGTGATTTTGGTGTTGCAGTAAGATGAGGGTGTGAAAAATGGCACAATTATGGTTTTGGGAGGGGCGTTCAAATTTGGGGCGGAAAATTCATGCATCTCCCCCGTACATTATTTGGCTGAAAATGGGGGTTGTCACGGGGAGGTGGGGTTCGATTGGGGTTGGTGTAATATAGGGCTTGGATGGTGGATTGGATAATGTATTATACTTTGAGTGTATCTTTAGTTATGTGTTTATTGTAGATAGAGTTGATGGTTTATGTGTGAGAGGTAATGAATATGCTAGAGGTGGGGTAGTATCATGTTTATAATGTTAATGCTAAAGACTATAATCGATAATATTGAATTCTGTTTTATTATGATTGGTTACGCGTGGGTGTGATATTTGTGGTCAGGAAAATTCGGAAATTCGTGTTTTGGGAGGGGCGTTCAAATTTGGGGCGGGAAATTCATGCATCTCCCCCGTACATTATTTGCCTAATTTTGGGGGTTGTCACGGGGAGGTGGGGTTCGATTGGGGTTGGTGTAATATAGTGAATGTGATCTTATTGTTTATTTTAGTTTATTGATGTACATTGATATAGTTTAAACACAGATGATATTCGGAGTATGACAAAGATGAGAGTTCGTGTAATGATTAGAGTATAGATTGTTA
Tc_minicircle_Y_3.27
TTAAGATGTTGTATGTTGTATGTTGGGTTAGTTGGTGTTTCCGTTTGTGTTGGGGTTATGGTGTTGTGTGCAACATGGTAAAGTTGGGGTTTGGAAAATCGGAAAATTTGATTTTGGGAGGGGCGTTCAACTTTGGGGGCGGAAATTCATGCATCTCCCCCGTACATTATTTTGTGGAATCGGCGGGATTTTCGGGGAGGTGGGGTTCGATTGGGGTTGGTGTAATATAGATGGGGTATTGTATTTGAGAATTAGAGGTTATTATGGTAATGATATGATGATGGTAAGACACAATAGTATTCAAGTTGTGATGGAGATGATAGTCTTTAGTATATATGTTGTAAGAGGTGATGATTACATGTTTATAACTATAATATGTATAATATGGTAGTAGTGGTTTGGATTGTTTTGGTGTAATCCTGTGTTGGGTGTTGTTACATTTTGGGGTTTAGAAAATACGGAAATCTTGGTTTTGGGAGGGGCGTTCAACTTTTGGGGCCAAAATTCATGCATCTCCCCCGTACATTATTTTGTGGAATCGGCGGAATTTTCAGGGAGGTGGGGTTCGATTGGGGTTGGTGTAATATAGGTGTGGTGCCTTAGGTAGAGATGTAGGTGTAAGTTCATTTGTAGTTTGTTATTGGAATGAGTATATTTATGTTTATATTACTGGTATGATAGAGAGTCAAGTGTTAGTGAAAGTGGTTGAGGTATATAACGTTATTGAGTTGAGTATAGAAATGAATTACAATTGAATGGTATTGTATTGTTAATTAGTTGTTTGTGTGGTAAATGTGGTTACGGAAAATTCGCAAAGTGTGGTTTTGGGAGGGGCGTTCAACTTTCAGGGCCCAAATTCATGCATCTCCCCCGTACATTATTTTCCGGAATTTGCGGAAATTTCGGGGAGGTGGGGTTCGATTGGGGTTGGTGTAATATAGCATATAGTTCATATTTGATTTTAATAGGTTATATGTCTTTAGTGATTTATGTGGTGCATGATTACGTGAATGTGGATAAGATGAGTGGTTGTCTATAGATGTATATTGTATATTGTGATTGGTTAG
Tc_minicircle_Y_3.28
TTGAATGAATATATGTATGATTATGTTTGTAGCATCGTGGATATGGTATGGTAGTCTGAGTGGTTATGGTATGTGGTATGCTGTAATTCTAAATTTGTGGGTTACAGAAATCGGGAAATTCTGATTTTGGGAGGGGCGTTCAACTTTTGGGGCCGGATTTCATGCATCTCCCCCGTACATTATTTTATGGAATCTGCGGAATTTTCGGGGAGGTGGGGTTCGATTGGGGTTGGTGTAATATAGGTGGATTGGAATAGATTAAGAGTTATAGTTTTGTGAGTATAATGTATGTGGTGTATGTCTGATGCTGAACTGAGATAAGTTAGATTGAGTAGTCGATAAGTTGTTTGTTAAAGTTAGATATTTGTTATAGTTATTATTGTTTGTGGTGTTTAGTATTGGTACGATGTCATGAGGGGTAGTTGAATGGTTTGGTTACTGTTAAAATATGGGTTGTAGTTTTGTTGAAATTTGTGTTTTGGGAGGGGCGTTCAAATTTGGGGCCGGAATTTCATGCATCTCCCCCGTACATTATTTTGTCAAAATTGGGGGTTGTCACGGGGAGGTGGGGTTCGATTGGGGTTGGTGTAATATATACTTGGTTATGCAGTGAATGTTATTTATTTGATTTTGAGTTTAATTTATGTGTCTATGAATGATGAGTATGTGTATGATATTTGTATTAGGTGGATTAGTGAGATTTTGTTTGTCTTGTTAACTGTGTCATAGTGTATAGTCTTAAGTTAGTAATAATATTGTTGGTGAGTATGGTATAGGGTAAGTTTGCTATATTTTGCTAGAGGTATGGTTACGGAAATCCCAGAAATTTTGTTTTGGGAGGGGCGTTCAACTTTGGGGCTCGGATTTCATGCATCTCCCCCGTACATTATTTTGTCAAAATTGGGGGTTGTCACGGGGAGGTGGGGTTCGATTGGGGTTGGTGTAATATAGCATCTTTGCTGTGTGTGGTTTATAGATTGGTGTATATAGATTTGAATTGGATGATATAATGTGAACGAGGTGAGTTTGGAATAGAAAGTAGAGGGTAGATTGTTGTAGTGTTGATTAAA
Tc_minicircle_Y_3.29
AGTATGTATATAGTGTTGTAATGTATATAGTAGGTTTAATGGTAGAGGTTTGTGGTTAGAAGGTGTGGTTGTATGTTTATGGTGGTGGATAGGCTACGGAAAAATACAGGATTCTTTGTTTTGGGAGGGGCGTTCAACTTTTGGGGCCGGATTTCATGCATCTCCCCCGTACATTATTTGCCCGATTTTGGGGGTTGTCACGGGGAGGTGGGGTTCGATTGGGGTTGGTGTAATATAGTATGTGGGTGGATAATAATAATTTATGTGTTTTGATTGTAGATTAATGACTAGTGTGAGATACGGTGTGTAATGCATGAAAGTTGTCGTGATTGAGTTGTTAATAACTGGTATATAATGATTGTATACTTGTTATATTAAATTTATGATGTAGGGAATGGTATAGGATAGATGGGGTAGGTATTGTTTGTGTTTTGTTGCGTTCAGATTTTGGGCCGGAAAATGTGGAAATTTGGGTTTTGGGAGGGGCGTTCAGATTTTGGGCCGGAAATTCATGCATCTCCCCCGTACATTATTTTGTGAAATTAGGGGGTTGTCACGGGGAGGTGGGGTTCGATTGGGGTTGGTGTAATATAGATAGTGTATGGTGATTTTAGAATATGTTATTTTGTGTGATATGATTGTGATGGATGTTAGGAGAAAGTTGTAAGTTGTAGTGAGATAGTAATTGTAGAGATATGTTTGATGTTATTAGAATGATATCATAAGATACTATATTATAAGTTTGTGGTAGGAGGGGTAGTTAGACTAGTGGGTTGGTACGGTTATTGGTATAAATTTGGTCTTAGAAATTTCGCGGAATTCTGGTTTTGGGAGGGGCGTTCAAATTTGGGGCGGAAAATTCATGCATCTCACCCGTACATTATTTTGTGAAATTAGGGGGTTGTCACGGGGAGGTGGGGTTCGATTGGGGTTGGTGTAATATAATGGTTGATTGATTCTAGGTTATACTGTGGTTTTAGATTTGATTGTGTATTGTGAGTATTATTGTGAGTTGTGGTAGAGTTGAACTTATGATGTGAAGATAGACGTTGGTTGAGATTGTATGTA
Tc_minicircle_Y_3.30
TTATAACATAATTGTAGTATGTATAGGTTACTGCATTGGTGGATGGTGTGTTGGGTGTGCGTGGTATACTGGTTGTGTATATCAAAATTGTGGTCTGAAAAATGTGGTGACCTTGGTTTTGGGAGGGGCGTTCAACTTTTGGGGCCCAAATTCATGCATCTCCCCCGTACATTATTTTAGCGGATCGGCGGAATTTTTAGGGAGGTGGGGTTCGATTGGGGTTGGTGTAATATAGTATCGGTTTGATTTATGTGTATAATGTTGTTTATGAGATTTGTTTATTCGTTGTGTTATTATGATGTATGCAAGTCGGAGTTGTAGTTGTAGTGTATTGTGTACATTTTATATATAGTTATATTTTTGTTATAGTTCAATTGATTATTTATTATAGTGGTGGTGTATGGGTAGTTTGGAGCTTGGTTACGTTGTGGTTCAGGTTAAAATTAGGGTGTGAAAATTGTGAGAAATTTGGTTTTGGGAGGGGCGTTCAGATTTTGGGCCGGAAATTCATGCATCTCCCCCGTACATTATTTTGCAATTTTAGGGGGTTGTCACGGGGAGGTGGGGTTCGATTGGGGTTGGTGTAATATAGGGGCTGTGGGGTTATGGTATGGTATGGTATGAATAGTTTAATGATGTGTTAGTTTATTATGTGCGTTAGTAGTATTAGTTAAACATAGATCAAGAGTTGTGGTGAGAGATGTTATGAGTTTGATTTGTAGAATATTGTAACTGTGTATAGTAGTAGTATATTGTTTATAAGAGTTGGGTGGTAATGGTTCAGCTGTGTTAAAATTGTGGTCTGAAAAATGCGGTAACTTTAGTTTTGGGAGGGGCGTTCAGATTTTGGGCCGGAAATTCATGCATCTCCCCCGTACATTATTTTGCAATTTTAGGGGGTTGTCACGGGGAGGTGGGGTTCGATTGGGGTTGGTGTAATATAGAGGAAATGGTTGATTGGATTGTGATGGTGGTGTATGTGATTATGATGTTAGTTGACACATAGAGTTTGATAGATGAAGTGGTTGATACACAGTTTAATTTGTTTATGTAATGATTTG
Tc_minicircle_Y_3.31
TATGTTATTTGTATAATTGTTATTCATTGTATTGTGGTAATGTTTGGTAAGGTAGTGATGGTGGGTGGAGTGTGGTGGTTATGCATAAAATTGGCAGCTGTAAAATACGGAAAGTTTGGTTTTGGGAGGGGCGTTCAACTTTTGGGGCCCAAATTCATGCATCTCCCCCGTACATTATTTTATGGAATCGGTGGAATTTTCGGGGAGGTGGGGTTCGATTGGGGTTGGTGTAATATAGGCATGGTGCTACGGTTATGGATGGTGGATATCGTTTATAGATTTGGATTATGTTTATTTAGTGTGTTTAAGTTGTGTATGAGTTGTGATGTGTTGGTAAGAACGTGAAGGTGATTATTATAGTGTGGTAAGTTGTGATATTTGTTTGTATCGAAATTTGTTATTGTGTCTTAAGGTAGATATTGGTTGAATTGGTTTGGATAACACTGGTAAATGGTTGTTAAAAATTGGGATTCTCTGGTTTTGGGAGGGGCGTTCAACTTTTGGGCCGCAATTTCATGCATCTCCCCCGTACATTATTTTATGGAATCGGCGGAATTTTCGGGGAGGTGGGGTTCGATTGGGGTTGGTGTAATATAGGGGCTGAGGGTATTGTTAGTAAATGAAGATTGAATTATGTTTTGTTTGATAGTTGATTATAATGGTGTTATGTTGAATGTGTAGACGTGGATGTGAGTTGATGCAGAGATGTAGTAATGAATTTGTTTGAATATGTTAATAATGTTTGTTACTAAGTTTGAAATTATTTTATTAGGGTTTGTGGTAAGGATGGTAGCGAGTAAATTTGTGGTACGGAAAATGTGTAAACTCTGGTTTTGGGAGGGGCGTTCAGATTTTGGCCCGAAAATTCATGCATCTCCCCCGTACATTATTTTGATATTTTAGGGGGTTGTCACGGGGAGGTGGGGTTCGATTGGGGTTGGTGTAATATAGGGATGGGTGATGGGGAAATTTATAGATTGTGTTTTGTGAATTGATTATGTATTTTGTGTTATTGAATGTATAGTGCGAGTGATGGTGTGAAAGTATTGTGAGAGTGATAATGTATTCAGAT
Tc_minicircle_Y_3.32
TATTTAATGGAGTTATTGAATGTATTATTGTTATTTATTATTAGATAGAGTGGTAGGTGTTGGTTGAAGCGGCTGTAGTTGTTATGGTGGTATGAGAGGGTTTAAAATCGTGGAGAGTTGGTTTTGGGAGGGGCGTTCAAATTTGGGGGCCAGAATTCATGCATCTCCCCCGTACATTATTTGGACTGAAACCATGAAATTTACGGGGAGGTGGGGTTCGATTGGGGTTGGTGTAATATAGGTTGGTGTGTAGGGAGTAGATGAATAGGATGATGGTATATGTATGTATGGTTTCGTTATGAGTTTGAGTTATGTGTATAAGTATGATGAACAGAGGATACAACAGAAGTGATGAAAAGAAAGTGAATGAAGTTGTTTGTGTGTATTGATGTACTTTATTGTGAAGTTTATAAATTTGATATTAATAAGGTTGTTATGGTTGTTTAGAGGTCTGGAAAATAACGGGAAAGTTGATTTTGGGAGGGGCGTTCAAATTTGGGCTCGGAATTTCATGCATCTCCCCCGTACATTATTTGGTGAATTTTAGGGGTTGTCACGGGGAGGTGGGGTTCGATTGGGGTTGGTGTAATATAGAGGAGGTGGGTAGAGTTTGTTATGCAGTATAGTTAGAGGATTTGTTTGATTGTATTTAGTTGGTGTATTGTATGTATTGAATATGTGTAGAGAGATAACTGATAGTAGAGGTGTATGTATTAGTTGATAATGTTTTGTTTATGTTTACTGTGATAATGTTGTAATAATTATTTGTGTTGTTGAACTTGATATGGAGTGGTATGCATAAAATGGGTGTCGGAAATTCGTGAACCTTGTGTTTTGGGAGGGGCGTTCAACTTTTGGGGGCCGAATTCATGCATCTCCCCCGTACATTATTTGGTCTGGAATTGTGGATTTTACGGGGAGGTGGGGTTCGATTGGGGTTGGTGTAATATAGCGGAGGTGATGATGGGTATTTGATACTTGATTTTATTTGTTATATGTTTGTCGTGAACATTATGATTTATGTGATATTACCAATAAGAGGTGAGATTATAATTGCATGATGAACTGTGTG
Tc_minicircle_Y_3.33
GTTGTTAGTATATAGTTATAGTTGTAATTGTATACTTGTTTGTTTAGGTTGGTATGTCTTAGCGTGTTGGTTATGTTAAAGTTGGCTACGGGAAAATTGGGAAAATTTTGATTTTGGGAGGGGCGTTCAACTTTTGGGGCCGGATTTCATGCATCTCCCCCGTACATTATTTTGGGGATTTTTGTATTTTGTCAGGGAGGTGGGGTTCGATTGGGGTTGGTGTAATATAGTATGTGTTGTTTATGGTGATTATTTGTTTTGTAAACTTGTGATTGTGTATGATGAGAATGAAGACAGACTATGATGTGGTTCTGAGAGTAGTGTATAGATTTGTTGTTATAGGATAATGTGCATAATTTGTTTATGTATTTTAAATAATATGAGGGTAGGGTAGGGTAGGGTAGTAATGTGTGTTGGGTGGTGTATGCTTGTTGCGCTAAAATTTAGGTCTCTAAAATTCGAGGAAACCCTGATTTGGGAGGGGCGTTCAAATTTGGGGCGGAAAATTCATGCATCTCCCCCGTACATTATTTCGCCAAAATCAGGGGTTGTCACGGGGAGGTGGGGTTCGATTGGGGTTGGTGTAATATAGGGGGTTATGTATTATGGTTTTTGATTGAGTATAGAGTTTGATGGTATGTAGTGAAGTGAGAAACGAGTGTGCAGAAGATTTGTACAATGTAGACGTAGATAGTTTATGTTTGTTGTTAATTAGATATGTTAGTCTGTTATGATATTCAATTATAATGTTATGGGTGTGTTATGTTAGTGTTGGTGTGGTGTGTGGTATGTGGTATAAAATTGGTGTCTAGAAAATGCACGATACTTGTTTTGGGAGGGGCGTTCAACTTTCAGGGCACAAAATCATGCATCTCACCCGTACATTATTTTACGGATTTTGGGATTTTTACGGGGAGGTGGGGTTCGATTGGGGTTGGTGTAATATTAGGGTGCAGTGGATATGTTTATTGAGTTGTGGATTACAGTATGATTGAGTTGTGTATGAGTTGTAGGTTAGATAGAATGGTGAGTGACAGTCGTTGAAGTTGTGATTGGAATGTTATG
Tc_minicircle_Y_3.34
TGTGTTAATGTTTAGTTAATGGTCTAGTATTGTTTGTTTATTCTTTGTTGTTGGATTTGTAAGGTGCGTTTGTGTTGCGTTGGTAGATTTAGAGGTCTGGAAAATTCCGAAATTCTGGTTTTGGGAGGGGCGTTCAGATTTTGGGCGGGAAATTCATGCATCTCCCCCGTACATTATTTCGGGATTTTAGGGGGTTGTCACGGGGAGGTGGGGTTCGATTGGGGTTGGTGTAATATAGGGATGGGTGGTGTGTAATGGTAAGGATAGTATAGTTATGTTTTGATATTGAATGGATGAGTATAGTTGTTTGTATGTGTGAAAGTAAAGTTTGTATTTATGCATGGTGAGTTGATAATGTTTTGAAAGTTATAAGTTTGATAATAATAGATTTGTATTTGTTGTATATTGTAAGTGAAGTGTTCGGTTTAAACTGTTGTTGGTTAAAATGGCACGGTAAAAATTCGAGAAAATTGTGTTTTGGGAGGGGCGTTCAGATTTTGGGCGGGAAATTCATGCATCTCCCCCGTACATTATTTCGGGATTTTAGGGGGTTGTCACGGGGAGGTGGGGTTCGATTGGGGTTGGTGTAATATAGCATCTGAGGCTAAGAGGTAGAATATATGTTTAGGATAGTTTAGTTTGTGATTGTATATAGTATGGGTGTGTTAGTATATGTTGGTACACGATGATGATAGTGTGTAAAGATGAAGAGATGATATTGTTTGTTTAAGTAGAATTGTTGCTATGTTAGAAGTCTTAATGTTAAAATGTTGCCACTGGTGTGTAGTGGTAGTGGTAAAATTGGTGGTTAGAATTTGCAGAATGTTGGTTTTTGGGAGGGGCGTTCAACTTTGGGGGCTCGGATTCATGCATCTCCCCCGTACATTATTTTGCCGATTTGGCGGAAATTTCGGGGAGGTGGGGTTCGATTGGGGTTGGTGTAATATAAGGTATCCTGTTACGGCTGTGGTAGGTTGGAGTTACGGTACTTAAGATCGTGTTATTGTTATTATGATTTGATTATACACTATATGATATACTAAAGACTAGTGGTCTATGTGTTTGAGAGT
Tc_minicircle_Y_3.35
TTGAGTTCATAGAGGTAGAGGTTTGTTAAGTATGATTTGAATTGTTTAAGTTAGTAATTTGTAGAGTTATGTTTTAGTTTGTTACGGAATGTGGTGGTTTGAAAAGATGAAAGTTGGTTTTGGGAGGGGCGTTCAAATTTGGGGCCAGAATTCATGCATCTCACCCGTACATTATTTGCCCAATTTTGCGATTTTGTCGGGGAGGTGGGGTTCGATTGGGGTTGGTGTAATATATAACCGATGGAGATTTGGATTTATTTGTTAGGATAGTTTTAATATGTTTGTTTATAATTTTGTGTGTAGTGATGTATATAGTCTGACATGAGATGAGGGGTAAGTAGTAATAGTATGTTCTTAATGTTTGATATGGAGTGTATATACAATAAATATATTAATGTTTGTTGTTTGTTAGTGGTGGGGTTATAGGTTACGCATTGATTAGAAATTATGTCTGGAATTTTTCGAGAAGTCTGGTTTTGGGAGGGGCGTTCAGATTTTGGGCCGGAAATTCATGCATCTCCCCCGTACATTATTTGGTCGATTTTGGGGGTTGTCACGGGGAGGTGGGGTTCGATTGGGGTTGGTGTAATATAAGGCTTGGATGGATTATGGGGAGATAGTATAATGAATGTGTTTTGATGATTTGTTTATAAGTTTGATATATTAGTTTGTTATAGTTGATCGTGTGATAGTTGATGTGAGCAGATGATGTATTCGATGAGTAATGATGTTATAGATTTGTTTTCAGTGAAGTTTGTTTGATGTGTAGTAATGTTGTAATCTATGTTGTTATGGTAGGGTAGAGGGGTAAAATGTTTTAGGAAATTTGGTTTTGGGAGGGGCGTTCAAATTTGGGGCCGGAATTTCATGCATCTCACCCGTACATTATTTCCGGAATTTGGCGGAATTTTCGGGGAGGTGGGGTTCGATTGGGGTTGGTGTAATATAGCATTCGAGTGGGAGGAGTGATAGTTAGAATGTGTGTAGTATTAGAGATGTGTTACAGTATGATAGATTTGTTATAGCATGTTAATGAATTTTGTTAGTGGTGTGAGTTTCGATAG
Tc_minicircle_Y_3.36
GTGAAAGTTTATTATTGAAGTTGTGTAAGTGTATTATTTGATTATATAGTATTGATGTGTTTGTAGTGGGTTGAGTTGGTAAGATAGGTCACGGAAGATTAGCGAAACTGTGGTTTTGGGAGGGGCGTTCAAATTTGGGGCGGGAAATTCATGCATCTCCCCCGTACATTATTTCGGGATTTTAGGGGGTTGTCACGGGGAGGTGGGGTTCGATTGGGGTTGGTGTAATATAACATTGGTATGGATGCTTGTTATAATTGTTGTTTGTTAGATAGTATTAGTTCAGGTGAGGGTAGATATTGGTATGTGTAGTCGTAGAAGTTGGAATGATATAAGTTGTAGTATTCATGTTGATAAGTTGAATGTTGATTATATTACTTGATTATGTATTGTATATATATATTTAGTGTTAGGGGTATGAGTGGTGTGGTACAGGTTTCATAAGAAAATGGGGGTTGAAAATTTCGGGAAAnTCTGGTTTTGGGAGGGGCGTTCAAATTTGGGGCGGGAAATTCATGCATCTCCCCCGTACATTATTTCGGGATTTTTGGGGGTTGTCACGGGGAGGTGGGGTTCGATTGGGGTTGGTGTAATATAGTnnGAGTTGGGTGGTAATGTGTTGCTTAGTGTATTGGTTTATGTTATGCTACGTTATCTTTGTTATGTTTGTTGTTGTAGTTACTGAGTATGTGTAGGTGAGGTTAGTGATAGAGTATGTATTTGTTATAGTTTAGTGTATATCCTATGTTGATGTTTTAAAATGTTGTTTATTGGATTGCTATTGAAGTGGTGGTGGGTTTTGTTGCGGTAAAATTGGGTTTGGAAATTCGCAGAAATTTGGTTTTGGGAGGGGCGTTCAAATTTGGGGCGGGAAATTCATGCATCTCCCCCGTACATTATTTCGGGATTTTTGGGGGTTGTCACGGGGAGGTGGGGTTCGATTGGGGTTGGTGTAATATACCGTGTGAGGTGATAGTTTATGAATTTGGAAATAGATTATGTATTGGTTAGTTGATGGTGTGTAGTTATGATGTGTTAGTAACGGAGGATTAGTGTTCTAAGATTGTAGTT
Tc_minicircle_Y_3.37
ATGATGAGAGGTTGAATATTGATTTGATTATAGATGATTAGTGATGAATGTATATAAAGTATATATTGTATGTTTATTGTGTTGGGGTTGGATGGGTTGGATGGGTTGGTCTGAAAATTGCGGAATTCTGGTTTTGGGAGGGGCGTTCAAATTTGGGGCCGAAAATTCATGCATCTCCCCCGTACATTATTTGCCCGATTTTGGGGGTTGTCACGGGGAGGTGGGGTTCGATTGGGGTTGGTGTAATATAGGAGGTGGCTGTTGAGTTGGTTTGTATTATTGGATGGCAAGGTGGTATGTATAGTTGTATAGAGTTTGTGATGGTTGTATGTTATTTACAGTGATATTGATAGTTTGAATACATGGTTAGACGATAAAAGTGTGTAATGGATAATGAGTTGTTGTTGAGTGTATTGTAGTATCATAACATAACATTATTAAGAATATTCTGAAAATTGGGTCACGGAGAATACGGAATTCTGGTTTTGGGAGGGGCGTTCAACTTTTGGGTCGGATTTTCATGCATCTCCCCCGTACATTATTTTGCCAATTTTGCGATTTTGTCGGGGAGGTGGGGTTCGATTGGGGTTGGTGTAATATAGTATGAAGATGATTGTGATATTATAGATTTGATTTTTGATTTAGTTGATTGGTTATGTGTAGAGTGATGTTCATTAAGTAGATGTGTAGTTGAGATTTGTTTGTTTGAATATGTAGTATAGTATATGTTTATAGATTATGTGTTGGATTATGGTGACGGGAGGGTTACTGAGTTATGTTGAAGTTATGGTATGGCATTGGTTGTATTTTGGGGTGATTAGAAATTCAGAAAACCGTGTTTTGGGAGGGGCGTTCAGATTTTGGGCGGAAAATTCATGCATCTCCCCCGTACATTATTTTGGGATTTTAGGGGGTTGTCACGAGGAGGTGGGGTTCGATTGGGGTTGGTGTAATATAGGGACTGGTGTAAGGGACGGATAATGGACTGAGTAAGTTTAGTATATTGTTGATAGTTTGATTAGTTGAGTTATGGTGTGATTGATTTGTGATGTTGTGTATGGATCAGATAAATAG
Tc_minicircle_Y_3.38
TATTTTTGTTATAGTTCAATTGATTATTTATTATAGTGGTGGTGTATGGGTAGTTTGGAGCTTGGTTACGTTGTGGTTCAGGTTAAAATTAGGGTGTGAAAATTGTGAGAAATTTGGTTTTGGGAGGGGCGTTCAGATTTTGGGCCGGAAATTCATGCATCTCCCCCGTACATTATTTTGCAATTTTAGGGGGTTGTCACGGGGAGGTGGGGTTCGATTGGGGTTGGTGTAATATAAGGTGTGGTATGGAAGTTTGAATATAGTTCTGATTTGTTTGAATTATGAGTTGTATTATGTGATGTGTGTTAGTCATAGTGCAAGATAACAGTGATGAGAGAATTTGAGTTAATTATGTTTGTGTACTTGATTATTTGTTTGGTATAATGTTATATGTTTACTATAGGAGGGGTAGTTGAGGTGGTTAAGGGTAGATTTTAATAAAATTGGTGGGCTGAAAATTCGAGAAAATGTGGTTTTGGGAGGGGCGTTCAGATTTTGGGCCGGAAATTCATGCATCTCCCCCGTACATTATTTTGCAATTTTAGGGGGTTGTCACGGGGAGGTGGGGTTCGATTGGGGTTGGTGTAATATAGAGGAAATGGTTGATTGGATTGTGATGGTGGTGTATGTGATTATGATGTTAGTTGACACATAGAGTTTGATAGATGAAGTGGTTGATACACAGTTTAATTTGTTTATGTAATGATTTGTTATAACATAATTGTAGTATGTATAGGTTACTGCATTGGTGGATGGTGTGTTGGGTGTGCGTGGTATACTGGTTGTGTATATCAAAATTGTGGTCTGAAAAATGTGGTGACCTTGGTTTTGGGAGGGGCGTTCAACTTTTGGGGCCCAAATTCATGCATCTCCCCCGTACATTATTTTAGCGGATCGGCGGAATTTTTAGGGAGGTGGGGTTCGATTGGGGTTGGTGTAATATAGTATCGGTTTGATTTATGTGTATAATGTTGTTTATGAGATTTGTTTATTCGTTGTGTTATTATGATGTATGCAAGTCGGAGTTGTAGTTGTAGTGTATTGTGTACATTTTATATATAGTTA
Tc_minicircle_Y_3.39
TAGTTGTTGATATTTGATGAATTGTAGAATAAACTATAAATGGTTTGAGTTGGTTAGGGGTTGTGGTGTATAATGGTGTGGTTGCGATAAAAGATGTGTCAGAAAATATCGGGAATTCTGGTTTTGGGAGGGGCGTTCAAATTTGGGGCGGAAAATTCATGCATCTCCCCCGTACATTATTTTGTGATTTTTGAGGGTTGTCACGGGGAGGTGGGGTTCGATTGGGGTTGGTGTAATATAGTATGGGAGGTGAGTAATGCTTTATTTGATTCAGTTCTGTTATGATGTGATAGGTGATACAACAGAGGGGTATGTTTTAGAAAATGTAATAAGAGATTTGTTATTTGTATATATTAGTTAGTGTATTCAATTGTTATACTGTAGGGGTGTATTGTGGTGGTGGTAGGTTACTGGTTATGCATGGTGTTGGTGTGCGTTATAATGTTGCATTTGGAGGTCTCTGGAATTCGGAAAATCTGGTTTTGGGAGGGGCGTTCAAATTTGGGGCGGAAAATTCATGCATCTCCCCCGTACATTATTTGCCCGAAAATGGGGGTTGTCACGGGGAGGTGGGGTTCGATTGGGGTTGGTGTAATATAGGGCTTGGGTGGTGCAATGTGTAAGCATAATGTTGTTTTAGATTTGTGATTCGTGTCTTAGTATAGTATGATATGTAGTAGAGATAACTAAAGACGTAGGATAGGTGAGTTAAGAGTTGATGTAGTATATGTTAATGTTGTAATCTTTGTTTGTATAATATATTATTTATGTGGTTCATGGTTTGCATTGTAATGGTGTAAGCTAATAATGGTCTCCGAAATTTCCGGAAACTTGTTTTTGGGAGGGGCGTTCAACTTTTGGGGCCAGAATTCATGCATCTCCCCCGTACATTATTTTGTTGATTTTTGTATTTTGTCGGGGAGGTGGGGGTTCGATTGGGGTTGGTGTAATATACCGAGGTGGTTGTGAATTATTATTGTAGGATGATATTAGTTGTATATAGTCTTTAGTTGATTGTAGTGAATGTGTGTTTCAACGAAAAGAGATTAGCGAGGGGTTGATTAATAGATAAAGTTG
Tc_minicircle_Y_3.40
AAGGTGATCATGTTTGTTATTATGATATATGATACTAAAGACTAGTAGGGTACAGGGTGGGTTGGTTAGCAATGGTATAGCATAAACTGAGGGTCTGAAAATTCATGGAATATTGGTTTTGGGAGGGGCGTTCAAATTTGGGCCTGGATTTTCATGCATCTCCCCCGTACATTATTTTGGTATTTTTGGGGGTTGTCACGGGGAGGTGGGGTTCGATTGGGGTTGGTGTAATATAGTGTTGGTTTAGTTGTTAGTTTGGATATGTTGTTTGTTGTTTGTGGACTGTATGGTGTATGTGGTACGAGATGCTAGATGATGATGTGATGTGTGTTTGAGATTGTTTATGGTATAGATTAATATAAGATGTTATACTGTAATCTTTATTCTGATAATTTGGTTACGCATGTTTGGTTTGATGTGGTTTGGTTGCTTACTTGATCTTACGGTTGTAAAATGTAGGTATAGAAATTCGGGAAATTCTGGTTTTGGGAGGGGCGTTCAAATTTGGGGGCGGAAATTCATGCATCTCCCCCGTACATTATTTTCGCCAAATTCGGATTTTTACGGGGAGGTGGGGTTCGATTGGGGTTGGTGTAATATAGAGGATACTGTATGGTTAGAGAATAATGTTTGTGTGTGTTTATGATAATGTTTGATATAGTTGTGGTTAGTGATGATGAGATGTGTACCAGTGTGTAAATGTAGTAGTGGTAGTAGAGTATGTATGTGAGTGTTATCTGTTATGTTATCTATTGTTTATTGTTTATTGTTTGAGTTTGGGGTTTGTGGGTAGTGGTAGGGGGTTGGTGTAGGTAGTAAGAGGTTAATAAAATCGGAAAACTTTGGTTTTGGGAGGGGCGTTCAACTTTCAGGGCCCAAATTCATGCATCTCCCCCGTACATTATTTTGCCGGATTTGTGGAATTTTCGGGGAGGTGGGGTTCGATTGGGGTTGGTGTAATATAAGGTATGATTGCGAGTTAGAATGGATAGATGTTTGTTTAGTTGTTGTTGTGGTGTATTGATAGCTAGATGTCGACAGTAAGAAATTGTATGATGGTGAGTTATGAGAATTATGTGTAG
Tc_minicircle_Y_3.41
ATGTTATTGTTTGTTAGTAATGTTGATATTATAAATTTGGTATGGTTGGTGGTTGCATGATATTGGTGTGGTAGGTTGTTTGTTGTTAACAAAATTAGGGTTTCAGAATTCGGAAATCCGGTTTTGGGAGGGGCGTTCAAATTTGGGGCGGAAAATTCATGCATCTCCCCCGTACATTATTTCACCAAAATTGGGGGTTGTCACGGGGAGGTGGGGTTCGATTGGGGTTGGTGTAATATAGAGATGGTGGGTTAGATTTGATTTATGTTATTTCATGTGTTCATTGTGTGATAGGTTGTGATAGGTAGTAATGATGTTCTGTGTGTGAGAGTTGATTTGATTGATGTTGAACATATGTTAATGATGTGTATAGTTATAATTATGTTGCTATGGTGTTAGTGGATGTTGATTGGGTTGTATAGTGTTTGTGGGTTGGTAATGGTATAAATGTTGGTCTGGAAAATGTGGAAATTCTGGTTTTGGGAGGGGCGTTCAAATTTGGGGCCGGAAATTCATGCATCTCCCCCGTACATTATTTCACCAAAATTGGGGGTTGTCACGGGGAGGTGGGGTTCGATTGGGGTTGGTGTAATATAGATGTCAGGAGAGTGGTAGTGTATAATGTAGTTTGATGATTTTGTATAATGTGTATATGATTTGTGACTGAGTATATAGACAATGAAAGTATAGTTAGGAAGATGTGCGTAAAGTTTGTTAAGTGATCTTAGTTGTATTATTTTGTTAGTCTATAAGATATTAATGTTAGAGTAGTAATGGTGGTGTGTTGTTGGAGCGGTTACAGGATAAAAGATGGGTCAGAAATTTCTGGAAAATTGGTTTTGGGGAGGGGCGTTCAAATTTGGGACCACAAAATCATGCATCTCCCCCGTACATTATTTTGGGAATTTGGCGGATTTTTACGGGAGGTGGGGTTCGATTGGGGTTGGTGTAATATAATGGAGCAGCTATACTTATTCTGTATTTTGTATTTTAGTTTATGTGTATTGGATGATGTGAATGGTGTGACACTAAGAAGTTTAAAGAGTAGAAGAGAATGAGAAAGATAAATGTT
Tc_minicircle_Y_3.42
CAATGTATATAGTATGTTAGTTATCATGGTTGTAGGTTACTGTAGGTGTGGTATATTGTGGGGTAATGCTTTGTTGCAGAATTTATGGTTTGGAAATTAGAGGAATTCTGGTTTTGGGAGGGGCGTTCAAATTTGGACCGGAAAATTCATGCATCTCCCCCGTACATTATTTCGATATTTTAGGGGGTTGTCACGGGGAGGTGGGGTTCGATTGGGGTTGGTGTAATATAGGGGGTGGTTTGATATTGTGTAATATTGTGGATTAGATTTGAGATGTATAGTAACGAGATAGTAGTTTAGAGGTTGGTGATGTGATAAAGTTGTTAGTTGTAGTTGTTAGAGTATGTTGTGTATAGTAAATGTAGAATTATAATATGATAGGTTACGGTATATTTATGGTTGAGGTTATAGTGTATTGGTTTGTTTATGAGTGGACTAGGTAGAAAATGGTGTGGTAAATTTACAGAAATTCCTGTTTTGGGAGGGGCGTTCAAATTTGGACCGGAAAATTCATGCATCTCCCCCGTACATTATTTGCCCGAAAATGGGGGTTGTCACGGGGAGGTGGGGTTCGATTGGGGTTGGTGTAATATAGAGTATGGGCTATGATTTGGATATTGTGTTTTATGTTTTGGTTTTGTTGTGCTAGTTAATGATGTATAGTATGTATATTGACAGTATAGAGGTATTGCGAAGAGAATGATGTTTAGTTTGTAATAGACTATGTGTTAAAGTTGTAAAATAATATTATATGTTTATAGGTTACCTGTTGTGGGTTGGTGGTGTTGATAGTATTGCAGTAAAACTGTAGCCTTAAATTTCCTGGAAATCTGGTTTTGGGAGGGGCGTTCAACTTTTGGGGCCAGGATTCATGCATCTCCCCCGTACATTATTTTTAGGATTTTGTGGAAATTACGGGGAGGTGGGGTTCGATTGGGGTTGGTGTAATATAGGGAGTGGTTTGGTGTATGATTGTGTGTTATATGGTTGAATTGATATGTATAGGACAAACGGAGATGAGAAGTGAAGAATTGAAAGAGAGTATGTTGTTTGCGTTGATTATTTGTTTAATGTATT
Tc_minicircle_Y_3.43
ATTCATAGAGGTAGAAATTTGTTATGTATGATTTGGATTGTATAAGTTAGTACTTTATAGATTTGTGTTTTAATTTGCCACGGAAGACAGTGGTTTGAAAATGGTGGATTTCTGGTTTTGGGAGGGGCGTTCAACTTTTAGGGCCCGAATTCATGCATCTCCCCCGTACATTATTTGGTCGGTTTTATAGATTTTATCGGGGAGGTGGGGTTCGATTGGGGTTGGTGTAATATATAGCCAGTGTGGGTTTCGGATTTATTTATTAGGATTGTTTTGATACGTTTGTTTATGATTTTGTGTATAGTGATGTATATAGTATAACATGAGGTGAGGTGTGAGTAGTGGTGGTATGTTCTTAATGTTCGATATAAAATGTATATACTATAAATGCATTAATGCTTGTTATTTGTTGTTGGTAACGGTTATAGGTTACGTATTGGTTAGAAATTAGGTCTGGAATTTTCGAGAAAGTTGGTTTTGGGAGGGGCGTTCAACTTTTAGGGCCGGATTTCATGCATCTCCCCCGTACATTATTTTGGCTAATCTGCGGGATTTTCGGGGAGGTGGGGTTCGATTGGGGTTGGTGTAATATAGGTGGGAGGTGGTACGGGTGGAATAATACTATGATTACGTTTCATTGATTTGTTTATAAGTTTGATGTATTAGTTTGTTATAACTGATAGTATGATAGTCGATATGAACATGTGTTATGTTTGGTGAGTAGTGGTGTTATAGATTTTGTTTTCAGTGGAGTTCGTTTGTTGTGTAGTAATGGTATAATTTATGTTGGTATGGTATGGTAGAGGGGTAAAATGTTTCGGAAAAGTTGGTTTTGGGAGGGGCGTTCAAATTTGTGGGCGGAAATTCATGCATCTCCCCCGTACATTATTTGGCTGAAAATGGGGGTTGTCACGGGGAGGTGGGGTTCGATTGGGGTTGGTGTAATATAGTGTCCGTGTGGATGGAATGGTAGTTAGCGTAGGTATAGTATTAGAGGTGTGTTATAGTTTGTTAGATTTGGTATAGTATGTTATAGAATTTGTTAATGATGTGAGTTTCGATAGTTGG
Tc_minicircle_Y_3.44
TGTAGAATGATTTGTTTAATTTGATAGATTATGTTTATGTTTATATTATACTTTGGTGGTTGGGGTTTGATTTGGGTATGAGTTGAGTGGATAAGTAGGTATGGAATTTTCGGAGATTCTTGGTTTTGGGAGGGGCGTTCAAATTTGGGGGCCAGATTTCATGCATCTCCCCCGTACATTATTTTACCGATTTTACCGGATTTTCCGGGGAGGTGGGGTTCGATTGGGGTTGGTGTAATATAGATCGGGTGGTGTGTATAAATGTTACTGAAGTTTATGATTGTGTATTCTTGTGTATATTGATTGTGATTTGTAGTAAGGAGGACAGTTTAGGTCTAGAGTTGTATGTGTTGTATGTTTGTTATGTCTATAGGTTAATTAGTTTATAGAGGTATAATTTATTTATGTTGGTGGTAGTATATTGGGGAGGTTGTTGTTTTGTGTAAGAATTTGGTGGTTAGAAAAACCGGAAACTGTGGTTTTGGGAGGGGCGTTCAAATTTGGGGGCCAGATTTCATGCATCTCCCCCGTACATTATTTTACCGATTTTGCCGGATTTTACGGGGAGGTGGGGTTCGATTGGGGTTGGTGTAATATAGTCACTGATCTGCGTTATGGATGAATTAGTAAGTTGTGAATTTATATATTATATGTATGATGTGCTGAAGACGAAACATAAAGGTGTATGAGATAGATGTTAGAAAGTTTGTAGTTTGGATGTTCATGTTATATGTTATTCTGTATTCATTTGTAATTTGGTTCCTACATTGGTGGTGTTGAGGGCGGTATAATGGTTACTGTAGGTAAGGTTTGAGCTCGAAATTTCCGGAAATTTGTGTTTTGGGAGGGGCGTTCAAATTTGGACCGGAAAATTCATGCATCTCCCCCGTACATTATTTTGGGATTTTAGGGGGTTGTCACACGGAGGTGGGGTTCGATTGGGGTTGGTGTAATATAGGGGGTGGTGATAGAATATTATTTCTTGATTTGGTGTTTGAAGTTTAGTTTGGATAAGAGAGTGATGTTAGTTATAGAACAAATGTGAAAGTCTTGGTGAGTAGTGATATGATAAAGT
Tc_minicircle_Y_3.45
GTTTTGTGTTTATTGGATATGTTGATTAAATTTGTTAAAGTATAAATAATCTTAAGGAGGGTGGTAATAGGTTACTGGTTATGAATTTGATGGTTGGAATTTTGCGGGAATTTGTGTTTTGGGAGGGGCGTTCAAATTTGGGGCGGAAAATTCATGCATCTCCCCCGTACATTATTTTGCGAAAATTGGGGGTTGTCACGGGGAGGTGGGGTTCGATTGGGGTTGGTGTAATATAGAGATGGGCATAGATAAGATTTAAATATTGTATTTGATTCTTTAATGTATGTATAGTATGTTATGAATTGATTGATGCGAGTGGTTGTATAAGAGTGTTGTGAAGAAAATGATGTTCTGTTAGTTGAGGTTGTTTTGTTATTGTTTGATATACTATGTTATATGTTTGGTAGTACAGTATGTTGGGGTTGTGGTGTTGGTTGCGGTAACGATAAAATGGGGTTTGGAATTACGGAATTCTTGGTTTTGGGAGGGGCGTTCAAATTTGGGGCGGAAAATTCATGCATCTCCCCCGTACATTATTTGCCGGAAAATGGGGGTTGTCACGGGGAGGTGGGGTTCGATTGGGGTTGGTGTAATATAGACAGAGGCTTGCATTTATTTTATTTTGGGTTTGTAGATTTGATTGAGTTATGTTATGTATATGGTGTATTATGTTTGCTAGTGATGGATTAGATAGAATGGTGTTCGATGATACTTTGTTGTTATCGTTGAAGTTATGTCTTTGATTGTTTATAATAATACTAGGTAGGTGTGTGGTATAGATTGGTTTTGGTTTGGTTAACGATAAAAATTGGGTGTGGAGAATTGTGGTGGCTCTGTTTTGGGAGGGGCGTTCAAATTTGGAGCCGGAATTTCATGCATCTCCCCCGTACATTATTTTGCTGATTTTTGGATTTTGTCGGGGAGGTGGGGTTCGATTGGGGTTGGTGTAATATAGTGGGCGTGTGGATTAGTGTCGGAAGTTATATAGATGTTTATTAGATGGATTGGATTGTATGTATGTTATGAATGATGTTATGCAGTAAAGAGTTATGTGAGTAGATGTCTAATGAGTT
Tc_minicircle_Y_3.46
TTGCATAGTATCTGTATGATGTTATAATGTGTATACTTGTGTAATATCGATTGGAGTGGTGGTAAGGGGTTGTATGCTTGTGTACACAGGTAAAATTGTTGGTCTGGAAATTCGGAAAGTTGTGTTTTGGGAGGGGCGTTCAACTTTTGGGGGCGGATTTCATGCATCTCCCCCGTACATTATTTTAGCGGATTTGCGGGATTTTCGGGGAGGTGGGGTTCGATTGGGGTTGGTGTAATATAGGGTGCTGAGGTGTGATTTATTATAGTTGATGTCGTTATGGTATTTGATGATGAGTATAGTACACAAAGGTGAATGAGGTGAAGTGTATGATGGTGTAAGTTGAAGATTGTATGAATGTTACATATTTATTTGTTGTGTAATGTTTTATAATGTTGTGTGGTGTGGTAGGGTGATGCTTGAGTGGATGTTGTTATTAAGATTTTGGGGGTATAAAATTTCCTGGAAGTGTGGTTTTGGGAGGGGCGTTCAAATTTGGGCCCGAAAAATCATGCATCTCACCCGTACATTATTTGCCCGAAAATGGGGGTTGTCACGGGGAGGTGGGGTTCGATTGGGGTTGGTGTAATATAGTATTCGTGTTTGGGGAGTTATAAATTTTTGAATGTGTATGGTGATTGTATCTTAAAGACAAGTAGATGAATAGAAGTGAGTGTAGTTGTATACGTTGAATTTTGATTTGATTTGATAAGAATGATTATAGTTTAATTTATAATTGTTAATGCTAGAGGTGGTTAAGGGTGGTAAGGTATGTTGTGGTGGTGTGTGGTTAGTAAACATTAGGGTTAAAATTTAGCGGAAAATTTGGTTTTGGGAGGGGCGTTCAAATTTGGACCGGAAAATTCATGCATCTCCCCCGTACATTATTTGCCCGAAAATGGGGGTTGTCACAGGGAGGTGGGGTTCGATTGGGGTTGGTGTAATATACCGAGGTGGTAGTGATGAATAATTGTATTGTAGTTTTAGATTGGTTAACTATGTATTGAATTTATGTGACGAGTGACAAGACAGACTTATGATGTGAGTTGAGTTGTAAAGAAATGAG
Tc_minicircle_Y_3.47
TTATAGTTAATGTGTTGGAAGATGTTATCTATAATTATCAATGTGTTTGGTTATGGTTGCGTTGTGTTGTGTGAGGGTGTGGATTTATTGATTTATGGGTACAGAGAAAACGAGAATTTTGGTTTTTGGGAGGGGCGTTCAAATTTGGGGCCGGAAATTCATGCATCTCCCCCGTACATTATTTTGTCGATTTGTGGAATTTTACGGGGAGGTGGGGTTCGATTGGGGTTGGTGTAATATAGGGATTGTGTTTATTGTGAGGTTAGAGTTTATATTGGATTTATGAATGATGATAACGAGGATGTAGTTTTGAGTATGGAGTGGTAATAGAATTTGTTAGTTTGATTTGTTATTTATTATTTGTAGATTATTGATAATATTCAGATAATTAGATAGGTGGTATAGGTGGTGGGGTGGTGTTAATTATAAGAATGGTGGTTGCGGTATAAATTTGGGGTTAGAAAATTGTTGAAATCTTGGTTTTGGGAGGGGCGTTCAAATTTGGATCGGAAAATTCATGCATCTCCCCCGTACATTATTTCGGGATTTTAGGGGGTTGTCACGGGGAGGTGGGGTTCGATTGGGGTTGGTGTAATATAGTGCTTGGGTAGGGTGATGGTGATAACTGTATAATGTAGTTTATATTTGATTGTGTTGTATTGTATTACTATGATAAGTGGCAGATGACGGAATGATGATGTGGTAGAGAATAGATAATAATGTTTATATTGTTTGTTTTGTTTGTATAGTTGAGTGTTATATAATGGTGAGGTATGGTTGGTTTGAACGATTGGTAGCATGGTAGTGATAAAATGTTGGCTAGAAAAATTCTGGAAATTCTGGTTTTGGGAGGGGCGTTCAAATTTGGGGCCGGAAATTCATGCATCTCCCCCGTACATTATTTTGTCCAAAACCGTGGAATTTACGGGGAGGTGGGGTTCGATTGGGGTTGGTGTAATATAGGGACTCGCATGTTATTATTTTATTGTTTGTTATTTGATTGAGTTGTGTTATGTGTATGTGGTGGTGTAATCTAGTGAATGTAGAAAACTGTGAGGTAGTAGATGAGAATAAAGTTTG
Tc_minicircle_Y_4.1
TTGGAAATTCGTAAACTCTGATTTTGGGAGGGGCGTTCAGATTTTGGGGCCAGGATTCATGCATCTCCCCCGTACATTATTTTGGGGATTTTATCGAATTTTACGGGAGGTGGGGGTTCGATTGGGGTTGGTGTAATATAGATTGTGTGGTGGATGTTAGTTAAGATCTATAGAATGTTTATTAGAGTGTAAGTGGTGATGTATAGGTACAGGTTCAGATAAGTGATGTGGTAGTATAGAGTTGAATTGAAGTTATGGTATGTAGTTAATTATGTTTTAATATGTTATACTATAATCTTTGTTTGTGGGTTACGGTAGAGAGGGTACTAGTGTTTGTTGTTGGTTACTAGTAAAATTTAGGGGTTAAAAATCCACAAATTCTTGTTTTGGGAGGGGCGTTCAAATTTGGACCGGAAAATTCATGCATCTCCCCCGTACATTATTTGCCCAATTTTGGGGGTTGTCACGGGGAGGTGGGGTTCGATTGGGGTTGGTGTAATATAGATGAGATGCTGTGTTTATGGATTGTGAGTTAATGAATTGATATTGTGATTATGTTATGACACGATGATATTTGAATTGTAGCAGAGGTGAGAGTCTTAGTTGGTAGTTTATAAGAATGATGACTATGATAATTATACTGTAATGTGTTTGACAATGTTTTGTTCGTTGGTGTGGTTGAAGGTGGGCTTGGTTGTTACGGTGGTAGATTATGGTACAGGAAATTTAGGAACCTTGATTTTGGGAGGGGCGTTCAACTTTTGGGGCCAGGATTCATGCATCTCCCCCGTACATTATTTGGTCTGAAACTGTGGATTTTACGGGGAGGTGGGGTTCGATTGGGGTTGGTGTAATATAGTGTTGTTGTGACAGTGTTGGTTGTGGGTGGTGTGAGGTGTATGGTAGATGATTGTGTTATTATTAAGTGAGTTTGAATATAGTGTATATCGGTATGAACTATAATGATTTAGTTTGTGTGTAGATTCTTGTGATAGTTTCGTGAGGATGAGAGATTGAGTTAGATGTTATTGATAGAGTTGTTATTTATGTTCTTAAAATGTTCAGTGTTTTAGGGGTTGCGGAATTCGGTAAAGTTGGTTTTGGGAGGGGCGTTCAACTTTTGGGGCCAGGATTCATGCATCTCCCCCGTACATTATTTGGGGATTTTATCGGAATTTTCAGGGAGGTGGGGTTCGATTGGGGTTGGTGTAATATAGTGTTTATGTATGCTAGGAGGTTATAGTTGTTTGTGAGTTGTTACTTGAGTGTTGTGATTGTGTTGTGTGTAAGAGACTAGGTGAGTAGTTGAGGTGAGTAGTTGATTTGTTAATGTCTATTGAATTTGTTATGAATGTGTTATAGTATTAATAGAATAGAGTGCATGGTATGAAGTAGGGTGCAATGTTACTGTAGGTGGATTAGATGGT
Tc_minicircle_Y_4.2
TTATGTTTATGTTGTGGGGTTGTGGTGGTGGTAGAGGTTAGAAAGTGGGTATAAAAAATTCGGAATTCTTGGTTTTGGGAGGGGCGTTCAACTTTTGGGGCCGGATTTCATGCATCTCCCCCGTACATTATTTTGCTGATTTTTGGGTTTTGTCGGGGAGGTGAGGTTCGATTGGGGTTGGTGTAATATAGCATTTATGGTATGGGGTGTGGAATGGTATTATGGATTGGATGTGTATGTATGTGTTTAGATTAGTATAATTTAGTTTTGGTTGATTTATGTTGAATGTGGGGTTGTATGATGGTAGAATTACAAACGTGTAAGAGAAAGAATATGATGTGTGTTAACTTGTTAATTGTGTTGTGGATTGATATTAGGTATATATTCATTATGTTATCCATGCATGTTAGGTGGTTTCGGAATTCGGATTTGTGGTTTTGGGAGGGGCGTTCAACTTTTGGGGCCGGATTTCATGCATCTCCCCCGTACATTATTTTAGTCGATTTGCGGAAATTTCAGGGAGGTGGGGTTCGATTGGGGTTGGTGTAATATAGTCGTTGTGTTGTTGAGGGTAGAATTATGTAATGGTTATATTATGTATTCAATGATAGTTTTGATTCTTGTTAGTGTTGTATGTGTTATTGTGACGTGTTGAAACTGATGTCTATGGATTTGAGGATAGTGTCAATGTTACTTAATGATATTTCACTGAAGACTTTTGTTTATGTTTAATATTAGATAATTATGTTTAGAATGGTGTGCGAGGGTTAGAAATTTTCCGGAAACTTCCGTTTTGGGAGGGGCGTTCAAATTTGGGGCCGGAAATTCATGCATCTCCCCCGTACATTATTTCCTGGAATTTGCTGAAATTTGCGGGGAGGTGGGGTTCGATTGGGGTTGGTGTAATATAGACCAGTGTTGGGTTAGGTTGTTTATATAGTTGATAGTTTTGTTATGTTTGTTTGAATTGTTGATTTAAGTGATGATGAACAGAGATCTACTGTAGGGTAGAAAGTGAATAATGATGATAACTATGATACTTTGTTTATGTTTAGTAAATCAATAAATGGATATTGTGTTGTGGGTAGTGTATAGGTGTGGTATTATGGTTGGTGTTGTTATGCTAAATTTGTGGTCCGAAAAATACGAAAATATTGGTTTTGGGAGGGGCGTTCAAATTTGGACCCGGAATTTCATGCATCTCCCCCGTACATTATTTCGCCAAAATCGGTGGTTGTCACGTGGAGGTGGGGTTCGATTGGGGTTGGTGTAATATAGTCTTTAGGTGTATTACAGTTGAATGTTTGTTAGGATAGTTTTGATAAGTTTGTTTATAGTTGTATATATAATGATGTGGCAGAGGTATAACATGATGTGAAGAGTAGATAATGGTAGTTAGTTATTTGTGTTTGTTATTGAAGCATATGTTATTGATATGT
Tc_minicircle_Y_4.3
TTATTTTTGTGTTGGTGTGGGAGTGAGTGTTGTGGTAGATATTTCGGATAAAGTTGGGTTATAAAAATCCCTGAATTTTGATTTTGGGAGGGGCGTTCAACTTTTGGGGCCGGATTTCATGCATCTCCCCCGTACATTATTTTGCTGGTTTTGGTGAAATTTCAGGGAGGTGGGGGTTCGATTGGGGTTGGTGTAATATAGGCTTATGGTGGGGTAGTGGATTTATGGTGTATGGGTTTGGGGGTTTATATAGTTGAGGATAGTTTGAGATATACAGTTTATGTTATTTATGATAGTGGTAGTTTATAGATGCATGGTTAGACAGTGCGGGTATGTGATAGATGATGAGTTGTGTTGAGTTAATCATTGTATGTTATTATGTTGTTCTTAAAAGTATTCTGAAAGTGTGGTTACGGAGAAGTGGTAATCTGTGTTTTGGGAGGGGCGTTCAACTTTGGGGGCGGAAATTCATGCATCTCCCCCGTACATTATTTCTGTCAAAACCATGGATTTTACGGGGAGGTGGGGTTCGATTGGGGTTGGTGTAATATAATGAGCTGTGTAATGTTGTTTTAATTTATTTGATAGTTTCGATATATGTTATGATGTGTTATAGGTGAGTATGCAAGATGTTTGTTCGATGTGAGTGTAGATGGTTTATGTTTCTTTGTGCATGTTAGTTATTGAATTATAGTTTGTTAATTATTGATTATGGGTGTATGTTTATTGGTTGGTGTTGTGTTGGTTACTTTTGCGGTAAGTTGGGGTTGGAAAAATTGCGGAATTCTGGTTTTGGGAGGGGCGTTCAGATTTTATCCGGAAAATTCATGCATCTCCCCCGTACATTATTTGCCTGATTTTGGGGGTTGTCACGGGGAGGTGGGGTTCGATTGGGGTTGGTGTAATATAAGGCATAGATCTGAGTATAGTTGTAATTCGTAATTATTAGTTGGTGAGATTGGTGATGTTATAATGAGACTTGTGTATGGTGATGAAAGTGATAGTAGTATGTTCTTTGTATTGATAATGTTTGTGTTATTATGTTTAGTTATAATTTGTTAGATGGTGTATGGTTGTTTGGGTGTATGGGTTTGGAAGGTGTTGCTGTATTACAAGTTGGGGTTGGAAAAAATTGCGGAATTCTGGTTTTGGGAGGGGCGTTCAAATTTGGGGGCGGAAATTCATGCATCTCCCCCGTACATTATTTTATCGATTTTACGGATTTTCACGGGAGGTGGGGTTCGATTGGGGTTGGTGTAATATAAGCAGTGGATTGTTACTCTGCAGAATATGTTTATGAGTTGTTTGATATTGATTGTTTATTGAGTGGTTGTGTATGATAGTAGTAGAAAGAACGAAGAAAGAATATGGAGGATTAGAAAATGTTATCTGTTGAGTGTAGTTGTTAAGTAGTTTGTTGATTTATA
Tc_minicircle_Y_4.4
GTATGAGGGGTTAGTGGGATAGGTAGTTGGTGTGTGGTGGTTATGATGAAATTTGGGTCTGGAAAATCGCAGAAAGTTGGTTTTGGGAGGGGCGTTCAACTTTTGGGGCTGGATTTCATGCATCTCCCCCGTACATTATTTTACGGATTTGGTAGATTTTACGGGGAGGTGGGGTTCGATTGGGGTTGGTGTAATATAGCATTGATTGGATGAAGTTTAGAGTTTGATTTATTGGGTGTATATTGATGCGATGTGTTTGAGGCTGTAACTGAACGGTGAGAGTTTGTGTGATGATGTATACATGATACGTTGAATATGTCTTTTGATGTTTGACTATAGTATATTCATTGTATGGGTAAGTAAGATGGTATGGTTTAGGTTAAGATGGTGGGTTATGTTAGGGTTCTAAAATGTGGTAAACTCTGTTTTGGGAGGGGCGTTCAACTTTTGGGGCTGGATTTCATGCATCTCCCCCGTACATTATTTTACGGATTTGGTAGATTTTACGGGGAGGTGGGGTTCGATTGGGGTTGGTGTAATATAGAGGAGGTGTATGTTTATGATTTTTGATTTGATTCTGTACTGTGATGAATGTGTTATGATGTAGTGGTATGTAGGCTATAACAAGGGTGAGAGTCTTTAGTGATTAGAGTTGTTAAGAGATATGTTTGTAATGTTTAAACTATAATGTGGTGAATGATATACATGGTTTGGGATGTAGTATGGTACTGTGTGTTGTAGGTGTGGTTTATTGCTGGATTTAGGGTTCTGAAAATTCTGAAACTCTGGTTTTGGGAGGGGCGTTCAAATTTGGACCGGAAAATTCATGCATCTCCCCCGTACATTATTTTGAGATTTTAGGGGGTTGTCACGGGGAGGTGGGGTTCGATTGGGGTTGGTGTAATATAGGAGAAGGTTGAGGGTAGTTATAATGATTATGTTATTTATGTTTATTGATGTGATGATGTGATGTTGACTTATATGTGGTAGTAGGAGCGATAATGATGTATTCTGTGTTTGATTTTGATTCTTTGATATGGTATAATGATAATATTTTGTTTGCATTGGTGGTAGTGAGTATGGAGTGGGTACGTGTATTGATTAAAAATAGAGGATAAAAAATCGCAGAAAGTTGATTTTGGGAGGGGCGTTCAACTTTTGGGGCTGGATTTCATGCATCTCCCCCGTACATTATTTTCGGGATTTTGGGGATTTTTACGGGGAGGTGGGGTTCGATTGGGGTTGGTGTAATATACAGAGATGGGTTTAGAATGGTAGATTTTATAGTTTCGATTTATGATTATGTATTGTGCAAACTTTATGTGTATGGTAGAAAGTGAATACTGTAGAGATTGTGAGTTGATTTGTTTCTTGTTAGTTATTTGATTGTTTATAATTATAATGCTTGTATGAGGGGTTAGTGG
Tc_minicircle_Y_4.5
GAAATTCCAGGAAATTTGATTTTGGGAGGGGCGTTCAACTTTTGGGTCGGATTTTCATGCATCTCCCCCGTACATTATTTTGTGGATTCTGCGGAATTTTCGGGGGAGGTGGGTTCGATTGGGGTTGGTGTAATATAGCATTGTTGTGGGATTGAGTGTGTATAGATTATGTTAGATTATGTGTATGTTATGTATGATTGGATTGGATAGAGTGCATTATGGATTTTGTGTATTGTGTGGTGATATGTTAATTGCTGTATTTGTTTTGTTCTGTGTATGTTATAATGTTTTATTAATTATTTTAGGGATGGTGCGTTTGTTAATGGTGAAAGTGGGGTATGAAAAAGTGAAAATCCTGGTTTTGGGAGGGGCGTTCAGATTTTAGGCCGAAATTTCATGCATCTCCCCCGTACATTATTTCGCCATTTTTGGGGGTTGTCACGGGGAGGTGGGGTTCGATTGGGGTTGGTGTAATATATACATGATTTTGTTATTTATGATTTTATAGTTTATTATGAGTGAGTATGTTGCAGTCGATAGTGATAAAGAAGGGTGGATGATTATGATATGAATGATAGCTATAGTTATAATGATTGTTAGTTATATTTTATTTGTTATCTGTAATGGTGGTTTGTGTTAGGGTGGATACTGCTTGGTATTCTTTGGTGTGGGTAATAGTATAAGTGTGTTAGTGTGATAAAATTGAGGTCCTGGAAATTCGGGAAAGTTGGTTTTGGGAGGGGCGTTCAACTTTGGGGCGGAAAATTCATGCATCTCCCCCGTACATTATTTTGGGATTTTGGGGGTTGTCACGGGGAGGTGGGGGTTCGATTGGGGTTGGTGTAATATAGTATCCGTGTGGGTTGCGGTGTGAGATAGCATTACAGTATAGAGTTATTTTGTTACAGTACATGTTTTAGTTATGAATGGTGACTATAGTTTGAGTGCAGTACAACAATGATGAGAGAGTTTGAACTGAAGACAGAATATTAATTTGATAATGATAACTATAATAATAACCATATTGATTTTGAGTATAGGTAGAAAATGGGTTACGGAAATCCTGGAAAGTTGTGTTTTGGGAGGGGCGTTCAAATTTTGGCCCGAAATTTCATGCATCTCCCCCGTACATTATTTTGGGATTTTAGGGGTTGTCACGGGGAGGTGGGGTTCGATTGGGGTTGGTGTAATATAGAGACCCTGTGGGATAATGTTGCTGTATGCTTGGTGATGGTATAGATGGTATAGATGGAATGGTTAGAATGTTGTTATGGTGTGATAGTATATTGATTATTTATTTATGTTGATTAGGTAGTTATGATTTGGATTATCGGATTGAATGAATGATAGGTTAGTTTAGAAAGTGAGAAATTTTGAAGTGTGTAGAATTTGTTATATATTGATTGTGTATAATATTGAGATAAGTGGGTTACG
Tc_minicircle_Y_4.6
GTCTTGTGTAATAGATAGTTCAAGTTGTTAGTTAGATGTTATAGATGTTTGTTAAAATAAAATTGTGAGTGGGTAGAGGGTAAAGGTATAGGTAGATAAAGTTTATTGAGTGGTATGGAATTATTAATGGAATTTAGGAGGTTAAAAATTTGTGGAAATTTCGTTTTGGGAGGGGCGTTCAACTTTCAGGGCCCAAATTCATGCATCTCCCCCGTACATTATTTTGGCTATTTTGCGATTTTGTCGGGGAGGTGGGGTTCGATTGGGGTTGGTGTAATATAGCATAGACGGTATTATGTTTTATAAGTTAATATGTTGGTTGTGATTTGATTGATGTGTAGGTCATGTAAGTGTGAATGAGATGGATGATTATCTGTAGATGTTGTTGATGAAATTGAGATAGTGTATAGATTGTTGTTGTAGTATTCTGTGTTAGGTAGGGTAGCGTTGGTGTGGTAGTGGTGGGTTGGTAATGGTTGCGGTATAGTTATAGTTATAAAGTTGTGGTTTGGAAATACGCGGAAATTTGGTTTTGGGAGGGGCGTTCAAATTTGGGGCCGCAATTTCATGCATCTCCCCCGTACATTATTTCTGGATTTCGGCGGAATTTTCGGGGAGGTGGGGTTCGATTGGGGTTGATGTAATATAGCATAGGTTGCCGGGCTGGGTTAAGGTAAGGATGTTACGATTGTTTAGATTATGTTTCGGTTATAGATTGTTATAATGGTGTTAGAATGTACAGTGAGGTGAGAGTATAGAGTTGTGATAATGAATGTTAAGTTTGATAGTTACAATTGTTTATCTATTCAATGTACTTATGTTTGTTGTTGTGTTAAGTGTTGGTGGTTACGGAGTTGGTTTGAAGCTGAAATCCTGGTTTTGGGAGGGGCGTTCAAATTTGGGGCCGGAAATTCATGCATCTCACCCGTACATTATTTTGGGAATTTGGTAGATTTTCACGGGAGGTGGGGTTCGATTGGGGTTGGTGTAATATAGAGTCTTAATTGCGTGAGGTGGGTAGGTTAACATGTTATATTTGAGTTTGTGGTTATTGTTTGTTTGTTTGTTATTGATTTGATATGATAGAGTGGTGACTTATTGTAGATCGTTTGCAAGGTAGTGTCTATTGTTAAGTTGTGAGTATATACTTGTTAATTTAGTTATATGTTAAGTTATAAAATCAGATTTGTGTTGGTACTGTTGGTAAATTGAGAGCTCGAGAATTTCGGAAAAATTGGATTTTGGGAGGGGCGTTCAAATTTGGGGCCGGAAATTCATGCATCTCACCCGTACATTATTTTGGGAATTTGGTAGATTTCCACGGGAGGTGGGGTTCGATTGGGGTTGGTGTAATATAGCATAGATGGTATTTGATTATTAATTTCTTGAATTGTGACTAGTAGATGTGTGGTAGATCCGTGAGTTGTT
Tc_minicircle_Y_4.7
TGGTTGAGTTGTGGTTGGTTAATGTTTGGGGTTATACTGTTGATGGGTTGTGGTGAAAATGAGGTTCGGAAATTCGCAGAAAGTTGGTTTTGGGAGGGGCGTTCAAATTTGGGGCGGGAAATTCATGCATCTCCCCCGTACATTATTTCCCCAAAATCAGGGGTTGTCACGGGGAGGTGGGGTTCGATTGGGGTTGGTGTAATATAGCATTCGTGGTTTGGGAAGGTTGAATATAGTTTTGATTGTGTATTGTATGTTTATGAGTTTTGTGATTTATGTTTGTGCACGAGTATGTGATTCATAGAGTGTTGAGATAGATGTTATATTTTGTTTAATAATGGTAGGTTATAGTTTAGTTTGTAAAATTATTTAGGTTGTGGGTTGAGTTAGCTGGAAATAGGTTCTGAAATTTTCGTAAAAGCTGATTTTGGGAGGGGCGTTCAAATTTGGGGCGGGAAATTCATGCATCTCCCCCGTACATTATTTCCCCAAAATCAGGGGTTGTCACAGGGAGGTGGGGTTCGATTGGGGTTGGTGTAATATAGGTTACGCTGGTGGATAGGTTAGGTTGTGATAGTTTATTTTATATTATTTGTTGCTATGGTTGGTATGTTTGATTGTTTGTGATTGTGTTTATGTTAGTGATGGTGTGTATTGATGTTATAGAATATGTTTGGACGTGTTGTTTATGAAATGAAGATGATAATTATGGTGAAATTTGTTTAAGTTGAATTCTGAACAATTGATTATGTAATATTTGTATACTATTACGGGGTGTTTGAGAAACTGGGATTTGTGGTTTTGGGAGGGGCGTTCAACTTTTGGGGCTCGGATTCATGCATCTCCCCCGTACATTATTTTGATGATTCTGCGGAATTTTCGGGGAGGTGGGGTTCGATTGGGGCGGGGAGGTGGGGTTCGATGTGTTTGAGATGTGAATGGTATTGTATCGATATGTATGATATGTTCTTAAAGACAAGTGGTGAATAGAGGTGAATGTAGTTGTATATTTTGTTGATACTATGTAGATATGTTGTTATGTTATAATGTATTGTACTGTGTGGTTGGTTACGGGTTCTGTATAAGTAGGTGGTATAATGATGAAAGTAGGGTTCAGAATTCGCAGAAAGTTGGTTTTGGGAGGGGCGTTCAAATTTGGGGCGGGAAATTCATGCATCTCCCCCGTACATTATTTCCCCAAAATCAGGGGTTGTCACGGGGAGGTGGGGTTCGATTGGGGTTGGTGTAATATAGGTGTAGATTCATTTAGATTGTGTATTTATGATGTAGAGATTTTAAATTGATAGTGTGATGGTTGATAATGTGCAAGAGACGAGATGTGTATTCATGTATAGAAAGTTGATTTAATATTTGTTCTATTGATGAATGTATATTATAATGTTGTTGGATATAATGGTGGGTGTG
Tc_minicircle_Y_4.8
TTAAGTGTAGTATTGTTTTGTATTGAGGTAGGCAAAGGTGTAGGGTGGGTTGTTGATAAGTTGCGTGTTATCGTTAAAGTAGGGTCTGGAAATTTACGAAAGTTTGGTTTTGGGAGGGGCGTTCAACTTTTGGGGCCCAAATTCATGCATCTCACCCGTACATTATTTTCACGATTTATGGATTTTAACGGGGAGGTGGGGTTCGATTGGGGTTGGTGTAATATAGGCAGAAGGTTAAGTTGTGTTTTTAGAATTTGATGTTGTATGTTGGTGTATGGTGATTTGTTAGAGTGAATAGCTTATGGTGGTATCGATGTGAGTGGTGAGTTCGTTAGTTGATAATGTTGACTGTGAATTATGATGTTAAGATATATTTAGAAAGTGTAAGTTATAGAGTTGATGGTAGAGATGGTTACGGGTTGTTATGATTTAAAATAGGGTCTGGAAATTCGCGAAACCTTGATTTTGGGAGGGGCGTTCAAATTTGGGGCCGGATTTCATGCATCTCCCCCGTACATTATTTTCGCGATTTTTGGATTTTTAACGGGGAGGTGGGGTTCGATTGGGGTTGGTGTAATATAGGATTTGTTTATGGATTGTATAATTATGAATGTTGATTTGAGTATAGTGGTAGTTATGTTACAAGCTATAGAGTGGTGTAGTAATTGTCTTAGTGTTTGTGTATAATAGATAATAGATTTATGTTAATGTTATAGATTGTATGTTTATTGTATAGGTGGGTATGAATGCTTGGTTGCGGTAGGTAAGGTGGTTGGATGCATTACATGGTTAAAAATGGTGAGTCAAAATTCTGGAAATTCTTGTTTTGGGAGGGGCGTTCAACTTTCAGGGCCCAATTTCATGCATCTCCCCCGTACATTATTTTCGCGATTTTTGGATTTTTAACGGGAGGTGGGGTTCGATTGGGGTTGGTGTAATATAGACGGTGTTGGGTTATGATGTTGGTGGTTATAGATGGTAGGTGATGGATATGCTTGAATAGAGTTTGTGTTAGTTATTTGTTATTGTTGTTGAATATGGTAGTAGTAGGTACATGGTTAAACAATAAGAGTGCATAGTGAGTAGTGAATTATGTTAATTGTATATAATGTTGTGGTATACTAGTATTAAGATTATGCTGAAAATGTGGTCACGGAAAATGACGAAATTGTGGTTTTGGGAGGGGCGTTCAAATTTGGGGCTGGAATTTCATGCATCTCCCCCGTACATTATTTCGTGAAATTTGGGGGTTGTCACGGGGAGGTGGGGTTCGATTGGGGTTGGTGTAATATAGGGGTGTGTGTTAAGGAGTTTGTATATCTTGATGTATACTTATGAATGTTGACTACATAGTGATTATGGTGTGATGGGTGAGATATAGTGAAGATATGTTTGTTGATTTGTAGATAGTGTTCTATAGATGTA
Tc_minicircle_Y_4.9
TGTTTAAGTTAGTATCGAGTGTGTTAATGTTATATTGTTTATGTGTGAATTATGGTTACGGAAAAATGCGAGAAACTTGGTTTTGGGAGGGGCGTTCAACTTTTGGGCCCGGATTTCATGCATCTCCCCCGTACATTATTTTTGGAATTTGGCTAGAATTTCGGGGAGGTGGGGTTCGATTGGGGTTGGTGTAATATAGTGGCTGTGGTATAGTAGATAGAAACCTAGTGTATGTTCGTGGATGCAGTTGATGTGTATTAATAGTTTTGTTACTGGTATGTTGATCTTGTATGTTTATGGTGTGTGAGTTACAAGAATCTGATAGTAATGGATTGTGATAGTATAGAGATTATGTTGTGTAAATAAGATGTTGTTGTTTGTTATAATATGTTATCCAAGGTTGGTTACGGATTAAAATTTAGTGGGAAGTTGTGTTTTGGGAGGGGCGTTCAGATTTTGGGGCGGAAATTCATGCATCTCCCCCGTACATTATTTGGTTCGAAACCGTGGATTTTACGGGGAGGTGGGGTTCGATTGGGGTTGGTGTAATATAGACTTTGGTTGTTGTTATTGTTAGTTCATTAGTTCATTAGTTTGTAGTTTGTGTAGATGATTTGATTGAGTACGTGTATGTGTTTTGTGTTGGATAAGTTAGTGAAATTTGATTAAGTAGTGTAACTATGATTATTTGTTATAGTATTGTATCTGTATATGGTGGGTGGTTAGTATGGTTTCTGAGGTTGTGTGTTGGTTGGTTTATTGGCTAAGAATCAGGATAAAAGTTTCTGGAATTTCTGTTTTGGGAGGGGCGTTCAGATTTTGGGGCGGAAATTCATGCATCTCCCCCGTACATTATTTTGGTAAAATTGGGGGTTGTCACGGGGAGGTGGGGTTCGATTGGGGTTGGTGTAATATAGTCTTGTGATTGTATAGGATGTTTATAATTATGAATTGTGACTTGAAGTATAGTGATGATTTGATAAACTAGGATAGAGATTGTAAGTAAGAGTTTGTGTGTAGACTTGATTGTTGTGTATTTTGTAGAATATGTTTATTGTTTATAATTAAGTGGTTAGTTATCGGGTGTGTATCATTACGTGGGTGTGGTTTGTTGGTTATAAGGATGTGGGAAAATGCGAGAAAATATGTTTTGGGAGGGGCGTTCAGATTTATGGCCAGGATTTCATGCATCTCCCCCGTACATTATTTTGATATTTTTGGGGGTTGTCACGGGGAGGTGGGGTTCGATTGGGGTTGGTGTAATATAGGCAGGTGCTTATGTAGTGTGGTGTTCGTGTATGGATAGGAGGGTGGTTATGGTGTATAACATTATTTATAGTTTTGGTTTTGTATGTTAGTTATGGTATGTCTATGGTATGTTTAGAACTTGAGTGTATGAGTTGAGAGATAGTGAGGTGTGTAGATTATTGATGTTAT
Tc_minicircle_Y_4.10
TGAAAAATAAGGATTCCTTGGTTTTGGGAGGGGCGTTCAACTTTTGGGGCCGGATTTCATGCATCTCCCCCGTACATTATTTTCAGGATTTTGTGGAATTTTCGGGGAGGTGGGGTTCGATTGGGGTTGGTGTAATATAGCATGTGGAGCTTGTGGGTGGGGTGTTAGTGGAAGCGATATCAGGATGGTAGTAGTATAATGTTATTTGTTTGTTGGTTTAGTATGTTATATTGTTTGTAGTATGATCATGATGTGTTCGAGATAGAATGGTTGTGAGAAGGGTGATAGTTATAATGATGATTTTGTGTAAATGTTGTATAGTATATTTATAAACTAGTTATTAAAGTTGGTGGTAGAAATTTGCAGGAATCTTGGTTTTGGGAGGGGCGTTCAGATTTTATCCGGAAAATTCATGCATCTCCCCCGTACATTATTTGCCCGAAAATGGGGGTTGTCACGTGGAGGTGGGGTTCGATTGGGGTTGGTGTAATATAGCGCTCGTGGGTTATGCTGTGTTTATGGATGATTTGTGATTGATGTGTGATTGATGTGTCGGATGATAAAGCATGAATGAGTAGAGTGCAAGTTGATAAGAACGATGATGTTGTGTTATTGAATGTTTGATTGTATGTTTGTATAAATTTTGTTGAGTGGTATGGTATAGGTTTGTATGTTGTTGGTGAGGGATGCTGTAGCTACATAAAATTGGTGGTTTGAAATTCTGAAATTCTTGGTTTTGGGAGGGGCGTTCAACTTTCAGGGCCCAAATTCATGCATCTCCCCCGTACATTATTTTCAGGATTTTATGGAATTTTCGGGGAGGTGGGGTTCGATTGGGGTTGGTGTAATATAGGGATGGGCTATGGATATGTTATTCAAGGATTAGTTTATATAGTTTTGTTTGTTTGTTTTCGATTATGTTCGAGATTGATTGTTTGATTTGATTCATGCGGTGAGAGATTATGTAGGTGGATGTTTAGTAGATAGATCTTTGTTTATTGAATATGTTGAATCTATAATGTTATATTGTTATTATGATTATGGTCACGGATACTTGCAGTAAAAAGGGTCTCAGAAATCCGGAAATTTTGATTTTGGGAGGGGCGTTCAAATTTGGGGGCCAGAATTCATGCATCTCCCCCGTACATTATTTTGCGGAAAATGGGGGTTGTCACGTGGAGGTGGGGTTCGATTGGGGTTGGTGTAATATAGGGATGGGCAGAATGTGTTTTAAGATTTGATTCGTAAGTTGTGGAGATAGTGATGATGAGTAGAACACAGATGATGTTTGAATTGTAGTAGAGACAGAAGTTTATAGTCGTTAATTTGTTGTTATTCATAGTGTATATATTTTGATAATCTTGTTTGATTGTTTGGTTACGGGTTTTGATTGGTAGGTTATGGTGAACTGTTCTGTATAAAATTGGTCAC
Tc_minicircle_Y_4.11
AATGTTTAGTTTGATAGAATTGGTGGTTGAATGGTAGTAAAGGTTTCGGAAATACAGGAAATTCTGGTTTTGGGAGGGGCGTTCAAATTTGGGGCGGAAAATTCATGCATCTCCCCCGTACATTATTTTGCTATTTTTGGGGGTTGTCACGGGGAGGTGGGGTTCGATTGGGGTTGGTGTAATATAGGGAGTGGTGGTTTAATATGTATGGTTGTTATGTTTATACTTGATAGTCTAGTGTGACTTACAGTATTGAGTGTGTATTTGGTGTGATATGCAGATGGAGAGTTATGTTATATACTGTATTTGAATTTGTTATTTACGAGATATATACTATATTATGTTTTGAATTGAATAATGCTATGGTACGGTTGGATTGGTACTGGTATAGGTTTAGCAACCATAAAGTTGGGGTTGGAAAATAACAGAAATTCTGGTTTTGGGAGGGGCGTTCAAATTTGGGGCGGAAAATTCATGCATCTCCCCCGTACATTATTTGGTCGGAAACCATGGATTTTACGGGGAGGTGGGGTTCGATTGGGGTTGGTGTAATATAGAGATGGTTACGGGTGAGATTATAAACTTTAAGATTTTATGTTGTGATTATGATTTATGTTAAACAATGAATTCGTTGCGAGAGTTTAGTGAGTAGTACAAGATGTATATGTTTAAGTTTAATCGATTATGTTTTATCTTGTCTATACTTGTTTGGTGTTATGGATTGGGTACACAGTGGGTTGATATTTTAGTAAAAATGAGGTTTGAAATTTTCTGGAAATCTGATTTTGGGAGGGGCGTTCAAATTTAGGGCCCGAAATTCATGCATCTCCCCCGTACATTATTTGATCGGAAACCATGGATTTTACGGGGAGGTGGGGTTCGATTGGGGTTGGTGTAATATAGGAGGTGGTTACAGGATTTGAAATTGTTTATTTATTGTAGTTAACGTGTATGTATTGTGTGATATGAGAGAAGTGCAAGAGTTGAAATTATGGTGTGATTAGAATGAGGTGTTGTTTGATGATGTTATGTTTGATATTTGATTGTAGTATATTTATGAATTAGGTAGGTGGTATAAACTTGTGTGGGTGGTTTATGGTGCAGGTGTTGTGTTGTTGTGTTAGAAATGAAACCTCAAAAATTCGAGAAATTCTAGTTTTGGGAGGGGCGTTCAAATTTGGGGCGGAAAATTCATGCATCTCCCCCGTACATTATTTGATCGGAAACCGTGGATTTTACGGGGAGGTGGGGTTCGATTGGGGTTGGTGTAATATAGAGTCTTGGTTAGGTAATGTATTAAAGTGTATTTGTTGATTTATAGTTTTTATATGATGGTGGTGATTTGTATCGTTGACAGGTAGATAGTGTATTTATTGGTGAGTTAGATAAGTTTATGTACTATGATTAATTTGATGATTGTAATTATAAT
Tc_minicircle_Y_4.12
ATTATGAAAGTTATGGTTTGATTTAGGTTGATATGGGTAAGATGCGGGTTAGAAAATTCGTGGAAGTTCGGTTTTGGGAGGGGCGTTCAAATTTGGGACCGGAAATTCATGCATCTCCCCCGTACATTATTTTGCCAAAATCGGGGGTTGTCACGGGGAGGTGGGGTTCGATTGGGGTTGGTGTAATATAGAGCTGTGGTCAGAATATGTTAGGTGTCAGTGGTTAGTTGTTTGTTGTTAGTGGGTGTTTATGTTATAGTTGTGATGTGTTACTTTAACTTGTATTATGTTAGTGAGGTATGTGACTGTAGTGTCGATATTGTCTAAGGTGTCAGTTAGATTATGTGATAGATTTGTTGTTATCAGTTTATTCTGTTTTGTGTATTAGAACATTATTCATCAATTTATGGTTACGGAAAATCGTGGAAGTTTGGTTTTGGGAGGGGCGTTCAAATTTGGGGGCCAGATTTCATGCATCTCCCCCGTACATTATTTCGGTCAATTTGTGGATTTTTGCGGGGAGGTGGGGTTCGATTGGGGTTGGTGTAATATAGGCGGGGTTGAGGTAGTAATATTTAATCGGTTATGTTTTATTTGGTTGACTTATGTTATAGTGTGATATATGTTTACCACAGAATATAAAGTTGGATAGGTTGAGATGTTTGTGTTGTTTAAATGTGATAATGGTAGTCTATTATGTTATTGTTATTTATGTGTGTTAGGTTAATGGGTTGTTTGTTAGTGGGTTGCAGTAAATTTGTGGGTTCTGAAAACTGAGAAACTTGATTTTGGGAGGGGCGTTCAAATTTGGGACCGGAAATTCATGCATCTCCCCCGTACATTATTTTGCGGAATTTGCTGAATTTTCGGGGAGGTGGGGGTTCGATTGGGGTTGGTGTAATATAGCATCTGATTGATGGTGTGGATTATGGTAGCACAGTTGTGATTTAGTTATGTGATAGTTTGTGTATGGTTACAGATGGAGTGAGTTTAGGTTGAATAGATTTTGTTATTTATGTTATTTGATGTTTAGATTCATGGTTAAGCGATAAGGGTGTGTAATAGATTATGAATTTGATTATGATTTTGTAGCATAGTATTCTTTGTTTCTTAAAATATCCTGAAAATGTGGTTGCGGTAAATCGGAAATTCTGGTTTTGGGAGGGGCGTTCAACTTTTGGGTCGGATTTTCATGCATCTCCCCCGTACATTATTTTACTGGATTTGCGGGATTTTCGGGGAGGTGGGGTTCGATTGGGGTTGGTGTAATATAGGGCTTGGTTGCGGGTGAGTTGGATAGATATAGGTATAGACAGTTTAGTTATTTTGTATCTTGTGAATGTTTATTATGATAGTTAATACAGAACGATGGTGATAGAAAAGTTTAGGTTGGAAGTGAGACTGTGTTTATTGTGGTTATATGTTTATTATGTTTATAAT
Tc_minicircle_Y_4.13
AGATCATGAGTTATTTGTGTGATTCATGTTGTTATGTTATATTGTTAATATTGTTGGAGTGGGTAGTATATGGTTACGGTGTAGCTTGCATGGGGTAGATTTGAGGTTATAAAAATTTGGAAAATCTGTTTTTTGGGAGGGGCGTTCAACTTTTGGGCCGGAAATTCATGCATCTCCCCCGTACATTATTTTACCCAAAATGCTGAATTTTACGGGGAGGTGGGGTTCGATTGGGGTTGGTGTAATATAGGGCTTGGGGTGGTAGGATATGAATAGATTATGCTATGTTATTGTTTTATAGTATTGGATTTTTGTTGTGATGATTATGGTGATTGATAGAAGTGTGCTATGAGTGAGTGAGAGGTAGAAATGATGTTCTTTGATTGTTTTATATAGACCTGTTATAATCTTTGTTGTATAATAACTGTAGTGTGGTTACGGTGTAGCTTGCATGGGGTAGATTTGAGGTTATAAAAATTTGGAAAATGCTGTTTTGGGAGGGGCGTTCAAATTTGGGGCCGGAAATTCATGCATCTCCCCCGTACATTATTTTACCCAAAATGCTGAATTTTACGGGGAGGTGGGGTTCGATTGGGGTTGGTGTAATATACTGCCTGGTAGATACTTGTTTATTTATGTTGTGATTATTTGTTGTATTGTGTGATTGTTGTTGATGACGTACAGAGAGATGAAGGTGTGTTTGTTCATAGATCTTGTGAGTTTGTTTTGATCTGTTACTAAAGACTATTGTATATAATATTATGTTGTTTAGGTGTAGGGTAGTGGATAGGTGGTTGTTAGTGTTGTATACACAAAAATGGTGGTCTGAAAATTGTGAAATTGTGGTTTTGGGAGGGGCGTTCAAATTTGGGGCCGGAAATTCATGCATCTCCCCCGTACATTATTTTACCTAAAATACTAAATTTTACGGGGAGGTGGGGTTCGATTGGGGTTGGTGTAATATATACACGGTTATGTTATTTTTGAGACTATGTGTATGTATAATTGAATGAGTTGTAACCAATAGTGATAGAGGAAGATGGATGATTATAGTGTAGGTTGTTAGATGTGTATTGTTTGTTTATTAGATTTTATTTGTATGTTTATGGTGTAGGTGGGTTATGGTTGGGGTATATGGTGTTGGGGTGTGGTATATGCCTGTTAGTGCATAGATTTGAGGTCAGAAAAATCCTGAAGATACTGTTTTGGGAGGGGCGTTCAACTTTTGGGCCGGAAATTCATGCATCTCCCCCGTACATTATTTTACCGATTTGGTGGAATTTTCGGGGAGGTGGGGTTCGATTGGGGTTGGTGTAATATAGCAGATGGTATGGGTGAATATTATAACTTTGATTTATTGTTTATTTGTTGTTCGTGTGAATGTGTGATGTATATAAGACACGTGAGGTAAAGCGTGAATGGTAGTTGTATAA
Tc_minicircle_Y_4.14
TTATATTGTATTGTATTGCTATAGAGAATGTATTATATAATAATGTTTAGGTTGGGTATGGTTGGTGTTGGATAGGTGTTGCTGGTGTTGTTGTTTGGTTACTTTTGTGGTGGATAAGGGTTTAAGAATTTACGGAAATTTGGTTTTGGGAGGGGCGTTCAGATTTTGGGGCGGAAATTCATGCATCTCCCCCGTACATTATTTTGTGGTTTTAGGGGGTTGTCACGGGGAGGTGGGGTTCGATTGGGGTTGGTGTAATATAGACTGAGGGTACATAACATTATTAATTTATTTATGTGGTTATAGTATGTTGTTAGATTGTGTGACATATTGAATTCTACTAATGATAGGTTGAGTAAGTTGGTGTTGTATGATACTGAAATGGATAAAGTTGTAGATTAATGTATGTATTGTATTTTAATTCTGTGTTAAAGATTGGAGATATTGAGTGTTGATGGGTGATATGATGGGTCATGAATTTGTGGAAATCTTGGTTTTGGGAGGGGCGTTCAACTTTTGGGGCCGGATTTCATGCATCTCCCCCGTACATTATTTTGGTGATTTTTGGATTTTCACGGGGAGGTGGGGTTCGATTGGGGTTGGTGTAATATAGCATGTTGCTGGTGTCTGTGGACAGGTGTTATGTTGTGGTAGGTAGATGGTGGTTATTAGGATGTTGTGAGTAACATGTATAGATAGTTTTGAATATGTTTATGTATTTGATTGTGTGTTTGATAGGACGATAGGGTACACATGAGTTTGAATGTGATTAGATTAGTGGATGTTTAACTGAGTTTGTTAACTGAGAATATCTTAAGATTATTAATATTGTGGTTCTGGAAAATGGTGTAATCTGGTTTTGGGAGGGGCGTTCAACTTTTGGGGCCGGATTTCATGCATCTCCCCCGTACATTATTTTGTGGAATTTGCTGAATTTTCGGGGAGGTGGGGTTCGATTGGGGTTGGTGTAATATAACAGAGATTGTGATTTATGGTTACTGTGTTTATGTTTGATTGTGTAATGTTACTAGGTGAATGATGTTGCGACGTGTATATCAGATTGGATTGTGTAGATGTAGTATGGTTTGAATGAGATGTATTTCGTAGATTCATAAATTCGTAAATATAGTATAGACTGTGTGGTAGAATTGGTACTGGTAGAAAATGTGTTAAAGGTTAAAAATGGTGTGTCAGAAATTCGAGGAAGTTGGTTTTGGGAGGGGCGTTCAAATTTGGGGCGGAAAATTCATGCATCTCCCCCGTACATTATTTTGCCAAAATCGGGGGTTGTCACGGGGAGGTGGGGTTCGATTGGGGTTGGTGTAATATAGTACTTGATTCTTGGTATTTTATAGATTACGATGGAATGGTATGATGTATGTTTAGTAACGGGTAGAATAATAGATTGGATGTGTGTGAAGTAGAGTTAGTTGAT
Tc_minicircle_Y_4.15
GACGTTTATGGTCTTAGTGGTTATGTCATAGTATAGATAGTTGAGTGAACGTGATAGTAGCGTGTATCAATATGTATAGTTATAATTTATAAATTAATGTTTTGAGGTTTGGTTGTGGTTGGTTATTGAAACTAAGGGATCCGAAATTTCCGGAAATCTTGGTTTTGGGAGGGGCGTTCAAATTTGGACCGGAAAATTCATGCATCTCCCCCGTACATTATTTCTGTCAAAACCGTGGATTTTACGGGGAGGTGGGGTTCGATTGGGGTTGGTGTAATATAAGGGTGTTTACGGTAGGGGTGGATAATGTTAATGTATTTTATGACTGAGTATGTTATTTGTGTGAGTTATGACATGATTTCAAACATACTGAAGACGGATGGTGAAGTGAGAGGTATAGTTTATAGTGTAGTTGAAATATGTGTTATTGTTATCTATCCTTGTTATATTATAGGTAGTGTGTTTGGTGAGTATAGTTGGTATTGGATTACCGAAAATGGTTTGGAAAAATGCGGGAAGTTTGATTTTGGGAGGGGCGTTCAAATTTGGGGCGGAAAATTCATGCATCTCACCCGTACATTATTTCGCGATTTTAGGGGGTTGTCACGGGGAGGTGGGGTTCGATTGGGGTTGGTGTAATATAGCATACAGTTGATTATAGTTTATAGGTTTGTTATGATTAGAGTTGTGAATGTGTTATAGTGATATGTTCTTAGACAAACTATGAATGGTCTTGAGAGTGTTGTATGAATTTGTGATAGTAATGTTTTGTATGTTTATGTTATATTGTTATAATGGTGATAATGGTGTGGTGTGGTGTGGTGGGTAATGGTTGTTATCCTAAAATTGTGGGTATAGAAATCGGTAAAGTTGTGTTTTGGGAGGGGCGTTCAAATTTGGGGCCGGAAATTCATGCATCTCCCCCGTACATTATTTGGTTCGATTTACCGATTTTTACGGGGAGGTGGGGTTCGATTGGGGTTGGTGTAATATAGGACTGTGCATGGGTAGATAATATTCTATTTTAGTTTTGTTATAGAGTTGGATAGATGTGATAGTATTGATGATGTTAAGTTTATAAATCGTGATAGAGGAGATGAGATGTAGTTGACTGTGAATGGTTTGTTTGTATTCTGGTTATGTATGTATTGAATATTATAATTCTAGTTTAGGGCTTGTAATGTTGCAGTGGGTAATGGTTGTTATCCTAAAATTGTGGGTATAGAAATCGGTAAAGTTATGTTTTGGGAGGGGCGTTCAACTTTTGGGCCCGAAATTCATGCATCTCACCCGTACATTATTTTGCTCATTTTCCGATTTTGTCGGGGAGGTGGGGTTCGATTGGGGTTGGTGTAATATAGGCTTGTGGTGGTGGTGTGGGTTAAGAGTGGTTTGTGTATATTGTGTTGTGTTTATGATTGATAT
Tc_minicircle_Y_4.16
TTGATTAGCATGGTTAAGGTGGTTGTTAGAATTGGTAGAAAATTGGGTTACGAAATTTGTGGAAAGTTGGTTTTGGGAGGGGCGTTCAAATTTGGGGCCCGAAATTCATGCATCTCACCCGTACATTATTTTGTCCAAAACTGTGGAATTTACGGGGAGGTGGGGTTCGATTGGGGTTGGTGTAATATAGGCTTGGTGGTTGGGGGTATAGGGTATGTGTTGTTATTGTATGGGTATGATATCGATTTGGAGTTATGTGAAGTTTAGATTAGATAGATTGTGTTGTTAATGTTTGTGGTGTTTGGAGTACATGACTAGATGGTGAGAGGTGTGTAATGAGTGATAACTTAGAATAGATAGAATAGTGTTTAATATGTTATTCTTAAAATTATCCTATAGTTGGGGGTTCGGAAATTGCGGAAAATCTGGTTTTGGGAGGGGCGTTCAAATTTGGGGCGGAAAATTCATGCATCTCCCCCGTACATTATTTTGGGATTTTAGGGGGTTGTCACGGGGAGGTGGGGTTCGATTGGGGTTGGTGTAATATAGGGAGTGATTGAATATGTGTTTACGTGTTTTATGAATGTATTGATATGTATAAAGATGAGTGGTGTGAGAGATGGAGAGTTGAAAGATTATATGTTGTTTATGATGTTTATATTGTTTAGTGTATTCAATGTATATAGTGTTTCGGTATAATGGTTATAGGTTACGGTAGGGTTGGTGTGTTGTGAGGTAGTGGTTTATTGTAGAATTATGGTTTGGAATTTTCCGGGAATTTTGGTTTTGGGAGGGGCGTTCAACTTTTGGGGCCGGATTTCATGCATCTCCCCCGTACATTATTTTGTCCAATTTGCGGTTTTGTCGGGGAAGTGAGGTTCGATTGGGGTTGGTGTAATATAGCACTGGTGATGGATGGTGAGTAGAATTTAGTTTTAGTGTGTAATGGATGTTAAGTGTATTCTTTGATATTTGTTTATGACGTACATATTAGATGGAGTTGTATGAATAGAGTATAGTATGTAGTTCAGTTAGATTTGTTGATGTTAATAATGTTATATCGTATTATGTTTTGTATGGGTAAGGTTGTTATAGGTTACTGGTTGAAAAAGGGTATGTTGGAATTCGGGGGAAGTTGGTTTTGGGAGGGGCGTTCAAATTTGGGGCCCGAAATTCATGCATCTCACCCGTACATTATTTTGAGAAATCGGCGGAATTTTCGGGGAGGTGGGGTTCGATTGGGGTTGGTGTAATATAGTGGATGGGAGAGATTGTATTTAGGAATGATTTATGAATTGATTATAGTTTGTTATATATTGTAGAATTTGTTGAGGTGGATAAATCGTAATGAAGAAAGTTGAATGCAGTTGGTGATTTTTAAATTGAGTTGTTATTTGTATTGTATTGATTTTATATTATAGTGTTAG
Tc_minicircle_Y_4.17
TGATTTGTTAAATGTTAGTATATAAATATATATTGTGTTGTAGGGAGGGTTATTTATGTGCTTGGGGCTTATGTGGTGGTGTAGTGTGGTACAGGGTAAGATTGAGGATTGGAAAATTGTGGAAATTCTGGTTTTGGGAGGGGCGTTCAAATTTGGGGCCGGAAATTCATGCATCTCCCCCGTACATTATTTCGCCAAAATCAGGGGTTGTCACGGGGAGGTGGGGTTCGATTGGGGTTGGTGTAATATAGTATACGGTGTGTTATTAGATTATGAGTATGTATGTGAGTTATATGATATGTGTTGCTGGAATTAGGTGATTGTGAGTTTATGTAATGATGTAGAATTTGTGTTACTGTAGTTATAGTGTTATAGTGTATATCTTTAATTGAATATTTATGGTTGGTAGTTGGGTTATTGGTATGGGTATGGTGAATTTTGTTGGTGTATAAGTTGTATTTTGGGGTCCGGGGAAACAGGGAAAGTTGGTTTTGGGAGGGGCGTTCAAATTTGGGGCCGGAAATTCATGCATCTCCCCCGTACATTATTTTACCCAAAATGTTGGATTTTATGGGAGGTGGGGGTTCGATTGGGGTTGGTGTAATATAGCATCGGTTTAGTGTATATAAGGTAGTTGATTTAGTTCTGATGTTTAGTGTGTTAGTGTGATGTATGCAAGATTCGGTGAGATGAGTAATGTGTGATTAGATAGATTGATGTTGTTGTTAGATCTTTGTTATAGTCTGCGTATAGATTGTATTATAAGTTTGGTTATGCGATGGTGTGGTGTGTTAACATGGTTGCTACGTGATTATAATGTGTCAGGAAAATGGTGGAAAGTCGATTTTGGGAGGGGCGTTCAACTTTTGGGGCCCGAATTCATGCATCTCCCCCGTACATTATTTTCGGAATTTGCTGGATTTTACGGGGAGGTGGGGTTCGATTGGGGTTGGTGTAATATAATGCGTGTGGTGTGGTGAGTGGTATAATAGTTATAGATGTTAGATTAGTGTTGTGTTATTATATAGTTTTGTGAGTATGTAATGATGTATATATACTGTGGATGAATAAGTGATAGAGGTGTGAGTAAGAATGTTGTTGTGTTTAGTAATGATTTGAAGTGATATATAGTATAAATGTTTTAAGTTATGGTGTTAACGGCTGCGGAATAGAGTTTTGGAATCCGGAAATTTTGGTTTTGGGAGGGGCGTTCAAATTTGGGGCCGGAAATTCATGCATCTCCCCCGTACATTATTTTGCTGAATCTGCGGAATTTTCGGGGAGGTGGGGTTCGATTGGGGTTGGTGTAATATAGACGAGTTGTTATGTTTATTTTGTGGTATTTATTGATGAGGTTGTATGACGGGTATAGTAGAACTGAAGACGTCGTGGTTTAGTATGATAGATAGTTGATTTGTTTTAA
Tc_minicircle_Y_4.18
AAAATAGTGGTCTGAAATTCGTGAAAGACTGGTTTTGGGAGGGGCGTTCAAATTTGGACCCGAAAAATCATGCATCTCCCCCGTACATTATTTTGCCGAAGATGGGGGTTGTCACGGGGGAGGTGGGGTTCGATTGGGGTTGGTGTAATATAGACACGAGGTGGTGCTGTATGGATACTATAATGTTATTTTGTGAATGTATATAGTTGGATATTGTATATATGATGTGTATGTCGATCAAACTGGTGGTGATTGTGAGAGTGTATAGTTTGGATTGTTGTTAATGTATGTATTGTTAATGTTGTCTTTATTAATGTTGTAAGGGTGTACTGAGTGGGTATGGTGTTGTTTGTGGTAGAAAATTGTGTCAGGGAAATGGGCCAAGTGTGGTTTTGGGAGGGGCGTTCAAATTTGGGGCCGGAAATTCATGCATCTCCCCCGTACATTATTTTGTCGAAAATGGGGGTTGTCACGGGGAGGTGGGGTTCGATTGGGGTTGGTGTAATATAGTATATGGATTGATAACGTTGATGTATGAATTTTGACTATGAATGTGTGACTGATGTGAGATGCGGTATATGATGTATGAAGGTTGTTGTAATTGAGTTGTTAATAGAGTATGTATAATGTATATGTTGATGTATTAAATTTATAATATAGGATACGGTATGGTGGTGATGGTTTATGGTTATTGGTTTCCGTTTATCAGTTATAATTTTGGGTCTGAAATTTAGCGGGAAGTTTGGTTTTGGGAGGGGCGTTCAACTTTTGGGGCCAGAATTCATGCATCTCCCCCGTACATTATTTTGGTAAATCTGCGGAATTTTCGGGGAGGTGGGGTTCGATTGGGGTTGGTGTAATATAGGAGTTTATAATGATTGTGTTTAAGGTAGATATGTGTATTATGATTATGATGGGTTGTGGAAGACATGAAAAGAAGTTTGGTAGAGTAACAATAGATTATTTGTTTATTTGTTTATTAAGTTAATTTGTAAAGGTGATAATAAAGTATGATAGAATAGATTGGTAGTGATGGTTACGGTTTGTGTTGTTGGGTGTTATGTTGTTCAGTGGTAAATTGGGGATAAAAATTTCCTGAAAATCTTGTTTTGGGAGGGGCGTTCAACTTTTGGGTCGGATTTTCATGCATCTCCCCCGTACATTATTTTGGTGAATCTGCGGAATTTTCAGGGAGGTGGGGTTCGATTGGGGTTGGTGTAATATAGGCTTGCGGTGAATGATAAGGTATGGGTTAGATTTAATGATTTGATATTGTATAGTTTAGATTGGTGATGTATAGTTAAACAGGTGAATGAAGTCGAGAGTGAGAAAGTTTACAGAAAGTTATAGTAGTTTATTTATGTTATTAACGATGTATAGATTTTATAATATACTGCATGGGGTTAATTGTTGGGGTTGTAGTATTGGTTGA
Tc_minicircle_Y_4.19
TGCATGAGGGGTTAATTGTTGGGGTTGTAGTATTGGTTGAAAAATAGTGGTCTGAAATTCGTGAAAATTTGATTTTTGGGAGGGGCGTTCAAATTTGGACCGGAAAATTCATGCATCTCCCCCGTACATTATTTCGCCAAAATCGGGGGTTGTCACGGGGAGGTGGGGTTCGATTGGGGTTGGTGTAATATAGACACGAGGTGATGCTGTATGGATACTATAATGTTATTTTGTGAATGTATATAGTTGGATATTGTATATATGATGTGTATGTCGATCAAACTGATAGTGGTTGTGAGAGTGTATAGTTTGGATTGCTGTTAATGTATATATTGTTAATGTTATCTTTATTAATGTTGTAAGAGTGTACTGAGTGGGTATGGTGTTGTTTGTGGTAGAAAATTGTGTCAGGAAAATGGGTCAAGTGTGGTTTTGGGAGGGGCGTTCAGATTTTGGGCGGAAATTTCATGCATCTCCCCCGTACATTATTTGCCCGAAAATGGGGGTTGTCACACGGAGGTGGGGTTCGATTGGGGTTGGTGTAATATAGTATATGGATTGATAACGTTGATGTGTGAATTTAGCCTGTGAATGTGTGACTGATGTGAGATACGGTATATGATGTATGAAGGTTGTTGTAATTGAGTTGTTAATAGAGTATGTATAATGTATATGTTGTTGTATTAAATTTATAATATAGGATACGGTATGGTGGTGATGGTGTATGGTTATTGGTTTCCGTTTGTCAGTTATAATTTTGGGTCTGAAATTTAGCGGGAAGTTTGATTTTGGGAGGGGCGTTCAACTTTTGGGCCGGATTTCATGCATCTCCCCCGTACATTATTTTGATGAATCGGCGGAATTTTCAGGGAGGTGGGGTTCGATTGGGGTTGGTGTAATATAGGAATCTATAATGGTTGTGTTTAAGGTAGATATGTGTATTATGATTATGATTAGTTGTGGAAGACATGAAAAGAAGTTTGGTAGAGTAACAATAGATTATTTGTTTATTTGTTTATTAAGTTAATTTGTAAAGATGATAATAAAGTGAGATAGGATAGATTGGTAGTAATGGTTACGGTTTGTGTTGTTGGGTGTTATGTTGTTCAGTGGTAAATTGGGGATAAAAATTTCCTGAAAATCTTGTTTTGGGAGGGGCGTTCAACTTTTGGGGCGGAAATTCATGCATCTCCCCCGTACATTATTTTGGCGAATCGGCGGAATTTTCAGGGAGGTGGGGTTCGATTGGGGTTGGTGTAATATAGGCTTGCGGTGAATGGTAAGGTATGGGTTAGATTTAATGATTTGATATTGTATAGTTTAGATTGGTGATGTATAGTTAAACAGATGAATGGAGTCGAGAGTGAGAAAGTTTACAGAAAGTTATAGTAGTTTATTTGTGTTATTAGCGATGTATAGATTTTATAATATAC
Tc_minicircle_Y_4.20
GGTTTGAAGCATAGCAGAGAAAGTAGAAAGAGAATGAGTGAGGTTGTTTGTAGTGTCGATGATGTCTATAGTTGTATGTATTCTATAAAATAATATAATTAGGTTTGGTGGTTAGAGAGGTGGGTATGAAAAATTGTGGATACCTTGGTTTTGGGAGGGGCGTTCAACTTTCAGGGCCCGATTTCATGCATCTCCCCCGTACATTATTTTGGTGATTTTGCGGTTTTGTCGGGGAGGTGAGGTTCGATTGGGGTTGGTGTAATATAGCATTGGTGGTGGGGGTGGTGGTAGAGTGTTAATTTGATAATGTTATTAGACATGATTTGTTACTGTGTTGATGTTGTGGTTGTACTTAGTGAATGTTAGTGATGTGTGTTTGATGAGCGGAATAGAATGTCGTTTAAGTTGTTGAAGTATGAGTTTTGGTAATGTTTGATTTGTTTATGTGTTAAATGTTATTCAGAATATAGGCTACGGAGTTCGTGGAAAGTTGATTTTGGGAGGGGCGTTCAACTTTTGGGTCCGGATTTCATGCATCTCCCCCGTACATTATTTCCGCCAATTTACTGGATTTTACGGGGAGGTGGGGTTCGATTGGGGTTGGTGTAATATAGAGCTTGTGTTGTGCAGAAGTATAGAGTTTGTGTGACTTCATTGAATATGTGTTGTTCTACAGTTGATAAGTGCATAAGTGTGGTATATGGTCATGATGTATATCGTTATGAGTTTGTTATTGTGTTATTGATTATGTTGGATTTGAATGTTAGCTGTATGAGGGGTTACTGTGTTTGTATGGTGTGTTATGTGTTGTATAGTATTTAGTGGTAAAATGTTGTGCTGTAAAATATGAGAATTCTTGTTTTGGGAGGGGCGTTCAAATTTGGGCCCGAAAAATCATGCATCTCCCCCGTACATTATTTGCTCGAAAATGGGGGTTGTCACGGGGAGGTGGGGTTCGATGGGGGTTGGTGTAATATAGTGATGGGCAGTATGATAGTTATTTATGTGATTGTGTATTTGTATGATGTGGTTGTCATGGATTGTAGTTTTAAAGAGATAGAATTGTGATAGGTTATGTAGATTGTAGATGTATACTTGTTGTTTATGTTATTCTGTGTTGTGGTATGATGTGTATAGGAGGGGTTAGGTATATGCATGGTGGTGGTGTTTGTAGCAGTAAAATTGGTCTGGAAAATAACGGGAACTTTTGTTTTGGGAGGGGCGTTCAACTTTTGGGTCCGGATTTCATGCATCTCCCCCGTACATTATTTTGGTGATTTTGTGGTTTTGTCGAGGAGGTGGGGTTCGATTGGGGTTGGTGTAATATAAGGGATGGTCACTGAGAGAGTTTATGTTTGTAATGATGGATTGTGACAGTTTATATTGTAGGTGGTTTTGATTGTGTATAGAATTGTATAGTATGTTATGATT
Tc_minicircle_Y_4.21
GTGATAAGTTGTGTTTGTTTGTTTTATAGATTGTATAAATAGTTAATTATTCTGTGTTGAAAATGAGGTAAGTCTGGTTTTGGGAGGGGCGTTCAACTTTTGGGTCCGGATTTCATGCATCTCCCCCGTACATTATTTCTCGGATTTTTGGATTTTTACGGGGAGGTGGGGTTCGATTGGGGTTGGTGTAATATAGAGAAGGTGGTGGTCTTAGTTTGTTATCATTGTGACTTGGATATGGTGAGTGTGTGTTGATTGGAGAACTGAATAATAGATTTGGTTGTAGTATGAGATTGTTTTGATATGTTGTGTATGATAGAGTGTAGTTTATACTATAATATGTTAAGTTGATTGTATAGGTAACGGGTAGGTAGTATTAGGTAATGGAGAATGTTTATGATAATTTGTGGAGGTAAAATTGGTGGAACTCTTGTTTTGGGAGGGGCGTTCAACTTTTGGGTCCGGATTTCATGCATCTCCCCCGTACATTATTTTCGGGATTTTGGTGATTTTCCGGGGAGGCGGGGTTCGATTGGGGTTGGTGTAATATAGCATAGGTATAGGTTTGGTAGATTTAGAGTTTTGATTTGGTTATGATGATGTTATGGTACCATGTATGAATTGAATGATAGGTGGTGTCTTGATGATTAGTTAATGAGTAATGATTTGATACTTAGACTATATATTGAATTATAGTTACTGTGTTGTTATACTGAGGTGGGTAGGGTGGGTAGGGTGTTGTTGGATGGTGTTGCGTTAAAGGTGGATAAGGAGGTCTAAAAATTTCCGAAAATTCTGGTTTTGGGAGGGGCGTTCAAATTTGTGGCCCAAAATTCATGCATCTCCCCCGTACATTATTTGTGTGAAAATGGAGGTTGTCACGGGGAGGTGGGGTTCGATTGGGGTTGGTGTAATATAGGATATGATGTTACGGTATAATTCTGTGTATGATTTTATTTCTGTATGTTCATGATGATTGTTGCTAGTTGATAGGTTGTTAGGTGAAGAGAAGTTTGACAGAGAGTTTGTTTGATTGTTTATTCAGAGTATGAATGTGATTTGATGTTATATGGTGTATAGGAGGGGTAGTTGATGTGTGGATAAGAATGGTTGTGTGGTGAGAAGAAAGTTACGGTCTGGAGAATTACGAAAACTTGGTTTTGGGAGGGGCGTTCAAATTTATGGCCGGAAATTCATGCATCTCCCCCGTACATTATTTTGGGAATTTGGTGGATTTTTACGGGAGGTGGGGTTCGATTGGGGTTGGTGTAATATAGTGTCATTATGCTGGGTGGTTGTGGTGATATATGATGTGTTGCTAGAGTTTAAGTTATGGTATGGTAGAGTTATTATATTAATGGTTATTTTGTTAATTATAGTCTTTAGTAGATTGTTAAGATGTATACGGTGAATTATGTCGTAAGTGAAGTGAGTTTGCTA
Tc_minicircle_Y_4.22
GTTGATTATGGGTGGGTATTGTACATTAATGGTTTCGGTTTTTGTTAAATTTGGTGGTTAGAATTTCGAGGAAAGTTGATTTTGGGAGGGGCGTTCAAATTTGGGGCCGGAAATTCATGCATCTCCCCCGTACATTATTTGGTCGGATTTTAAGATTTTACGGGGAGGTGGGGTTCGATTGGGGTTGGTGTAATATATACTTGGTTATGATTTCAGTTTAATGATTTGATTTATTTTTATTTGAATGTTTGATATGTGGTGGATATTGTTTGTGAATTAGTAAGTTCATGTGTATGTCGATTGTTATATGTATTTTAGTTTACTGTCATTCAATGTTATATACCTTATGTTTAGGGTTATTGTTGCTTGGTTGTGGGTATCGTGTGGTGAGTAGGTATATTGTGATTATAGGGGTTCGGAAAATACGGGATTTCTGGTTTTGGGAGGGGCGTTCAAATTTGGGGCCGCAAAATCATGCATCTCCCCCGTACATTATTTTAGCCAAAACCGTGGATTTTACGGGGAGGTGGGGTTCGATTGGGGTTGGTGTAATATAAGGTTATGTTGAGGTTGTTAACTGTAGCCTGAATATGTTATTTGATTATGTGACAGATGGAGACGAACTATGATGTGGTCTTGAAGATGTTATATGAGTTTGTTATTTGATAGTATAATGTTTTATATTCTATAATTTATAATCAATGTGGTTACTTGTTTGGTGTGGTTGGTGGTGGTGATAGGTTTGATTTTGTTTTTGGGGTAAGATGGTAGGTCTGGAAAATGCGGGAAGTTGTGTTTTGGGAGGGGCGTTCAAATTTGGGGGCGGAAATTCATGCATCTCCCCCGTACATTATTTTAGCCAAAACCGTGGATTTTACGGGGAGGTGGGGTTCGATTGGGGTTGGTGTAATATAGAGTATGGCATAGGAGGGTGTTTATTATGATTTGAACGATGTTAGTTGATAGTATGTATGATGTGGTATTGCAATGATATATGTTACTAATGGTTTGTTGATTCAGAGGTGATGTTAGTGTTATTAGAATGTATATAATATGTTTGAATTTATACAACTATAATTATTTATTTGTGTTAGTGTTGTAGCTTGGTTACGGGTATAAAATAGCGTCAGGAAAATTACGGAATCTTTGTTTTGGGAGGGGCGTTCAAATTTGGGGGCGGAAATTCATGCATCTCCCCCGTACATTATTTACCGGAAAATGGGGTTGTCACGGGGAGGTGGGGGTTCGATTGGGGTTGGTGTAATATAGACTATGTGAGATTGTATTGTATACGTTATTTGATGATTTAGTTATGAGTTGTGTATTGTTGTGATGGTTAGTGTGAGAAACAGAGCTGTGATTATGTAGTAGATGACAAGATGATATTTGTTTAATTGTTTGAGTTGTGTTGTTAATGATTTGTTATAATTGT
Tc_minicircle_Y_4.23
GTTTTGTTATTTGAATAGTTATGTTAGTATTTTGAATTTATACTGTAGAGAGGGTAGTTATACAGTTGGTGTGGTAGAAATGTGGTAGAAATGTGGTAGCTAAAATCCGGAAATTCTGGTTTTGGGAGGGGCGTTCAAATTTGGGCCGGAAAATTCATGCATCTCCCCCGTACATTATTTTGGGATTTTAGGGGGTTGTCACGGGGAGGTGGGGTTCGATTGGGGTTGGTGTAATATAAGGTAGTAGAGCATGTTTGAATTATGTTAGTATTGAGTAGAATTGTAATGGTGTGAGTTAGAACAAGACGGATGAGAGTTAGTGAGTGAGCTGTTGATAGTTTGTATAGATTTGTTTGATATATGTATACTGTAATTGATATAATATTGGTTGATGTCTGTGGTAGTTATTGGTGTGGGTTAGGAGTTTGCTGATAAGGTGTTTGCGTTAAAATTAGGGTTTTGGAAATTCCGAAAATTTGATTTTGGGAGGGGCGTTCAACTTTTGGGGCCGGATTTCATGCATCTCCCCCGTACATTATTTTGTCGAATTTACGGTTTTGTCAGGGAGGTGGGGTTCGATTGGGGTTGGTGTAATATAGGCTTACGTGTTAGGGTGTGTTAGTGGTATGTAAGTTTATGATGAGATTGTATAGTTTGTTTGAGCTGTGTAGAAGTTGTGGGTGGTAGTGAAGATAATTAAAGTTTGATATCGAATTGAGTTGAATATGTTATAATATGTTTGATACTATAATAGGAGGGGTATGTGTTTGTGTGGTATAGGGTTTTGTGATGGTGCAATGGTAGAACTTGGGTTGTAAAAATTCGGTAATTCTGGTTTTGGGAGGGGCGTTCAACTTTTGGGGCCGGATTTCATGCATCTCCCCCGTACATTATTTTGTCGAATTTGTTGGATTTACGGGGAGGTGGGGTTCGATTGGGGTTGGTGTAATATAGGGCTGGTGTAGGTTAAGGTGGAAGACTATTATGATTTAGTTTTTGTATTGAGTAGTTTATAGTTGATAGTTGTGATTGTTATGAGGCAGAAAAGAATCGATAGAAAGTTGGTTGATAGATGAGTTGAGTATGTCTTGAATTTTGATAAGATGTGTTAGACTATAAATTTAGAATAATGGTTGGTAGTTAATTCTTGTGCAGCTCGGTAAAATGGGTTAAGAAATTCTCGAAATCTTGGTTTTGGGAGGGGCGTTCAAATTTGGGGCCGGAAATTCATGCATCTCCCCCGTACATTATTTTGCCAAAATCAGGGGTTGTCACGGGGAGGTGGGGTTCGATTGGGGTTGGTGTAATATAGGTGAGGGTGATGGAGTAGAAACATGATTTTGATTTGCTAGATTTGTGTGTTATAGTTAGTGGTGTATGTTAGTCATGATGCGAGGTAACAGTGATGAGGAGGTTTAAGTTGATTATGTTT
Tc_minicircle_Y_4.24
TGGTAAAATGGGGTATGAATTTTCACGGAATTTTGGTTTTGGGAGGGGCGTTCAAATTTAGGCCCGCAATTTCATGCATCTCCCCCGTACATTATTTCTGTGGATTTATGGAATTTTCGGGGAGGTGGGGTTCGATTGGGGTTGGTGTAATATAATACTTGCGGTGTAGATGTGTTATTTTATGATTTGTTGTTATACAGTTGGTGAGTATGATAGATGATTGAACAGACAGGTAAAGTTAGGAATGAGAGAGTTGATAAAAGTTGTAGTAATTTGTTTATGTTGTTGTTGGTATATGTATATTAACATTATGTGTGTGAGTATGTGTTGGTCGTGGTTTGGTGATGGTGCTGTGATTATGCTAAAATAGGGTTAATAAAAATCCGGGATTTCTGGTTTTGGGAGGGGCGTTCAAATTTAGGGCCGCAAAATCATGCATCTCCCCCGTACATTATTTTGTCAAAATTGGGGGTTGTCACGGGGAGGTGGGGTTCGATTGGGGTTGGTGTAATATAAGGGCATGGAGTTAAGTTGTTAGTATAATTTAAAGATTTGATAGATTAGTTTATATGTTGATGATGTTATGCATGAGTTCGATGTGAGACGAGATGTAAGTGATGATAGTGGAGATTGTAGTTTGAATAGTTTTCTATACATGTGATAGTAACGTATATATATTTTGATTGCAGGGAGGGTTAGTAACATGTTGTTGGTGTGTATTGGTAGAAAGAGGTGTTCCAGAATTTGGGGAATTTGTGATTTTGGGAGGGGCGTTCAAATTTGGACCGGAAAATTCATGCATCTCCCCCGTACATTATTTTGTCAAAATTGGGGGTTGTCACGGGGAGGTGGGGTTCGATTGGGGTTGGTGTAATATAGGGTTTGTTACAGTTGGTTTGTGAGTTGAGAATGTATAGTTAGAGTATGTGACAGATGTTAAGAATATCAATAGAAGATAGAGTTGTAATTATGTGATGAATATGTAAACTATGATTTTGTTTGTTAATATTATTTGTTGTATACATATTGGTAAGGTGGTTTGGTGCGTTAGGGTTATGGTATAAGGTGGTTATGTTATGGTTAATTTTGGATCCGAAAAATGCAGGAATTCTGGTTTTGGGAGGGGCGTTCAAATTTGGACCGGAAAATTCATGCATCTCCCCCGTACATTATTTTGACGATTTTGCGGAATTTACGGGGAGGTGGGGTTCGATTGGGGTTGGTGTAATATAGGGCCTGTGGGTGTTACTGAATTATTATGATATGGTATTGTTAGAGTGTAGTCTTTAGTGTGTAGTTGTGAATGGATGTTTCAACAGAGAGAAGGTGATAGAGAGTTAGTTGATGAGTAAAGTTTTGATTGTAGTTGTTTTGAATTGAATGTATTATACTATAAATGTTTAAGAGGTGGTTAGGGTTCTGTGTTGGTGGTACG
Tc_minicircle_Y_4.25
TGAGGGTCATGGTTGTTGGTTAATGTTGGTGCAGTGAGGTTAAGAGTGAGGTTAAAATTTAGCGGGAATCCTGGTTTTGGGAGGGGCGTTCAAATTTGGGGCCGGAAATTCATGCATCTCCCCCGTACATTATTTTACCCAAAATGCTGGATTTTACGGGGAGGTGGGGTTCGATTGGGGTTGGTGTAATATAGTGGTTGATAGATTGAGATTGTTTATTGAATGTTGATTTGGTAAATGTATAATTTGATTTTGTGGTAGACTACGATATGTCAGTTTAGTGTATAGACGAGTGTTTGTTGTTGTTATGTTTTTGTTATCTGTATATAGTGTATTGAATATTATAGATAGGGTAGGTTATACATGGTGTGGGTGGTTGTTGGTGTATTGGTGCTGTAAAATGTAGGTTGTAATTTCCGGGAATTTTGGTTTTGGGAGGGGCGTTCAAATTTGGGGCCGGAAATTCATGCATCTCCCCCGTACATTATTTCGCTGGTTTTGCTGGATTTTACGGGGAGGTGGGGTTCGATTGGGGTTGGTGTAATATAAGGGATTCGATTGGCACTGGGGTAGAATGGTGAAGTGATTTTATGTAGTTTAAGAAGTTTATATATTTGTTTGATATTGTCTGTATAATGTGATAGGTTGATTGGAGATAGAGTAGAGTTGAATTGTTGTAGTTTGTTACTGAGGTTAGATAATGTATTCTATATTTACTCAGTTGTGTTGTGTTGTAAACATGGTAAGTTGGTTTCGCAATAATAAAGGTGTGTTGGAAATCTGGAAATCCCTGTTTTGGGAGGGGCGTTCAAATTTGGGGCCGCAATTTCATGCATCTCCCCCGTACATTATTTTACCCAAAGTGCTGGATTTTACGGGGAGGTGGGGTTCGATTGGGGTTGGTGTAATATAGTAAATTTGTTCTTTATGTGTTTGATATGTAGTCGTATATAGTTGATTGAGGTGGATTCTACAGTTAGTGAATTCGTGAGTGTAGTATGTAGTGCTATGTTAGTTTAGTTTGTAGTTCATAGTTTAGTGTGTAATAATATATGTTATAGGTTATGGTGTTGGTGTTGTTGGTGTGGTGTGATTTGTGTTTATGGTGGGTATAGTAGCTGTAGAAATTCCGGGAATTCTTGTTTTGGGAGGGGCGTTCAAATTTGGGGCCGGAAATTCATGCATCTCCCCCGTACATTATTTAACCCAAAGTGCTGGATTTTACGGGGAGGTGGGGTTCGATTGGGGTTGGTGTAATATAGTATAATTATGTATGGTAGTCTTAAGATATAGTTTTAATTTGATGATTGGTGTGATAGTAGGTGAGATACAGTACATAGAGGGTGAAGATAGTAAAGATAGAATTTAATTATTGATTTGAGATGTATATAATGTATGATCTTATTTGTTGTGTTATTTGGTTACGCG
Tc_minicircle_Y_4.26
TATAGGATACCTATTATAAGTTAGATGTAGTATTTGAATATGTTAATGTTATTGTGAGTTGTAGTGGAATGGTAGAGTACATAACAAGAGAGGTGAAAGAAAAGTGAGTGAAATTGTTTAATATTGATTAATTGATATTTGATTTATTTATTTTATGATGTTGAATATATTGGCTACGGTTCTGAAATGGTGCATAAAAAATTCGTGGAATCTCTGTTTTGGGAGGGGCGTTCAGATTTTAGGCCGCAAATTCATGCATCTCCCCCGTACATTATTTTGTTGGATTTAGTGGTTTTTACGGGGAGGTGGGGTTCGATTGGGGTTGGTGTAATATAGGCAGAGGGAGGTAGGATAGTTATGGTGTATTGTTTGTTTGTTTACTGGATGGTTGTTTGTTGTGAGGTATGATAGTAGCAGGGTACACGAGATGTATGAATGGAGATAGAGAGAGTTAGTTTAGTGTGTTACTTGTTGTTGAATTCTGTAGTTTGTTATTAATGACATGGTAGTAGGTTACGTGTGGTAAGGTATGATGGTTGAAAATTGGGGGTCAGAAAAATCATGGAAACTTTGTTTTGGGAGGGGCGTTCAGATTTTATCCGGAAAATTCATGCATCCCCCCGTACATTATTTGGCCGAAAATGGGGGTTGTCACGGGGAGGTGGGGTTCGATTGGGGTTGGTGTAATATAGGTGCTTGGTGTGTGTAGTGTTAAGATTGTTATTGCATTGTTTGACTAGTGTATGAGACGATGTATGTGTGTTTATGTTGTATAGATCATGTTGTTTATGATTGTGTAGTTAATGTTTGTTGAATATAATAATGTTGAAGTGTTATAGGTAGGGTTGCAATAATGGTTGGTATGGCGGTGTATTGTTGCGTTGTTAGCTTGAAAATTGGGGTCAGAAAAACGTGGAATCTCTGTTTTGGGAGGGGCGTTCAGATTTTAGGCCGCAAATTCATGCATCTCCCCGTACATTATTTTAGGATTTTAGGGGGTTGTCACGGGGAGGTGGGGTTCGATTGGGGTTGGTGTAATATAACAGATGTGTGTTTATGAATTTATTGTAGTTATTGTTTTAATAGATTTGTTAGATGGTGGTATGATTGTGTTTAGAAGTAGACTCGCGATATAGAGATGGGTGTAGATTAAGAATTTATTTGATTGTTGTGTGTTATGATAACTAATGTAGAACTATAATATTGATGATACTGATGGTGGTGTAGGTGTCATTGGTTTGTTGTTGGGTTAAATTTGTGATTCTGAAAATCCGGAAATTCTGGTTTTGGGAGGGGCGTTCAAATTTGGGGGCCAGAATTCATGCATCTCACCCGTACATTATTTTGCGGATTTTTGGGGTTTTTACGGGGAGGTGGGGTTCGATTGGGGTTGGTGTAATATAGGGACTAGCGTAGGGTGTAG
Tc_minicircle_Y_4.27
TAGTTGGGTAGGAAGGGTTAGTTGGATGTAGTGGGTGTACGCTAAAATGGGACTGGAATTTTCGCGGAAACTTGGTTTTGGGAGGGGCGTTCAGATTTTGGGCCGGAAATTCATGCATCTCCCCCGTACATTATTTGGTCTAAGACTGCGGAATTTACGGGGAGGTGGGGTTCGATTGGGGTTGGTGTAATATAGTGTTTCTGCTGATGTGTGGATTATATAGTTATGGTATCTATATGGTGTTGATGGTGTTGTAGGTATATATGTTAGCTATGTTTGTTTTGTTTGTAGTCTTTAGTTAATTTGTTTTGAAATTGTTTGGTAGAGAATGCTGTAAGTGAGGTGAGTTTGTTAATGATAGTTTGATTGTGTTTATTGTGTTTGGTATTTTAGGAATTATGTGGTGTCTGAAAACTTGAAAAGGTGGTTTTGGGAGGGGCGTTCAGATTTTGGGCCGGAAATTCATGCATCTCCCCCGTACATTATTTGGTCTAAGACTGCGGAATTTTCGGGGAGGTGGGGTTCGATTGGGGTTGGTGTAATATAGACTTGTGTTTGGGATAATGTATTGTAGTTGTTTTTGTGGATGGGTATGTATAGTAGATTATAGTGATATATGTTAGTCACTGTATAAAATGATAATGGTGAGAGAGTCTGAGTTATTGTATGATGTTTGATATGAAACTGTATAAATTGTTATTGTTATAATGTTGTTTGAGTGCATGGGTGGGTTTGGGTAATGGTGGTTTACGAAAAAATGGTACTTAAAATTCGTGGAATCTTGGTTTTGGGAGGGGCGTTCAAATTTGGGGCCGGAAATTCATGCATCTCCCCCGTACATTATTTGGCCTGAAACCATGGAATTTTCGGGGAGGTGGGGTTCGATTGGGGTTGGTGTAATATAGGTGTGGAGTATGGGTGTTTGAATATGTGATGTTATTATCGTTGTATAGTTAGTTAGTATATGTAGTATAGTATCGTTTGAACATAATGAAAAGAATGAGGAGAAGATGAATAGAGTTTGTTTTGTTATCGTGAAATGTTTGAATATGTTAGTGTCTGTAATTGTTTAAAGTGTGTTGGGTGTGTGGATACTGGCAGTAAAGTGGTGGTTAAGATTTCCGAAAATGTGGTTTTGGGAGGGGCGTTCAAATTTGGGGCCGGAAATTCATGCATCTCCCCCGTACATTATTTTGGGGTTTTAGGGGGTTGTCACGGGGAGGTGGGGTTCGATTGGGGTTGGTGTAATATAGCAGTAATCTGATGGTGTGGTAAATTTGGGTATACTTAGTTGATGGATTTTGTATACAGTTGGCAATTTGATAGTGTAAGTAGATAATGTACTTGATATCGTTTCATAGAGGTCTTGTTGATTATGTATTGTAATGTATACTGTAGGAAGGGTTAGTTGGGTAGGAAGGGT
Tc_minicircle_Y_4.28
TTGTTCTTAAGATATACTATACTATGGTGATGTGGTTGATGGTGGTAGAATGGGTATAGAAATTCTGGAAATTTGGGTTTTGGGAGGGGCGTTCAAATTTGGACCGGAAAATTCATGCATCTCCCCCGTACATTATTTGCCGGAAAATGGGGGTTGTCACGGGGAGGTGGGGTTCGATTGGGGTTGGTGTAATATAGGCTGTGAAGATGGAGGTGGAATATAGTTTTAATTTGTTAGCTGTGTATTGTGAATTTAGTGATGTGTTAGTTACAGTATGAATCAGTGATGATGAGAAGATTTGAGTTGATTGGATTTGTTAGATGATGTGTTGTATATATTTATTGATCTTAAATTGTAACATAGGAGGGGTAGTAAAGTGGTTACGGTTTAGTTTCTTATAAAATTGGTGAGTTAAAAATGTAGAAAATCTGGTTTTGGGAGGGGCGTTCAACTTTTGGGGCCGGATTTCATGCATCTCCCCCGTACATTATTTTGANGNATATTGNGGAANTTTCGGGGAGGTGGGGTTCGATTGGGGTTGGTGTAATATAGGCAGGTGTTGTGGTAGAGTTTAATAGTTTCTGATTGTATGTGTGGAGTTATTGAATTGTTAGAGATGTACTAATAGAAGACAGAGGTATAGTTATGTGATGAACTTGATGTATAGTAGTTCGTTGATTATTAATAGTGTTATCTATAATGTTAGGCGATGGGTATGGGTTGTGTGGGTATGGTATGAGGTTGTGAGCTTAAAATGCATGCATAAAATATCGGTGAGACTGATTTTGGGAGGGGCGTTCAACTTTCAGGGGCCAAATTCATGCATCTCCCCCGTACATTATTTTGTGAAATTTACGGAATTTTCGGGGAGGTGGGGTTCGATTGGGGTTGGTGTAATATAAGCGGTGGTGTGGTATTGAGGTTTATTATTGTGAGAGAGTTTTGATATAGATTGGTTTGTATTTGATGTTAGAGGTGTGAGATGGATGAACATGAAATTTTGTGAGTATGATTGATTGATGTGTTTGATAAATTTATACAGTTTAATGATTTATGTTATACTATGAATTATGCATTATTGTTTGGTGGGTAATGGTTACGCATACCTGTAAAATAGGGTATAGAAATTCTGAAAATTTTGGTTTTGGGAGGGGCGTTCAAATTTGGACCGGAAAATTCATGCATCTCCCCCGTACATTATTTGCCGGAAAATGGGGGTTGTCACGGGGAGGTGGGGTTCGATTGGGGTTGGTGTAATATAGGCTGTGGTGGGGGGGGAGGTGAATAGGTTGTTTATGGATTTAGTATTTGTTTGATTAGATATGATATATTGTTTGTGTATGGTGATGAATGTAGAGATGCAAGAAGTTGTTGTCGTGGTGTAATGAGTTATAGTTGTTTTTGTTTGATCATGTTTATTG
Tc_minicircle_Y_4.29
TTAGTTGATTAAGAATGTATATGTGATAAATGTAATCTATAATTAGGTGTATGGTTGGTGTAGTAACTGGTGTGGTGGTAGGGTGGGTATGGTGTTGTGGTATAAATATGGCTACGAAAAATACGAAAACTCTTGGTTTTGGGAGGGGCGTTCAAATTTGGACCCCGGAATTCATGCATCTCCCCCGTACATTATTTTATGGAAAATGCTAGATTTTACGGGGAGGTGGGGTTCGATTGGGGTTGGTGTAATATACTGAGATGGTGGTATAGAGTTTATGTATGTTGAGTTTGTTATTGGAGTATGTGATGTGTGTTATTGATTTATTATGTTCCTTGGTTGAGTGTAATAGTGGAGATTGTTTGTTTATGTATTGATTGTTAATGTTAATCTGTTGTATGTGTTAATGGTATATGGGTTGTGGGTAGTGGTGTGGGAGGTGTGTGGGTGTATGTTGGGTATAAAGATGGGTTAGAAAAATGTTGAAACTCGTGTTTTGGGAGGGGCGTTCAAATTTGGAGGCCGGAATTCATGCATCTCCCCCGTACATTATTTTACCCAAAATCGTGGATTTTACGGGGAGGTGGGGTTCGATTGGGGTTGGTGTAATATAGGGACTACGGTGAGTGTGGATTCTGATTATGTTATTAGTTGATAGTATGATCTATTCTTAGTTTGGAGGTTGATGTATTGATGTTATAACTATAATGTAGAGAGTGGAATGTGTTTGTACAAGTAGATGGTTGTTTGTTTATTGAATATTGTTGAGAGTGTGATTGTTAATATGTTTATTGGTGTGGTTATTGGTGTGGTGGTTAAAATGGGATTCAGAAATGTGGAAATCTTGGTTTTGGGAGGGGCGTTCAAATTTGTGCCGGAAAATTCATGCATCTCCCCCGTACATTATTTTGCCCAAAATTACGAAATTTACGGGGAGGTGGGGTTCGATTGGGGTTGGTGTAATATTAGGGGCTGTGAGTTTAGGTAGTTAAAGGTAGAATGTATTTTTATGTATTTTGGTTATTGTGTATATTAGATTGATGGTTTGTATAGTATGTAGTGTATCGTTTGAGAGTAGAGTTGAATTGAATTGTTTTGTTTGATTTGTTATTGTTACTGTTACATTCTATATTGTTTGATTTGATGGATGTTGAATTGGTGGTAGGTGTGCATTGCAGGTAAAATGGGGTTGTGAAAGTGGGAATTCTGGTTTTGGGAGGGGCGTTCAAATTTGTGCCGGAAAATTCATGCATCTCCCCCGTACATTATTTGGTCGAAAATGGGGGGTTGTCACGGGGAGGTGGGGTTCGATTGGGGTTGGTGTAATATAGTGTATAGGTAGTTATAGTTTGTTCTTTATTGTTGTGAGTTTATAATGAGTGATGAGTAGACACTGAAGAGTTTGAAGAATAGAGAGAAGTAGAGAGAGTTGT
Tc_minicircle_Y_4.30
GTAGGTGGTAATGGTCTTGCGTGTTGGTGTTTGTGGGTAAAAGATTGGTCTGTAAATTCGGGAAATTCTTGTTTTGGGAGGGGCGTTCAGATTTGGGGCCGGAAATTCATGCATCTCCCCCGTACATTATTTTCGGGATTTTGTGGAATTTTCAGGGAGGTGGGGGATCGATTGGGGTTGGTGTAATATAGCCTATGTGATTGGATAGAGTATGGGGTATTGATGGTACACTATGTATGATCGAGTTGAGTTTTGTTTTATTGTAGTAGAGTATATGTGAGATAGTATTGATGTTAGTTTGTACACAGATTGAAATTGGATAGTGTGAGATAACGATCAAACTTATGTATGTGTTCTGTTGCTATTTGATTTGTGGTATAAGATGTATTTGATTAAAATTGGTGGGTTAAAATTTGCAGAAATTCTGTTTTTGGGAGGGGCGTTCAGATTTGGGGCCGGAAATTCATGCATCTCCCCCGTACATTATTTGGTGGATTTTGGGGGTTGTCACGGGGAGGTGGGGTTCGATTGGGGTTGGTGTAATATAAGGGTTATGCTATAGAATTGATTTTGTTATGAATTGGTTAACTTATGAATGTGGTGATGTTATGTGTATGTATATAATGTTCTATGATGGGTTAGTTAGTAGAGTCGTAGTTTAGATTGTATATATTGTTTATTTATGTTATTATTCTGTGTTAAGTTGACTAGATTGGTTGTGGATAGGTCTGTGTAAGTTTATGTTGTGGTAAACTGAGGGGTTGGAAAATTTGAGAAAAAGTTGTTTTGGGAGGGGCGTTCAAATTTGGGCCCGAAAAATCATGCATCTCCCCCGTACATTATTTGGTGGATTTTGGGGGTTGTCACGGGGAGGTGGGGTTCGATTGGGGTTGGTGTAATATAGCATTGGTCTGGTGGTGTGAATAATTTGTATGCGTATAGTTGATTGTGTTAGACATAATTTATAGATTGATAGAATGTGTGGATAGTGTATGTTAGTTTTGTGGTAGGTTGTATTTGATGTTGTTATATGTTTATGTGTGTTGGTAATGGTATAAAATGTTATGTTATAGGAGGGGTGGTTGCTTGGGTTGATTGGAGGGTATGAAATAAGGGTCTGTAAATTCGGGAAACTTGTGTTTTGGGAGGGGCGTTCAACTTTTGGGAGCCAAATTCATGCATCTCCCCCGTACATTATTTTCGGGATTTTGTGGAATTTTCAGGGAGGTGGGGTTCGATTGGGGTTGGTGTAATATACCGTAGTGGTGATGGTAGACGATTATATTGTAGTTTTGGATTGTTTGATTATGAGTTATATTGAGGTGATGAATGCTAAGACAAACAGATGATGTGAGGTATGTTGTAAAGAGATGAGTTGTATAGTGTCTATGTAGTGGTATAATGTATATATTTGTATAATATTATATTG
Tc_minicircle_Y_4.31
TTAGATTGTGTGTATTGTTTATTTGTGTTATTATTCTTCTGTGGTAAGTTGGCTAGGTTGATAGCATGTGGGTGTGTATAAAGTTATGTTGCGGTAAAATGTGGGGTTGGAAAATTGGGAAATTGTGGTTTTGGGAGGGGCGTTCAAATTTGTGGCCCGAAATTCATGCATCTCACCCGTACATTATTTGGTGGATTTTTGGATTTTGTCGGGGAGGTGGGGTTCGATTGGGGTTGGTGTAATATAGCATGTGCATTGTATGGGTGTTTATGGTGTATAGGTTATGTGTTATTGTATGTGATGATGGTGAGTACAGATTTGAGTTGATAGTATGTCGAGTATGTGTTTATAGATTAAGATTGTTATATGCAGTTTGTTATAGTTTGAAATGTTATGTTATGATTTTGTTTGGCGTGGTTTGGTGTGTGTGTTATCGGTTAAGGTTGTTAATTGGTAGCTAAAATAGGGGTTAGATTTTCGCGGAATTTTGGTTTTGGGAGGGGCGTTCAAATTTGGGGCGGGAAATTCATGCATCTCCCCCGTACATTATTTCGGGATTTTTGGGGGTTGTCATGGGGGGGTGGGGTTCGATTGGGGTTGGTGTAATATAGTGCCTGTGGTTGTAAGGTTTGGTAATGGTGATGATCGTGATAGTATTGTTGTTGTAGTTTATCGTTGTTTGTATAGTTATGTATCGTTGGGTGTGTTTTGTGGCGTGAGGGATAGATGGCTAACAGAATATAAGTTTAGTGTGTAGAATGATTTGTATATTTGATGTATATGTTGTTAACGGTGTAATGGTTATATGATAAAATTTGGCTACGGAAAAATAGCGAGACCTGATTTTAGGAGGGGCGTTCAAATTTGGGGCGGGAAATTCATGCATCTCCCCCGTACATTATTTCGGTAAATTTGGGGGTTGTCACGGGAGGTGGGGGTTCGATTGGGGTTGGTGTAATATAGGATTGGTGGTGTGAGTGGTGTGGTATTAATTGATCTAGGTTAGGTGTGTATAGAATATGTTATGTTAGTTTTTGTTTGATGGTTTGTTATGCAGGACGATGTGACAGTTGCTTAATGAATGTGATGAGGTGTTGTTTAAATTGTTAGAATATGAATTTGATTGATAGCTAAAGACTTAGTTAAGTTATGATATTATGGTATTCTTGAAAATATGGTCACGGAAAATTGGGGAAAGTTGATTTTGGGAGGGGCGTTCAACTTTGGGGTCGGAAATTCATGCATCTCACCCGTACATTATTTTAGGAATTTGGTGGATTTTTCGGGGAGGTGGGGGTTCGATTGGGGTTGGTGTAATATAATGGTTACGCTATAGAGTTGATTTTGTTATGGATTGTTTGAAGTATGGATGTATTGATGTTATGTGTACGTATATAATGTTCTATATTGAGTTAGTTAGTAGAGTTGTAGT
Tc_minicircle_Y_4.32
TGGGTAGGGTAGTATATAGTTGGTTACGGGTTATGTTGCATGCTAAATTATGGGTTTCGGAAATTGTGAAATTTGTGTTTTGGGAGGGGCGTTCAAATTTGGGGGCGGAAATTCATGCATCTCCCCCGTACATTATTTGCCCGATTTTGGGGGTTGTCACATGGAGGTGGGGTTCGATTGGGGTTGGTGTAATATAGGGAAAGTTACGATATGACTTGTGTTACGAATTTGAGATGATAGTGTATGTGTATATTGACAGTTGTATAGAGCTGAAGATATTGCGAGTTAGTATAGCAGGTGGTAGTTTATTCTTTGATGTTTATATTTTGATTTTGAGTTGTTGTATGTTATAAATGTTAATGGGATATTGTTTGGTGTTGGGTTGGTAGTATATTGTTGTGGGGTGGATTATGGGTTAAGATTTTCTGGAAACCTTGGTTTTGGGAGGGGCGTTCAAATTTGGGCCGGAAAATTCATGCATCTCCCCCGTACATTATTTTGGGATTTTAGGGGGTTGTCACGGGGAGGTGGGGTTCGATTGGGGTTGGTGTAATATAGTAGCGGTGTGGAATATTTAGTGGTAGTGTTTTATTGTAGTTGATTATGTTGTGGATGTATGTGATGGAAGTTGATGTACACATGAGTATACGATGTATAGAGTGTTGAGATAGTTTGAGTAGACTTGAGGTTGTAGTGAAGTATGTTGTATTGTATAATTAAAGATTGTTAGGTATGGATTAGTGGTGTATGGGTACGGTATCGTTAAAATATGGTTCTGGAAAATCGTGAAACTTGGTTTTGGGAGGGGCGTTCAAATTTGGGGGCGGAAATTCATGCATCTCCCCCGTACATTATTTTCGGATTTTAGGGGGTTGTCACGGGGAGGTGGGGTTCGATTGGGGTTGGTGTAATATATAGAGATAGGTTTGAGAGTGTGGATATTATAGTTATTGATTATGATGAATGTTGTACAGACTCTATGTGTATAGTGGAGAGTAAGAATTGTAGAGATTTAGTTGATGTGTTTTGTTTGTCATTGTTTGAATGTTTATACTATTAATGTTTATGGGTTGGTATATGTGGTGGTTGGGGTTGTTGATGGTTGATGTTGAATGCGTTGTTATGGTAAAATTAGGGTTTGGAATTTTCGGAAAATCTTGTTTTGGGAGGGGCGTTCAAATTTGGGGCCGCAAAATCATGCATCTCCCCCGTACATTATTTTGTTCAAAACTGTGGATTTTACGGGGAGGTGGGGTTCGATTGGGGTTGGTGTAATATAGTATGATGCATAGGAGTTGTATTTTAGTTTAATGAATTTACTTGGTATAGTTTATGGTGTGTGTTAGGTGCAATGCGAGATAGTGGTAGTGAGGAGTCTTAAGTTGTTATGTAATTGATTGTAGTTATAGAATATTGTAGTATCATATATCATTGAG
Tc_minicircle_Y_4.33
TTGTTATAGTCTTAAGTATACTATAGTGTTGTGGGTGATGGGTGTGTATAGGATGTTACTGTGTGTTTTAGGGGTTAGAAAAATTCCGAAAATCTGGTTTTGGGAGGGGCGTTCAAATTTGGGCCGGAAAATTCATGCATCTCCCCCGTACATTATTTGGCCGAAAATGGGGGTTGTTACGGGGAGGTGGGGTTCGATTGGGGTTGGTGTAATATATACAGAAGGTGGTTAGAGATTTAGTAGTTTATGTTTAGTTTGTATGACTGGATGATAGACACATGAAATTTAGTGAGTAGGGTAGTTGATATTCTTGTGTATAGTTAATGAAGGTTGATAATGATATGTTATAAGATTATATTGTTTGGTATGGTTGTGGTTTGTTGTCATTGTGGAGGTTGGTAGAATAGGTTACTGTTTGTGAATTTTAGGGTTTGGTAAATCGGGATTTCGTGGTTTTGGGAGGGGCGTTCAAATTTGGGGCCGCAAAAGCATGCATCTCCCCCGTACATTATTTCGTGGAAAATGGGGGTTGTTACGGGGAGGTGGGGGTTCGATTGGGGTTGGTGTAATATAGTGTCTGGATTATGAATGTGATTTGAATGTTAGATTTTAGTTTAGTAAGAGTTGAGTTATCTTAGTGAGGTTAGTTTGTATTGAATGATGTGATGGTAGAATGATAATGTTGTCGTTGGTTTATGTTTAGTGGTTGTTTGTGATATTGTTTAATCTTATTGTTATAGGAGGGGTAGTTTAGTTAGGTGTGGTGGGTTGCGTTATTCTGTAAAATTAGGGGTTGGAAATTCACGAAATTACGGTTTTGGGAGGGGCGTTCAAATTTGGGCCGGAAAATTCATGCATCTCCCCCGTACATTATTTGGCCGAAAATGGGGGTTGTCACGGGGAGGTGGGGTTCGATTGGGGTTGGTGTAATATAGAGAATGTATATGGTTGTATTTGTGTTAAGGTTGTGTTATACTTTGTGTGATGATTTGAAACATATATCAGTGAGGATGAAGTGTTCAATAGTAGATGCATTAGTTGTATAGGTAGTGTAAGAGTATAGAATATTATTGTTTATATTATAAGTTGGTATGGTTGCTGGTGTTTGTGTTTGTAGTAAGGTGGTGGCGGTGGATAAATAAGGTTCAGGAAATTCACGAAATTGTGGTTTTGGGAGGGGCGTTCAAATTTGGGCCGGAAAATTCATGCATCTCCCCGTACATTATTTCCCGGAATTTGGTGGATTTTACGGGGAGGTGGGGTTCGATTGGGGTTGGTGTAATATAGAGTTGGAGGTTATAGATGATCTATGATGGTGGTTTAGTAATTTGATGTATTATGTTTGTGATGTATGATTAGCAGGTGATACACTATATTATGTAGTTGAGAGATGGAGAAAGTTGATAATGTGTGTTAATGTGTGTG
Tc_minicircle_Y_4.34
TGTTTGTAGATTGTTCTTTGATTTTGCAAGATAATAGATCATAATTATAAGAGGGGTTGGTGTGATTAGTGTGTGGTTAGTATGGTGGTGAAGTTGCTTCATGAAAAGTGTGGTTATAAAATCGGGGAATCTCTGTTTTGGGAGGGGCGTTCAAATTTGGGGCGGAAAATTCATGCATCTCCCCCGTACATTATTTTGTAATTTTAGGGGGTTGTCACGGGGAGGTGGGGTTCGATTGGGGTTGGTGTAATATAGGGGCTGGAGGGTGATGGATTAGGATTGAGTGAATAATGTATGTATAGTTTTGTTATTATTATGTTAATTGTGTATTTGATTGATAAGTGAGGTACAACGAAAAGAGATGGAAGGAGAAGAATGAGTAAGAATGTTATTATTGTGTATTGTTAATGATTATGTTATAGTATAAGATTTAATAGTTTGTGGTAGTTATGGGTTAGAGNTAGGTTCAGAATTTCCGAGAATTTTGGTTTTGGGAGGGGCGTTCAAATTTATGGCGGAAAATTCATGCATCTCCCCCGTACATTATTTTGCAATTTTAGAGGGTTGTCACGGGGAGGTGGGGTTCGATTGGGGTTGGTGTAATATAGGGCTTGTGTAGGTGGTTAGAGTTTGAACGTGTATTAGATTTTTAATTATGTGGATTGTGAATGTATGATGTTGATTATAGACAGGGGTAGAATGGTGGGAGGGTAGTAAAGATTTGTTTATATCGTTTTGTTGATAGTTTAGTTTAAGATAATATGTAGCTAAGAATGTTTGAGGTAGTTGTTATGGATGTTGGATTGGTTACGGTGAGAATTTGGTGAATAAAATTTCCAGGAAAGTTGGTTTTGGGAGGGGCGTTCAAATTTATGGCGGAAAATTCATGCATCTCCCCCGTACATTATTTCGCTAAAATCGGGGGTTGTCACGGGGAGGTGGGGTTCGATTGGGGTTGGTGTAATATAGGGCTTGAGTGACAATGTTGTTAGCTTATGTTGTTAGTTGTTGTATTATGGTGTGATGTCGTGGTATGATTGTAAAGTTGAAGAGAGGAGAGTAAGAGTTGATTGTTTGATTTGTTCTTAGTGTAGGTTATGTTTGTTTGGTGTAATATACTGGTGGTTGGATGGTGTTGGATGTTGGAGTAAGGTGGTAATGGTTCATAAGTAGTGTTCCGGAAAACGTGGAAACTTGGTTTTGGGAGGGGCGTTCAAATTTGGGGCGGAAAATTCATGCATCTCCCCGTACATTATTTACCCGAAAATGGGGGTTGTCACGGGGAGGTGGGGTTCGATTGGGGTTGGTGTAATATAAGAGTCGTTATGGTACATTTGAATTTCGTTAATTGTGGTTGTTATTGTATTGGATATAGTTAGGACAAAATGAATGAGAGTTGACGAGTGATCTGTTAATAGAT
Tc_minicircle_Y_4.35
TGATGGTGGTTAGTACACGATGATAGTTGAAGGTGAGTGTAGGAGAATAAGAACTTGAGTTATAGATTATGTTATTATTGTTTATAGTTCTTAATATTAATACTGGTATGGTTGATTGGTGTACGATTGGTGGTATATGGGTGTGGAAATTTCCGGAAAATCTGATTTTGGGAGGGGCGTTCAAATTTGGGGGCGGAAATTCATGCATCTCCCCCGTACATTATTTGGTCGGATTTATGGATTTTATCGGGGAGGTGGGGTTCGATTGGGGTTGGTGTAATATAGCATACGTGGGTGGGGGAATGGAATATTTTAGAATATAGTTTTATGATGGGCTGTAGTTTATGTGAGAGTTATGATTTAATTTGTGGACAGTGAGAGTACATCTAGAAGAATGTGTGTGAAGTTTGATAGAGTATGTTATTGTTTATTGTTATGATCTTTATTGTATATTGTGTTGATTGGTAACGGTATAGGCGGGTATGATATTGTTGCTAAAGAGGTGGTTAAAATTTCCGGAAACTTTGATTTTGGGAGGGGCGTTCAAATTTGGGACGGAGAATTCATGCATCTCCCCCGTACATTATTTGGTCGGATTTATGGATTTTATCGGGGAGGTGGGGTTCGATTGGGGTTGGTGTAATATAGGTACGGTGTGGATCAGAGGTATTTTATATTCTAATTTGTGATTACTGAATGTTATGATTTGATATGTTCACTAGTTATGAGTTGAGTGAGGTGATATTAGATAGTCTGTAGGTTGTAGTAATGTTAGTTATGTATTTGTTGTTGTTATATCATCTATGTTGTTATGGTTACGCATAGGTTGTGGTGTGGAGTGTGTGTGAGTTAGGCTAGAAAATTTCCGGAAAATCTGATTTTGGGAGGGGCGTTCAAATTTGGAGGCCAGAATTCATGCATCTCCCCCGTACATTATTTGGTCGGATTTATGGATTTTATCGGGGAGGTGGGGTTCGATTGGGGTTGGTGTAATATAGTGTGTTTATGGTATAGATGATTTTGAGTTTATGATTTGGTTATAGTGATAGTGTACAGTCAGCAGAGTTTTGGTGTGAGTAGATAATGTATGAGAGATTTGTTTATTGTTGACATAGATGTTATATATGTTTGTTTATATAATTTTGGTATGGTGGTTACTGTGGGTGTGGTATGATGTTATGTGCATGGTAATGGTTTCGAACTAAAATTTGGGGTTAATAAAATTGTGAATTTTTGTGTTTTGGGAGGGGCGTTCAGATTTTGGGCCGAAATTTCATGCATCTCCCCCGTACATTATTTTGTGATTTTAGGGGGTTGTCACGGGGAGGTGGGGTTCGATTGGGGTTGGTGTAATATAGCATCGTAATGGTTTGGATGGATGGAATGTTATGTTAGTTTAGAATTTAGTTGTAAGTTTATTGAATGTGT
Tc_minicircle_Y_4.36
TTGTCATTGTATTTGATTCTTGTTATAATATCTTTATAAGTTTGTTATGGTGGTTATTGCATCGGTGTTGGTGTGGTATAGGGTGTGGTGATGATTGCTATAGGTTATATTTTGATTTGGAGAATTCCAGAAAGGTTGGTTTTGGGAGGGGCGTTCAAATTTGGGGCGGAAAATTCATGCATCTCCCCCGTACATTATTTTGGCATTTTTGGGGGTTGTCACGGGGAGGTGGGGTTCGATTGGGGTTGGTGTAATATAGAGACTACGGTACATGGAGGGGTTGGATAGTAATGATTGTTTGATAGTTGTATTTAGTTTTTGTCTAGTTTGGTTTGGTTGTGATTATAATGATGATACGTTAACTACAGAGATGAAGTTTTGAATTTGTGTGTGATAGTTTGATATGTTGCTTGAGTTGATAGTTTATGTTTGTTGTTTATAGATTATATAACGTGGTTGTTGGTAAAAGACGGGTGTGGAAAATTGCGGATTCTTGGTTTTGGGAGGGGCGTTCAACTTTTGGGCCGGATTTTCATGCATCTCCCCCGTACATTATTTTGGCTAAAATCGTAAATTTCACGGGAGGTGGGGTTCGATTGGGGTTGGTGTAATATAGCGCTGGTGTGTAGGTGGGTGGAGGAGTATGATATTAGTTTATAGGTAGTTATGTTGTAATATGTCTTTAGTGTTATGATATTGATGTGATAGAGAACTACAGAGGTGAAGAATTATGATGAGAGTAAAATATGTTTGATAGTTAGTTATGATGTCATTATGTATAGTTATTAAATTTATTATTGCTAGAGGGTTACGGGTAGGTTGCGTATCTGGAAATTTGAGTCAGGAAAATGTGGGGAAACTGATTTTGGGAGGGGCGTTCAACTTTTGGGCCGGATTTTCATGCATCTCCCCCGTACATTATTTTCGGGATTTTTGGATTTTTACGGGGAGGTGGGGTTCGATTGGGGTTGGTGTAATATAGTGCTCGTATGGTTACAATGTTATGGTGATAGGTATGTTTAGTTTATGTTTTGGTGTTATTTGGTATATTGATAGTTGATGAACACGATGTAATTGATAGTGTTAGAGAGTTGGTAAAGTTTGTTATGTTATGTTTGTAATGTTATGATCGTATACTTTGTTTTAGTGTTTGGTGGTTAGTATGTTGTGGGTACATAAATGTTGTGGAATAGGTTGGAAAATTCGAAAATCCCGGTTTTGGGAGGGGCGTTCAAATTTGGGGCGGAAAATTCATGCATCTCCCCCGTACATTATTTGGCCGAAAATGGGGGTTGTCACGGGGAGGTGGGGTTCGATTGGGGTTGGTGTAATATAGAGAGTGGTTATTAGATGATTAATTTTTGATTTGAGTTGTGAAGTATTTGATATGTTACGTGGCTGAGGTGAGTTATAGAAGAGAGATAGAGGTGTGAATTATA
Tc_minicircle_Y_4.37
CGTTTGAATTGAGAATGTTGTTAAGTTTATAATTATCTATATAGGTAGGGTATGGTGATGTGTGTTTGTGTTGAATGGTGTGGATAGAGGGTTTGTAAACCTGGAATTTTGGTTTTGGGAGGGGCGTTCAAATTTGGGGCCGGAAATTCATGCATCTCACCCGTACATTATTTCGTGGATTTTTGGATTTTTACGGGGAGGTGGGGGTTCGATTGGGGTTGGTGTAATATACGGGTTTTGTATATCATAGTTTTGATTACTTGAATACTTTTATTTGTTTTGTTGATTTGATAGATAGGTATGCGATGAATTTGTATGATGTGAGTGTAAATGTTTGATGTTAGATTGTTTATTGATGTTGTTGATATTGTATTATATTATGTTGAATATGGTTGTGTGGGTTGGGTATTGGTTTGTGTGTGGTAAGTTGCATATGTTGGTAAAATGCTGGGTTGGAAAATACGGGAATTTTGNTTTTGGGAGGGGCGTTCAAATTTGGGGCCGGAAATTCATGCATCTCCCCCGTACATTATTTTGTGAAATTAGGGGGTTGTCGCGGGGAGGTGGGGTTCGATTGGGGTTGGTGTAATATAGTGCTAGACTACAGGTGTGTGTTGAATTGTATAATGGATTTAGAATGTATGTATATTGTGTATATTGTATTTGATGTCGATGAGAACATGGCAAAAGAGGTGAGAAAGAAATGAGTGAAGTTTGTTAGTTTAGATATAATGAATTGTTTCGTAACTATAATGATTTGAATATGTATATAGTGGGTAGTTATTGGGGTGTTATGGTTAAAATGGTGGGTTGGAAAATACGGAAATTCCGGTTTTGGGAGGGGCGTTCAAATTTGGGGCCGGAAATTCATGCATCTCCCCCGTACATTATTTTGTGAAATTAGGGGGTTGTCACGGGGAGGTGGGGTTCGATTGGGGTTGGTGTAATATAGGAGGCATGGGTGACACGATTTAGAACTTTATATGTTTAGTTTGAGAGTTGAGTTACAGTTAATGATGTATTAGAGGTATTGACAGATTGAGTAGGTGTAGAAAGTATCGATGAGAAATTTTATGTTAATGAGTTGTGATTTAATGTTGATAGTAAGTGTTTGTATTAGTGTTGGGTACAGTAGTATGTTATGGCTGGTGTATTGAATTTGAGGGTCTGAAATTTCGTGGAAACTCTGTTTTGGGAGGGGCGTTCAAATTTGGGGCCGGAAATTCATGCATCTCCCCCGTACATTATTTCGTGGATTTTTGGATTTTTACGGGGAGGTGGGGTTCGATTGGGGTTGGTGTAATATAGGCACTGTGTGTTGTAGGGATAAAGTTTATGGTAGGTTAATGTTATTTGATTTTGTGTTTGTGAATTGTGACTAGTAGATAACAGTATATGTATGATTGGGGTGTTGTATATAAAGTTTGTTATT
Tc_minicircle_Y_4.38
TTTTGGGAGGGGCGTTCAAATTTGGGCCCGGAAATTCATGCATCTCCCCCGTACATTATTTCGATAAAATTGGGGGTTGTCACACGGAGGTGGGGTTCGATTGGGGTTGGTGTAATATAGTGTCTGAGTGCTTAAGGTATTTATCTATAATTAGTTTTGGTATAGAATTTGAATTGTGATATGTTACTGATTGATTGAGTGTGAGTGTGTTGTGATAGAAAGAGTTGAGTGAAGTTGATTGTGTAGATTCACAGTACATAGTTGATTGATAGTATATTATGTGTTAGGTGGTTTGAGTAGGGTGTGTATTGTTGTTGTTTAGCGAGAAAATGGGTTACGAGAATTCAGGAAAGTTGGTTTTGGGAGGGGCGTTCAAATTTGGAGGCCAGGATTCATGCATCTCCCCCGTACATTATTTGGCTGAAAATGGGGGTTGTCACGGGGAGGTGGGGTTCGATTGGGGTTGGTGTAATATAGGGGTGGGGTGTGTGAAGTTGTATATTGTATTTTATTCTTTATTGTGATTCTATATTGGTATGATTTGTTTAATGTGCGTGACGGTATGAAGATGTTACAAAGAGGATGATGTTTGTTACTTGTGTATGATTTGTTATAGTTCATTGTGGTATATTGTTATATTGTTAATAGGTTGGTGTTGGTGTGGGTGTGTTAGTGGTGTGAAAGAGTTCGGAAAATAACGGGAGCTCTGGTTTTGGGAGGGGCGTTCAACTTTTGGGGCCAGAATTCATGCATCTCACCCGTACATTATTTTGTGGATTTGGCGGAATTTTCGGGGAGGTGGGGTTCGATTGGGGTTGGTGTAATATAGATAGCGTACGGTAACAGGATTAAGTTTATTATGATTTTATGTGTAGTGATTGTTTGGTAGTGAGTATATGATGTTGTCGAGTTGAATAGATGGTGGTGGTGAGAGTTAGATATAGTTCTTTAGCATAGTTGATTTGATAGTTATGTATTATTTGAATATTTATTGTGTTGGGTTGTTATTGGTTACGCGTTGGTAGTATGTTGTAGCATAAAGTAGGAGGTATAAATTTCTGAGAATCCAGGTTTTGGGAGGGGCGTTCAACTTTTGGGGCCAGATTTCATGCATCTCCCCCGTACATTATTTCGGCCAAAATTCGATTTTAACGGGGAGGTGGGGTTCGATTGGGGTTGGTGTAATATAGCATTTGTTTCTGTAATGGTGTTAAGAAGTTTATAGTAGGTTGTATGTCTTAATGATGATGATTGGCATGTTAAGTGGTAGAGTGAAGAGAGTGAATAAGATAGTTTGAGTGTATAATGTATGGTATGTCATCTTATGTCAACTTATGTTTGTGAGATGGGTTTGTGATGGTGTGGTGGTAGGGTGTGTGGTGGTATACTTAATGGTTAAATTTAGGGTATAAAATTTCAGGGTTGGTGTG
Tc_minicircle_Y_4.39
GGGTAGTTGGATAGGAGGGGTAGTTGGATAGGAGGGGTAGTTGGGTGAGTTGCGTATAAGTTGGTAATGTTGGCCTGGAAAATTGCGAGAGAGTTGGTTTTGGGAGGGGCGTTCAAATTTGGGGCCGGAAATTTATGCATCTCACCCGTACATTATTTCGGCTAAAGTGATGAATTTTACGGGGAGGTGGGGTTCGATTGGGGTTGGTGTAATATAGCACTTGTGGTGTTAGGCGGTAAGTTGAATATAATATTGTGGGTGAGATGTATATGTTATGGATTTGATTATAGAGTGTGTAGTTTTGTATTTGAGTGGTGATGTACAGTAGACTATAGAAGATAGAGTTGTAAGGTTGATGAGATAGTTACAATTTGGTCTTGAGATATTGAAGTAGATAATGATATATTAATGTTTTGTGATAAAATGGGTAACGGATAAATCGAGAAATGTGGTTTTGGGAGGGGCGTTCAAATTTGGGGCCGCAATTTCATGCATCTCCCCCGTACATTATTTCGACTAAAGTGGTGGATTTTACGGGGAGGTGGGGTTCGATTGGGGTTGGTGTAATATAGGGATGGTGTATGGGCACTGAGAATGATTGTTAGGTTATGATATTAAAGTTTGTTGAATTATTTGTTTTGATTTTGTGAGAATGTTGACTATGGTTGTAGAACTTAATGTGGTTGATTTGTAAAGTTGTGGTTATTAGTTTGATATGTGATAAATGATATAATCTATATTTTATGTTATATAATTTTGGTAATAATGTTAGGAGTGGGTAGAAATGGTGTACGAGAATTCCGAAAATCTTGGTTTTGGGAGGGGCGTTCAAATTTGGGCCTGAAAAATCATGCATCTCCCCCGTACATTATTTCGGTATTTTAGGGGGTTGTCACGGGGAGGTGGGGTTCGATTGGGGTTGGTGTAATATAGCGTTGATTTCTATTAGGTTGTGAAGTTGTTTATGTTACTTATAGTTTGAATGTGATGTGTATGATGATATTTGTATTCAGTAGTGCATGAAGGTTTAGTAGTAAGTGTGTGATTTGATTTGTTAATGTTAGTATAGACATGTTTGATAATAAAATGTTATGTGGGTGGTTGTGGGTGGATAGGTGTGGTTACGGGAGAATTTTATGGTGGAAGTTGGGTTGATAAAATTAAGAAAATTGGGTTTTGGGAGGGGCGTTCAACTTTTGGGCCGCAATTTCATGCATCTCCCCCGTACATTATTTCGGCCAATTTTCGATTTTGTCGGGGAGGTGGGGTTCGATTGGGGTTGGTGTAATATAGCATAATGGTTGCTGGATGAGTGATTACTAGGTGTATTAGAATGATGTAGTTAGGTACAATTGATGGGTTGTTGGTGTAAGTAGATAATGTACTTGTTATTGTATAGAATGTTGTGAAAGTTAGTATATTGGTGTTTGGATAGGAG
Tc_minicircle_Y_4.40
TTTGTATTGTATGACGAGTGTAGTAGACCATGAATGTAATAACGTATGTGAGGATGATGATAGTTATAGTCTTTGAGTTATGATTGTATTGATGTGTATTAAATTGTTAAGTACTCATGGTTTCGGTTTGGTAAAGGTTGTTAACAAATTTGGGGGTTTAGAAATTCACAAATCTTGGTTTTGGGAGGGGCGTTCAACTTTTGGGGGCCAAATTCATGCATCTCCCCCGTACATTATTTTGCCAAAATCGGGGGTTGTCACGGGGAGGTGGGGTTCGATTGGGGTTGGTGTAATATAGCGTGTAGGTTACGGAGGGGTTACGTGTATGTATTATTTATAGAATAGATTATAATTTAGTTTAGTATTGGTTGATTATAGTTTGAAATTTTGTGATGTGTGTTGTTATAACGAGACGTGAGATAGAGTACATAGTGATTAAGTAAATTATTTGATATTTGATTTGATAGTATACCTGTATTGAATTAATTAATATTTATTTCGTGCTGGTAGGATGGTCTGGAAAACTGTGGAACTTCGGTTTTGGGAGGGGCGTTCAAATTTGGGGCGGAAAATTCATGCATCTCCCCCGTACATTATTTGGTTCGAAATCCTAAATTTTATGGGGAGGTGGGGTTCGATTGGGGTTGGTGTAATATAGCGCTGGTGAATGTACAGGGTGGGATTGGGATTTGGTGTATTGAATGTTATTTAGATTGTTAAGGTATGTTATATTATGTTTTATGGTGTTCGTTGTAGATCAGATAGATGAGATGGTGAGAGATTGAATGTTGACTTGATTGTGAGTATTGTAGTAGGTAGCATGTATAAAATAATATTATATGGTCGTTGGTTGGTGAATGGTTACGGTTATGGTTACGGAAAATACGTGGAATTTGGGTTTTGGGAGGGGCGTTCAGATTTTGGGCGGAAAATTCATGCATCTCCCCCGTACATTATTTTGCCGAAAATGGGGGTTGTCACGGGGAGGTGGGGTTCGATTGGGGTTGGTGTAATATAGATGGGCTGTAGTGGTATTTCGGATATGTTGTATATGAGTTAGGTGTGTTGATGTAGTATGTGAATATTGTAAGGTGTATCAGAGACAGTATCCATTAGAGTTGTTTATGTAGATTATGTAATGTGTATAGAACTAAATTGATGATGGTATATATTTTATTAAGAGGGTATAGGTGGTGAGTGTAGGTTGGGACTACTGTATGCGAAAAATAAACCTTAAAATTTCCGGAAACTTTGGTTTTGGGAGGGGCGTTCAACTTTTGGGGCCAGGATTCATGCATCTCCCCCGTACATTATTTTATGGTTTTGGGTGTATTTTACGGGGAGGTGGGGTTCGATTGGGGTTGGTGTAATATAGCATTGGTTGTACAGAGTTATAAATGTTTACTTGAGTTTTAGAATTAGAGTTGGTAGA
Tc_minicircle_Y_4.41
TTACTATAATGTTTGATGGTGTTGGTAACGGTATGGTAGTATGAGGGTGTGTGTTGTTATTCGGTAGTTGGATAGTGTCTGAAATTTCCTGAAACTCTGGTTTTGGGAGGGGCGTTCAAATTTGGGGCGGAAAATTCATGCATCTCCCCCGTACATTATTTTGTTGATTTTGTGGAAATTACGGGGAGGTGGGGTTCGATTGGGGTTGGTGTAATATAGGCGGGGTGTGGTGACGATAATGGTTATTTCGAATTACATGATTAAGATTATAGATGTATGTATGTATAGATTGATTATGTTAGAGTTGACAAATTGTAGTGAGAAAGATTGAGTGCAGTTGATTTGATTTAGTTAATAGTTTGTTATTATTGTTTGTATTAATGTTTAATCTGTGTTGAATGGTATGGGCGTGAGATTGGTTAGTGGTACTTAGTTAAATTGGGGGCAGGAAAATTGGAAAATTTGGTTTTGGGAGGGGCGTTCAGATTTTGGGCCGGAAATTCATGCATCTCCCCCGTACATTATTTTGCCGAAAATGGGGGTTGTCACGCGGAGGTGGGGTTCGATTGGGGTTGGTGTAATATAGGGGCTGGTGGATAATATATTATAACCTTGATTTATTGATTATGTATTTGATTATGTGTATAGTGGTGGTAGTGAGATGAACAAGACAGAATGTAGATGATAGTTGTATGAGAGTTTATGTGTATATTGTTAATCTGTCTATAGCTATAATGTTTATAAAGTTGTGTTGTGTTAGGTGGGTGTGGTTGCTTGGTGTAGTAAAATGGGGTACGGAAAATACGGAAAGTTGTGTTTTGGGAGGGGCGTTCAAATTTGGACCCGAAAAATCATGCATCTCCCCCGTACATTATTTTGGGATTTTAGGGGGTTGTCACACGGAGGTGGGGTTCGATTGGGGTTGGTGTAATATAAGGTGCTGTGGTTGACTTAGAAATAGTTTTTATAGATTTGAGTTTTGTTTATAATGGTATGATGTCGTTTAATGTGTGCCAGTGAGAGATAAGATTGTAGTTGTGTGATAATTATGTATTGTTCAATGTTAATGTATAGTTTATGGTTTAGATATTATTGTGTTGGTTGGTAATGGTGGTACTGGTGATAGTGTTTGGATGCTTGGTTATTTGTGGAATAGGGTTTGAAATTTCCTGAAACTTTAATTTTGGGAGGGGCGTTCAACTTTTGGGCCCGGATTTCATGCATCTCCCCCGTACATTATTTTGATGAATTTCGAGTTTTGTCGTGGAGGTGGGGTTCGATTGGGGTTGGTGTAATATAATGCGTGGTATAGGATGAGGTTTGTTTAGTTTGAGATTTAGTATTGTATGTGTGATAGTTGATGGATAAATGATGTGAGTGGTTGTTATTATAGAGAGTAAAGTTTGTTATGTTCTTTGTTGATGGTTAGATATTTA
Tc_minicircle_Y_4.42
CGAGGTGAGGGTATAGAGTGAGTAGTAGTATGTTCTAGTTTGAGATATACTTTATTATTTGATTTATATATTTGTTATAATTTGTCTGGTTAATGGTTGTCATTGGTTAAATGGTGGTTCAGAAAATTGTGGAAATTTGGTTTTGGGAGGGGCGTTCAAATTTGGGGCCGGAAATTCATGCATCTCCCCCGTACATTATTTGTCTGAAAATGGGGGTTGTCACGGGGAGGTGGGGTTCGATTGGGGTTGGTGTAATATAGCATCTGGTTGTTGGAGGGGTGGTTTAGGAGTATGCGTATAGAGGGTGTAGTGTATAGTTATTTAAAGATGTTGGTTATCGTAGTTGATAATGTTGATAATTTGTTGTGACTAGATGAGTGGTGGTTTTATGTTGTACTTAGTGAATTGTTATTTATGTTTTTGTTTGATGACTAGAATAGATTTATATTATAATGATAAGGTTGTAGTAGGTCTGGAAAAAGTGGGAAACTTGGTTTTGGGAGGGGCGTTCAACTTTTGGGGGCCAAATTCATGCATCTCCCCCGTACATTATTTTATCGGATTTGCGATTTTTACGGGGAGGTGGGGTTCGATTGGGGTTGGTGTAATATAAGGTTTTGGATGGTAGAATGTGGATGGTGAGTTATTTATGAGTTGAGTTGTGTATAGTTCAGTTTGTATAGAGTAGTTTGTGATTGTTTATGATAGAGCTAGTACACCAAAGTGATGATAGTTGTTAGAGGTAAAGAAGTGAAATTTGTTTGGATATGTATTGAGATGTTGTATAGATCTTAATTTGTATAATGTTGTTGAGGTTGGAAGTTAAATTTGGGGGTTAGAAAATAGCGTAAAGTTGGTTTTGGGAGGGGCGTTCAACTTTTGGGGGCCAAATTCATGCATCTCCCCCGTACATTATTTTGGCGATTTTGCGATTTTATTGGTGAGGTGGGGTTCGATTGGGGTTGGTGTAATATAACCAGAATGATTATAAGTTGGTTAGTATAGATTTATTATTTATTGTGTTTGTATGATGTGATTGAACCGCATGAGAGTTATAGATGATAGTGAAGATAGTTAAAGATTGTTGGTGAAGTTTGATTATGAATTCTGTCGTATGTTATTATAATATGGTAGGGTCAATGTTGGTGTTGTGAGTTAGGGTTGTGGTGGTTGCATTATGGTAGAAATGGGTTATGAAAATTTGGCAAAATCTTGTTTTGGGAGGGGCGTTCAAATTTGGGGCCGGAAATTCATGCATCTCCCCCGTACATTATTTGGTCCGAAATCCTGAATTTTACGGGGAGGTGGGGTTCGATTGGGGTTGGTGTAATATAGGCAGTGGGTGTCGGTGGTATAGCATTGTGATTGTTATGTTATGATGATTAGGTTTGTGATGTTGGTATAGTACATTGAAGTGATGATTGAGTATACAT
Tc_minicircle_Y_4.43
TTGTATGGTAACGGAGGTGAGTGTTGTATGGTGGGTTAATGTTGGGGTTGGAAATATCTCAAATTGTGGTTTTGGGAGGGGCGTTCAACTTTTGGGGCCCAAATTCATGCATCTCCCCCGTACATTATTTCGATGATTCTGCGGAATTTTCGGGGAGGTGGGGGTTCGATTGGGGTTGGTGTAATATAGGGCTGAGAGGGTTACATTTTAATTCGTGATTTATTGTGTGTTATTTGATGTTGTGTGAGACTGAAATAGGATGTGAGAGGAAGATGAGGATATAGTTTATGTTGAGTATATGAATGATAATGTTTATAGTTGTATCTTATGTTTGTGTTATAGGAGTGGTTATGTTGGTGTAGTGTGGGTGATATGTTGTGGTAAGATTGAATAAAAATGGTCACTGAAAAATCGTGAAATTCTGTTTTTGGGAGGGGCGTTCAAATTTGGACCGGAAAATTCATGCATCTCCCCCGTACATTATTTCGGGATTTTAGGGGGTTGTCACGGGGAGGTGGGGTTCGATTGGGGTTGGTGTAATATAGGCTACGGGTGTGGATTTGTGGAGTGGTTATTGATTTACATTATTGTGTATCTTATGGTTGTTCTATGATTTGTTATTATGTGTTGTATTGATATGATGTGTGAAAGTACAGTCTATAGTTTTGAGTAGAATGATGATGTTGTTTGTTATTGTTGTGAAATGAATGATTTGATTTGTATAATATTAATGGTTGTGGTAATTTTGAATGTTTGGGGTAGGATGAAAATTCGGTAAACTTTGGTTTTGGGAGGGGCGTTCAACTTTTGGGTCGGATTTTCATGCATCTCCCCCGTACATTATTTTGTCCGAAACCGTGGATTTTATGGGGAGGTGGGGTTCGATTGGGGTTGGTGTAATATAGGTTCTTGGTGTGGGATAGGGTATATTTGTTGATTGTAGTTTTAGTGATGGTTATAGTTCGTGTATAGTTAGTGATGAGATGCGACAAGACAGAAGAGAAAGATAGAGTAGAGAGTATGATAGTTGTAGTGTGTACTAAATTGTTGTAGCTATAGTTAATGTATAATGTTGTTAATGGTATTGGTAGTGTTGTGGTGGTTGAAAATTGGGGGTTGAAAATTGGTGAAAATTATGTTTTGGGAGGGGCGTTCAAATTTGGACCGGAAAATTCATGCATCTCCCCCGTACATTATTTCGGGATTTTAGGGGGTTGTCACAGGGAGGTGGGGTTCGATTGGGGTTGGTGTAATATAGATGGAGGGTAATAATGATAGTATACCTATGAAATAGTTTGAATGTTTGTTATCGTAGTTTGTAATGTATTGATGTCGTGAGTTGAACATAGAATAAGAGATGGGTAGTGATGATAAAGATGAATTTGTTAAGTTGTGTAAAGACAGTATGTTATAGTTTGCTTATCA
Tc_minicircle_Y_4.44
TATCATTGTATGGTAACGGAGGTGGGTGTTGTATGCTGGGTTAATGTTGGGGTTGGAAATATCTCAACCACTGGTTTTGGGAGGGGCGTTCAACTTTTGGGGCCGGATTTCATGCATCTCCCCCGTACATTATTTCGATGATTCTGCGGAATTTTCGGGGAGGTGGGGTTCGATTGGGGTTGGTGTAATATAGAACTGAGAGGGTTACATTTTAATTCGTGATTTATTGTGTGTTATTTGGTGTTGTGTGTGACTGAGATGAGTTACGAGAAGAAGGTGAGGATATAGTTTATGTTGAGTACATGAATGATAATGTTTATAGTTATATCTTGTGTTTGTGTTATAGGAGGGTTATGTTGGTGTAGTGTGGGTGGTATGTTGTGGTAAGATTGAATAAAAATGGTCACTGAAAAATCGTGAAATTTCGATTTTGGGAGGGGCGTTCAAATTTGGACCGGAAAATTCATGCATCTCCCCCGTACATTATTTCGGGATTTTAGGGGGTTGTCACGGGGAGGTGGGGTTCGATTGGGGTTGGTGTAATATAGGCAACGGATATGGATTTGTGGGGTAGTTATTGATTTACATTATTGTGTATCTTATGGTTGTTCTATGATTTGTTATTATGTGTTGTATTGGTATGATGTGTGAGAGTACAGTCTATAGTTTTGAGTAGAATGATGATGTCGTTTGTTATTATTGTGAAGTGAATGATTTGATTTGTATAATATCAATGATTGTGGTAATTTTGGATGCTTGGGGTAGGATGAAAATTCGGTAAACCTTGGTTTTGGGAGGGGCGTTCAGATTTTGGGCTGGAAATTCATGCATCTCCCCCGTACATTATTTTGTCCGAAACCGTGGATTTTACGGGGAGGTGGGGTTCGATTGGGGTTGGTGTAATATAGGTTCTTGGTGTGGGATAGGGTGTATTTGTTGATTGTAGTTTTAGTGATGGTTATAGTTTGTGTATAGTTAGTGGTGAGATGTGACAAGACAGAAGAGAAAGATAGAGTAGAGAGTGTGATAGTTGTAGTGTGTACTAAATTGTTGTAGCTATAGTTAATGTATAATGTTGTTAATGGTATTGGTAGTGTTATGGTGGTTGAAAATTGGTGGTTGAAAATTGGTGAAAATCCTGTTTTGGGAGGGGCGTTCAGATTTGGGGCGGAAAATTCATGCATCTCCCCCGTACATTATTTCGGGATTTTAGGGGTTGTCACGGGGAGGTGGGGTTCGATTGGGGTTGGTGTAATATAGGTGGAGGGTGATAATGGTAGTATACCTATGATATAGTTTGAATGTTTGTTATCGTAGTTTGTAATGTATTGATGTCGTGAGTTGAACATAGAATAAGAGGTGGATAGTGATGATAAAGATGAATTTGTTAAGTTGTGTAAAGATAGTATGTTATAGTTTGTT
Tc_minicircle_Y_4.45
TGGTTGGTAAAGATGAAGAGGTGAAATTTTGATTGAGTATGTGTTAAGAATTTGTATAGATCTTAATCTGTATAATGGTGGTGTGGTTGAAGAAGAATTTGGGGGTTAGAAAAATAGCACAAGTCTGGTTTTGGGAGGGGCGTTCAGATTTTATCCGGAAAATTCATGCATCTCCCCCGTACATTATTTTTGGGATTTGGCGGAATTTTCGGGGAGGTGGGGTTCGATTGGGGTTGGTGTAATATAGTCATTTGGTTACTAGTATTTGAATTTATGTTTGAGGTTTGTGTGTTAGTTTGATAATGTTATGATTGTTGTTGTGTGGTGTGTGGTGTGTTGGTCGAAAGTAGAGTAGAGTTTGTTTTGTGATGTTTATTTAGAGTAGAGGGTGTGTTAATGTTTATCTTGTGGTGTATAGATAGGTAGGGTTAGGGTGTTACTATGGTTAAAATGGGTATGAAAATTTTGTGGAATTTCGATTTTGGGAGGGGCGTTCAAATTTGGACCCCGAAATTCATGCATCTCCCCCGTACATTATTTCCGCCAAAATGCTGGATTTTACGGGGAGGTGGGGTTCGATTGGGGTTGGTGTAATATAGTGCAGGTTACATTGATTTATAGTTTAAGAGTTATGTTTAGATTTGTATAGTATAGTGATGTTCGCGTGACAGTGTATAATGGCAGAGGTGAGAGTTGTGAGAATTTGATGTTAATGATGATATCTGTAGAATATATGTTAGAGTATAATTTATTAATGTGTGGTGGTTTGTTAATGAGATGTGGGTGGGTTGTTGGGAGTTGATGCTTGCGTAAAAATATGGGTTATAATTTTCGGAAATTCGTGTTTTGGGAGGGGCGTTCAAATTTGGACCCCGAAATTCATGCATCTCCCCCGTACATTATTTCCGCCAAAATGTTGGATTTTACGGGGAGGTGGGGTTCGATTGGGGTTGGTGTAATATAGGTGAGGGGGTGTAGGTTTGACAGATGGATGAGTGTATATTGAGTTTATGTTTTGTTTTGATAGTATATGTTTGTTATGGTTGTTTGATGTATGCTAAAGACTACGGTAAAGAATGTTGTGAGTAGAATGCATATTGAAGTCTAGTATACAATGTTAATGATATTGATTTTATTATTATACTTGTATGGTTATGGATTTGTGGCTGCAGGAATTCGAAAATTTTGGTTTTGGGAGGGGCGTTCAGATTTTATCCGGAAAATTCATGCATCTCACCCGTACATTATTTGGCCGATTTTGGGGGTTGTCACGGGGAGGTGGGGTTCGATTGGGGTTGGTGTAATATAGGTATTGGTGTTGATAGGTTGTTTATAGGTTGTTTATGAGTTAGACTGTATATAGTTTAGTTAGCATAGTTTAGTTTGAGAATGTTTATGATAGTGATTGATACATAGTGATTA
Tc_minicircle_Y_4.46
TGATGTTATGTATCAATATTATTTAGAGTTGTGATTAGATCGTGCAGTAGATTGTTTGTCTTTGAGTTTCTGAATTAGACGATAGAATAGAATAGATTTATAAAATTGTGGTCTGGAAAATGCGGTAAATTTGGTTTTGGGAGGGGCGTTCAAATTTGGGGCCGGAAATTCATGCATCTCCCCCGTACATTATTTCGTCCAAAATTGAATTTTTACGGGGAGGTGGGGTTCGATTGGGGTTGGTGTAATATAGCCGGTGTGATAGAATATTATTTTATGATTTAGTTTTGAAGTATGTGTTAGATGGATAGAATGATGTTTGCGAGATGGTATACTATAGGTTGTATGTAAGGTATGTTATAGAGAGATTGTTTGTTTGTTGTATTGTTTATATAATGAGTTGAACTATAAGATCGTGTTGTTGTGGTATAGGTTTGAGGTGGGTTAGGTTTGTGTTGCATGGAAATTAGGGTTCAAAAATTCCGGGAATTCTGGTTTTGGGAGGGGCGTTCAAATTTGGGGCCGCAATTTCATGCATCTCCCCCGTACATTATTTTATCCAAAATGCTGGATTTTACGGGGAGGCGGGGTTCGATTGGGGTTGGTGTAATATAGAGGTGGTTTAGTGATAGTATGATTTTGATTTGATTTTGGTGACATGGATTGAATACAGTTAATGGTTTGTGAGTGTAAGTGAATGATGTCTTTAGTTTGTATAGATATGTTATGTTATATATGTTGTGTTATATTATAGATGATGGTTATGATCTAACGGGAGGGTTGGGGGTTGTGGTAGTGGGGTTGGTGTTTAATAACGTGTAAAATTTGTGCCCGGAATTTCGAGAAGACTGGTTTTGGGAGGGGCGTTCAAATTTGGGGCCGCAATTTCATGCATCTCCCCCGTACATTATTTTACCGAAAATGGGGGTTGTCACGGGGAGGTGGGGTTCGATTGGGGTTGGTGTAATATAAGGGCAGTGGCATAATGTGATTATGATTTGATATTTGGTTGTTATATAGTTTATGTATGTGATGTATGATTAGACAGACGAGTGAAGTTGGAGGTGAAGAGATTGATAGAAAGTTTGAGATAGTTAATGAATTGTTATTATCTTATTTATATTTATGTTATATCTGCATGGGGTGGGTAGTATGGTATGGGTACTACTTATGGTTAGATTTGGGGTCTTAAAATTTGTGAAGGCCGGTTTTGGGAGGGGCGTTCAGATTTTGGCCCGGAAATTCATGCATCTCCCCCGTACATTATTTCGGTAATTTTGGGGGTTGTCACGGGGAGGTGGGGTTCGATTGGGGTTGGTGTAATATAGTGGTTGCTGGAAGATGGTGGTGTGGATATATTAGTGGTTGCGTGGGTAGGGTGTAGTGGTTGTAGTTGTGAGTTGTTATTATTGTGTATATTATGTGGTTGAAGGTTA
Tc_minicircle_Y_4.47
TAGGTGATGTGTTAGGTGGTAAGGGGTAAGAAGGTGTTGTACTGGTTAAAATGTAGGTTATAAAATTCTAGGAATCTTGGTTTTGGGAGGGGCGTTCAAATTTGGGGGCCAGAATTCATGCATCTCCCCCGTACATTATTTTGACCAAAACCATGAAATTTACGGGGAGGTGGGGTTCGATTGGGGTTGGTGTAATATAGAGATGGTGGTTTATGATTGCTGTATTTATGATTGAACATATTGAAAGTTATGGATGTGTATGTGGTATCTGTTTGGTAAGTTTGTATATCGTGATTTGTTTTTGATAATTGAATTGGTTATGTTATAGATCTTAATTTGAATGAGTGTGGTATGTGTGTGGATGAGGTGGTGAGATGTTGTGGATAATACGATGGGTGGAAATATTAGCTGGAAAATTTCGAGAAAACTTGGTTTTGGGAGGGGCGTTCAAATTTGGGGCCGGAAATTCATGCATCTCCCCCGTACATTATTTCGCCAAAATTGGGGGTTGTCACGGGGAGGTGGGGTTCGATTGGGGTTGGTGTAATATAGGGCTGTTGGTGGTGTGTTAAGGTGATAACGGTGTAGGGTATTTGGGTGAGTTGTTTGTTTGGATTGTTTTATGTATGAATGTGTTATGTGTATATGTTATTGATGTTAGGGATCACAAGGATTTAGTGGTGATAGATTATAGTGATGTAAAGAATTGTTTAGAATGTTGATTGAATGTTGTTAGATAGAGTATTATTATATTTTGTGGTGGATAGAGTGCTGAAATTTGCGTGGGATTTGTGTTTTGGGAGGGGCGTTCAGATTTATGGCCGGAATTTCATGCATCTCCCCCGTACATTATTTCGCCAAAATTGGGGGTTGTCACGGGGAGGTGGGGTTCGATTGGGGTTGGTGTAATATAGATGAATTGGTAGTTAATGATTTAGTTAATATTGTGTGTATATGTATGATGTCGATAGAGAACGGATGAGAAGGATGTTTGTGAGATTATTGTTGATTGTTATGTATCTTGGTTGTTATGTTATTATGTATGTATGTTATTATTTAGTGTTTGGTGTTGGGGTATGGGGTGGATTCGGGTGGTAATGGTTGTGTGATAAAATTGGTTTGGGAAAATTGTGGAAATTGTGGTTTTGGGAGGGGCGTTCAGATTTATGGCCGGAATTTCATGCATCTCCCCCGTACATTATTTCCTTAATTTTGGGGGTTGTCACGGGGAGGTGGGGTTCGATTGGGGTTGGTGTAATATAAGACAGATAGTGAGATTTGTATATGATAGTTTGTGTTTGATTATATATGATGTGAGAGAGATGACGGCATGATACTAATGATAGTGTGTGTTAGATAGATTATTCAGTTTGATATTTGTCTTATTATAGTTGTTTATAGAATTATAGAACATGTGTAGGGTGGTTGTT
Tc_minicircle_Y_4.48
TGGTTACAGGTGGTTTGGATTGTTTGTGTTGGTTGTAGCATGGTTGGCATAAAATATGGTTCGGAATTTTCACGGAATCCTGGTTTTGGGAGGGGCGTTCAAATTTGGGGCGGGAAATTCATGCATCTCCCCCGTACATTATTTTGGTCCAAATCCTTAATTTTACGGGGAGGTGGGGTTCGATTGGGGTTGGTGTAATATACCGGTGATTGGTAGTGATGGGTTACTTAGTAATGGGGTAGTTGATATGTATTCGATTGATGTCTATATTGTGTTGTGAGTTATATATTGTATTGAATTGTGAATGTGAACAATGAGATGGTGAGAGTTTGTGATAGAGTGTTGATTGTGTATAAATGATAGTGACGAGTTTATGCTATTCTTAAAATAATTTTAGGAATTGTGGTACGGAAAATTGGTAAAAGTTTGATTTTGGGAGGGGCGTTCAGATTTGGGGCCGGAAATTCATGCATCTCCCCCGTACATTATTTTGGTGATTTTGGTAGATTTTACGGGGAGGTGGGGTTCGATTGGGGTTGGTGTAATATAGGGCTGGTAGTGGGGTTGGAATTTAGTAGATAGTTATTTTATTGTATTGTATCTTTATTGGTGTGTTTATGATGTATACTACGACAGGTGTGAGTGGATGAGAGATAAAGATTATGTTTTGTTATTTTGTATGTGATCTATGTTAATGTTCTTAAAATAAATTAGAATAGTGGTGGTTGTGTTGGTGAGTGTAATGATGGTAAGTTGTGCATGATAAAAATGGGTATCTGAAATTCGGAAAAGTTGGTTTTGGGAGGGGCGTTCAAATTTGGGGCGGGAAATTCATGCATCTCCCCCGTACATTATTTTGGTGATTTTGGTAGATTTTACGGGGAGGTGGGGTTCGATTGGGGTTGGTGTAATATAGAGAGTTGGTGAGTTATTTGTTTCGTTATCTATGTTGTGATCTGTATGATGATGTGTATAAACTATGATGAGGAAGGTGGTAGAGTTGAATGATTAGATTTGTGTATGTTAGTATATTTGAATTCAGTAATGTTATGAATAAGATCTATAGGAGGGGTAGTAGTTGGTGGTGTTATTGCTGTTGGTTATGGTTGTAAAGGGTTCTGAAAAATTGGGGATTCTTGGTTTTGGGAGGGGCGTTCAACTTTTGGGCCGCAATTTCATGCATCTCCCCCGTACATTATTTCGGCCATTTTATGGTTTTGTCGAGGAGGTGGGGGTTCGATTGGGGTTGGTGTAATATAGGAGTTGGTTATAATTGTGGACTACTTGATTTATGATTTTAGTTTTAGTGGATGGTGTGAATGTATAATGACCAGGTGATAAGAATCTGAGTGTTAGTAGATGCATGTTAGTTTAGTGATATGATTGTTATGTAGAGTGTATGTATACTATATGTTATGGTG
Tc_minicircle_Y_4.49
TGGTATAGAGGTGGTGGATAATGGTATAGAGGTGGTGGATAATGGTATAGAAATTACGCGGAAACCTGGTTTTGGGAGGGGCGTTCAAATTTGGGCCGGAAATTCATGCATCTCCCCCGTACATTATTTTGGGATTTTAGGGGGTTGTCACGCGGAGGTGGGGTTCGATTGGGGTTGGTGTAATATAGAAGGTACATTGATGGAGTTTATAAGTTTTGTTGTATACTTGTGAATGTTGACTGCATGGTGAGTGAGATGATGTGTGGATAGAGTGTAGTAAAGAAATGTTTGTTTGTGTGTAGATATTGTTTGTAGATGTATTAAGTGTTGTATCGCTTGGATATGGGTGGTGGGGCGTATGGGTATGTTGTTGATGGACTGCGTTGTTGCCGTTAAAGTTGGGGTCTGAAAATTTGAGAAAGTCTGATTTTGGGAGGGGCGTTCAAATTTGGGCCGGAAATTCATGCATCTCCCCCGTACATTATTTTGGGATTTTAGGGGGTTGTCACGGGGAGGTGGGGTTCGATTGGGGTTGGTGTAATATAGACGGAAGGTTAAGGTGTATTTTTGAATTTGATATTGTATGTTCGTGTATGATGATTTATTGATGCGAGTAACTTGTGATGATTTGGTGTGAGTGATAGTTTATTAGTTGATGATGTTAACTATGAATCTTAGTGTTAAGATATATTTAGAAAGTGTAGGTAGTGGGATTGGTAGTAGAGGTGGTTAAGGGTATGTTATGGTTTAAAGTTGGGGTCTGAAAATTTGAGAAAATCGGGTTTTGGGAGGGGCGTTCAAATTTGGGGCGGGAAATTCATGCATCTCCCCCGTACATTATTTCGCCAAATTTGGGGGTTGTCACGGGAGGTGGGGTTCGATTGGGGTTGGTGTAATATATGATTTTGTTTGTGGTCGTTATAGTTTCGATTTGTGATTTGTGTATAGTGATTGTTATGTTACACGCTGTAGAGTAATATAGTGATGGTCTTGGTGTTTTGTATGTAGTAGATGATAGATGTGTATTAATGTTGTAGATTATACTAGATAGATGGGTAGGTATGGACACTTGATTGTGGTTAAGTATGATGTTTAGAGGTGTGTTATATGGTTAAAATGGTGAGTTAAAAATGTGGAAATTTGTGTTTTGGGAGGGGCGTTCAAATTTGGGGCCGGAAATTCATGCATCTCCCCCGTACATTATTTTGGGATTTTAGGAGGTTGTCACGGGGAGGTGGGGTTCGATTGGGGTTGGTGTAATATAGGTGGGTTGGTGTGTATGGTTTGTTATGTGTTTCTTGTCTTGTGTATGTTATTGATGTTATGTAGACAATGCAAGGTGTTATGGTTGCGAGATTCTGTAGATTGTTTGTTGTCGTTATAGTTGTTATAGTCTTAAGGTGTTATTGATTTGATTTGAGGGTAGGTGA
Tc_minicircle_Y_4.50
TTTAGATTGTATTGAAAGTGTATAAGTATATTATGTTTATGAATGTCTACAGGTAGGGTGGGTATGGTTTGGTTTGGTTTGGGATGGCAGTGTGTTACAATTCTAAATTTGGGGGTTACAGAAATCGGAAAATTCGGTTTTGGGAGGGGCGTTCAAATTTGGGGCCGGAAATTCATGCATCTCCCCCGTACATTATTTTTGGAATTTGGCGGAATTTTCGGGGAGGTGGGGTTCGATTGGGGTTGGTGTAATATAGGAAGCGCAGGTATTTAGAATTATAGTTTTGATTTTAGATTTTTATGTGTATGTGTGTGGTAATGTAGTGGAGATGAGTAACTTGAGTTTGAGATTGTATGTGGTGTGTATAATTTTGTGTTTGAGTTGTTAGACGTCATATGATAGTTGTTAAAGTTTATCTGGTTGTTATTTGTGTAGGTAGAGTTAGTTAGGTATTGGTAAATAATGGTGTATAAAATTCCTGGATTTTTGGTTTTGGGAGGGGCGTTCAACTTTCGGGGCCAGAATTCATGCATCTCCCCCGTACATTATTTTGGCCAAATTACGGTTTTGTCAGGGAGGTGGGGTTCGATTGGGGTTGGTGTAATATAGACAGAGCGTGGTGGTTAAGGTATATATCTGAATTTGATTTTGATATAGATCATGTTATATACTATGTTAGTGAGTTTGTTAAGAATTGTATGTCGTAGTGGAGAGAGTTGAATTTGGTTGATTGTGTAAATGATTGATCTATAGTTTAGTGGTTGAGACTGTGTATTGAATATAGTAACTATGGGTGTGGTATTGTTGTTATTTGGCGGAAAATGTGTTATGGAAAAACCGAGAAGTTGTGTTTTGGGAGGGGCGTTCAACTTTCGGGGCCAGAATTCATGCATCTCCCCCGTACATTATTTTGGCTAAATTACGGTTTTGTCGGGGAGGTGGGGTTCGATTGGGGTTGGTGTAATATAGATGGAGAGGGTGGATAGGGTGTAGGTGTGGTATTAGTGTATGATATGTTATAGTGTGATTTGATAATGTGTGTATATTCTGTATATGATAGTGATGATTGTATGAGTAAGTGATATACTAGGTGAGTAGTAATGTCGTAGATTTTGATAGATTAATGTATGTTAGTCATGTTTATAAATCATAAATGTTATTTTGTTGCGGTAAAGTGTGGTTACGGAATTTGCGGATTTCTGGTTTTGGGAGGGGCGTTCAAATTTATGGCGGAAAATTCATGCATCTCCCCCGTACATTATTTTTTGGAATTTGGCGGAATTTTCGGGGAGGTGGGGTTCGATTGGGGTTGGTGTAATATAGTGTTTCGTTATAGGTAGTTTATAGTTTGTTATTTATGTATGTAGATTTTGTGATATGATGTGGACGAGATAAGTTTGGAGTAGAGAATAAGAGGTTGATTGTTGTAGT
Tc_minicircle_Y_4.51
ATAGTTGTGTACCTATAAATGTTTGTTAAGTAGGTTAGTAGTGTTTGCATGGTGTAAAATTGGTACCGGAAAATTCGGAAATTGTGGTTTTGGGAGGGGCGTTCAAATTTGGGGTCGGAAATTCATGCATCTCCCCCGTACATTATTTGCCCGAAAATGGGGGTTGTCACGGGGAGGTGGGGTTCGATTGGGGTTGGTGTAATATAGGAATAGTTTGTTATGATTGAATATGTTATATGTGGTCTGTGATTGTTGATGACGAGAGAGCTATGTTTGGTTTGAGTGTAGTAGTTGATGTAGTCTATTCAATGTTTGGTATTTGATTGACATTAACAGTAATAAGATAGATAGATAATGATTGGTGTGGTGATGGTGTTGGTTAGAATGTTGAGGTTACGCATTTGTTATAAATTGGGGGTTATAAATTTCGAGAAAACCTTGTTTTGGGAGGGGCGTTCAGATTTTGGGCCCGATTTTCATGCATCTCCCCCGTACATTATTTTGGCATTTTAGGGGGTTGTCACGGGGAGGTGGGGTTCGATTGGGGTTGGTGTAATATAGGTGTAGTTACGAGATAGTTTAATTTGTAGTTATTGATTTGTATATAGTAGTGATTTGTGTGTATACAATGAGTTCGTCTCGGGATGTGATTGATGATACAGTTATATTGATGTTAGTATGTATTATTAATGATGTTTCAGTGATTGAATAGTTGTGGTGGTGGTTGGTATCGGATGGTGTGTAAAGTTGGTAGGTGGTGTTGTATGCGTAAAATGTGGGTACAGAATTTATGGAATTTCGTGTTTTGGGAGGGGCGTTCAAATTTGGGGTGGGAAATTCATGCATCTCCCCCGTACATTATTTTGGCATTTTAGGGGGTTGTCACGGGGAGGTGGGGTTCGATTGGGGTTGGTGTAATATACTGGAGTTGGTAGTTATAATGTTTGTTGAAATTAGTTTAGGTGTAGAGGTTAGAATATGTTATGTATGTGACTATGTTAAAGTGAACAAATTGTGATAGAGAAAGTTAGGTATAGTTAGTTGTGTATAAATTTGATTCATAGTTTAATGTTTAAGATAATATGTATATAATGATGTTGGTTACGCAAAGGTGTTGGTGGAATTTGGTAGAAATGGGTTAGTAAAATTTGCTGTGTTCTTGTTTTGGGAGGGGCGTTCAACTTTCAGGGGCCGGATTCATGCATCTCCCCCGTACATTATTTCCTGGAATTTGTAGAATTTTCGGGGAGGTGGGGTTCGATTGGGGTTGGTGTAATATAGTGGTGGGGTGTGTGTGAGTGTGAGTAGGGGAGGTGTTAGTTAGTGATTTGAGTATAGTTTGTGGATTTGAGTTGGAGTTGTGTATGGATGTGATGTATGATGTTGACGGTATATGTATTCGAGGATGATATTAATGTTATTTGTTTTGTATACTTGATC
Tc_minicircle_Y_4.52
TTGTTTGACGATATGTTGTTAAGATGTTTATGGTGAAATGGTTACGGAAAATAGTGGTGGGTTTGGTTTTGGGAGGGGCGTTCAACTTTCAGGGCCCAAATTCATGCATCTCCCCCGTACATTATTTTGTGGATTTGGCGGAATTTTCGGGGAGGTGGGGTTCGATTGGGGTTGGTGTAATATAGGGATGATGGTGACGTTGATGAGTTCGTTATGAATTGTTATTGTGTATGATGTATGTGATTCATGATGCTAGACGATAATGCAGTATATATTCGAGATGTAGTGTTTGAAGTTTTGATAGAGTTGTATTGTAGATGTTTGATATGTTTGTGTTATGCTTATGGTGTTGGTGTGTGTTGTTGTGCATTGTTTGGGTGGGTGTTGTTTGTTATGGATTGAAATTTGGTGTCGGTAAAATCCGGAAATTCTTGTTTTGGGAGGGGCGTTCAGATTTTGGCCGGAAATTTCATGCATCTCCCCCGTACATTATTTCGGGATTTTAGGGGGTTGTCGCGGGGAGGTGGGGTTCGATTGGGGTTGGTGTAATATAGACTGATAGAGATGATTTGTTTATTCAGTAGTTTATGATTTATAAGTTTGATGTGTAGTTAGACAGTCGGATAGAGGTATGAGAAGTGGTAAGAAGAAAGTGAAGGTGTCGATTATGTATGTTGTATTTGTTGTATCTTAATGTTTTGATTTTATGGTAGGTATAGGTTATGGTTGTTGTGTTGTGTTGTGTTGAAATTTGGTGTCGGTAAAATCCGGAAATTCTTGTTTTGGGAGGGGCGTTCAACTTTTGGGGCGGAAATTCATGCATCTCCCCCGTACATTATTTCGGCATTTTAGGGGGTTGTCACGGGGAGGTGGGGTTCGATTGGGGTTGGTGTAATATACAGTGGTTGGTTTAGAATGCGAGAGATTATAGTTTTGATTTATGACATATTGTACAAATTCTGTATACATGATAGAGAGTGAATTCTGTAGAGGTTGATATTTTGTTTTAATGTTTGATTGTGAAGTGAATGCTTGTATTATTGTTTGTATGAGGGGTCAAATTGTATGAGGGGTCAAATTGTATGAGGGTTGGTGTTGAGTTGGTGTTGTGTTATGGTGAAATTTGGTGTCGGTAAAATCCGGAAATCTCTGTTTTGGGAGGGGCGTTCAACTTTTAGGGCCCAAATTCATGCATCTCCCCCGTACATTATTTTGTGGATTTGGTGGGATTTTCGGGGAGGTGGGGTTCGATTGGGGTTGGTGTAATATAGCATTCGATATTGTGTGGGTTGGTAGATGGTATTACATTGAGTATGGTCTTTAGTTGTAGTGGTGTTTTATGTATGAGCATGATTGTGTTTGAGAATGAATACGGTAAGATAGAGGAGAGAAGTTGATTGTTTGTTTTGATTCGACGTTGTGAGTGT
Tc_minicircle_Y_4.53
GTTGGTGTTTATGGGTGGTTGTTGTTTGTGGGTGGTTGATGTGTATAAAATGGTGGTGTAGAATTCGAGAAAGTTTAGTTTTGGGAGGGGCGTTCAGATTTTGGCCCGAAATTTCATGCATCTCCCCCGTACATTATTTTGTGATTTTAGGGGGTTGTCACGGGGAGGTGGGGTTCGATTGGGGTTGGTGTAATATAATGGTTGTACGGGTAATGTTTATAAGATAGTTTAACGTGTTATTATTGTATGGTGTATTTGATATGAATAGTTTGGTAGTGTCATAGTGAATGGTGATGTGAGAAGAGAAAGTAGAGTTTGATTATGTTGTTGAATATTGTAATAGTATTGATGTTATAATGTAATCTATAGTGTGGGTTTGATAATGGTTACGCGTTAATGGTTAAAAGATGGGTTATAAAATTCGGAAAATTTGGTTTTGGGAGGGGCGTTCAGATTTTGGCCCGAAATTTCATGCATCTCCCCCGTACATTATTTGGTGGATTTTGGGGGTTGTCACAGGGAGGTGGGGTTCGATTGGGGTTGGTGTAATATAGCGTTGGTAAGGTGAACATTGTAACTCAGATTTATGTTTTAGTTAGTAGTGGTATATTTGTTTGATGTGTGTGAAGTGAATAGAACAAAGTGTGGATGATAACTGCATGAGAGATTGATTGGTGTGTTAATGTCATGATATTTGTATGATACTGTATACTATTGTTTGTACTATGGAGTTGGTATAGGTGGTAAGGTGTGGTTACTATTGCGTTGGATGTGGGTATAAAATTTGCAGGAATTTTGGTTTTGGGAGGGGCGTTCAAATTTGGGGGCCAGAATTCATGCATCTCCCCCGTACATTATTTTGTGATTTTAGGGGGTTGTCACGGGGAGGTGGGGTTCGATTGGGGTTGGTGTAATATAGGTTTTACGATGGGTAGTAGATTATGTTATGTTTTATTAGTCTTTAGTTTGTAGTGTATTGGTGTGAAGTTGTAGATTGGAGCATGATATCGATGTAGAGGTGTGATGATGAATGATGTTATGTATGTTATCTATAGTTTGATAGTGTATAAAATATTTTATTGTAGTAGGTTGAATGGTGTTGTTGTGGTGGAGGGTGGTAAGAATAGAGGTCTGCAAAACTGGAAATCTTGTTTTGGGAGGGGCGTTCAACTTTCAGGGCCCAGATTTATGCATCTCCCCCGTACATTATTTTGGGATTTCAACGGAATTTACGGGGAGGTGGGGTTCGATTGGGGTTGGTGTAATATAATGATTGGTGTAGGTTTATTATTTCTTTGATTTTGTTATGGGTGTATGATAGTTTGATGTGGGTTGAATGTGATGCGATGTAAGTGTGAAGAGATAGTTGTTAGATTATGTCGAATGTATGAATAGTGTTATGTCTTAATCTATAATGTTGGTAGTTACTTGTGGTGGGTGT
Tc_minicircle_Y_4.54
GTTTATATAATCCTGTTGAGGTTGGTTGTTGCTGTCAACGCAAGGGTGGTTTGGAAACGCGGACTCTTGGTTTTGGGAGGGGCGTTCAACTTTTGGGGCCCAGATTCATGCATCTCCCCCGTACATTATTTTGCCGAATTTTTGGTTTTTAACGGGGAGGTGGGGTTCGATTGGGGTTGGTGTAATATAGACTGAGATGGTTATTGTAGTTTATGGTTGCATGTTAGTTTTTGATTTGGTTTGATTGAATAGAGGTATTATGATTTGTTTGAGGTGAGTAACTATAGTATAGCTGTGAATGAGTTTAGTAGATTTGTTTTGATACTGCTATAGATTGATAGTATAAGAAGTAATTAATGTTGTCTAGGGTGTATTGGTTGTGCAGCATAGGTAAAGAATGGTTCGGAAATTTCTGGAAAATCTGGTTTTGGGAGGGGCGTTCAAATTTGGGGCCGGAAATTCATGCATCTCCCCCGTACATTATTTCGCCAAAATTGGGGGTTGTCACGGGGAGGTGGGGTTCGATTGGGGTTGGTGTAATATAGCGTCATGGTGGTTAGTATGTATACGTTGATTGATTCTAGTTTGATTGTTTATTGGTGTATAGTGATGTGTATAAGACGATGTGTATAATGTGAGAGGGAGATAGATAGATTTTTGATGTTGTCATTTCTTTGATGGTATAATTTAATAATATATGTATAGTATGTGTTTGGTGGTGAGAACGTGAGATGGGTAGTTACTACAGTGGTTAAAATAGGTCATGAAAATTCGGAATTTTGTGTTTTGGGAGGGGCGTTCAAATTTGGGCCCGAAAAATCATGCATCTCACCCGTACATTATTTTGCCGAAAATGGGGGTTGTCACGGGGAGGTGGGGTTCGATTGGGGTTGGTGTAATATAGGCTTGGTGGTGGTGATATGGTGGTTATCTGAATTTAGTTTATATATTGATTTTAGTTTATTATGTTGTGGTGATTATGTTGAAGTAGACGAGCTGTAGTAGAGAAGGTTGAATGTAGTTGATTGAGTTGTGATTGATTTGAAGTTTGTCAGTTAAAGATTATTGTGTTGTTAGGTAGGTATGGTGGGTATGTTACTGGTTTATGGGAGGTTGTGGAATTCGGGAGACTTGGTTTTGGGAGGGGCGTTCAACTTTTGGGGCCCAGATTCATGCATCTCCCCCGTACATTATTTTGCTGAATCGGCGGGATTTTCGGGGAGGTGGGGTTCGATTGGGGTTGGTGTAATATAGAGTGTGGTTGATAATGTATGAAGGTTGTATGATGGATTTGATGTTAGTATAGTTATGTTATTATCTTGTGTATGGTGTAATGATGCGTATGTGTATTGAATGGCCGTGAAAGTGGATGATTGAGAGTATTGTTATTGTTGTTAATTAGTAATGTTGTTGTGTTATT
Tc_minicircle_Y_4.55
GATACGCTACTTAACTGGTATATGTTTGTGGGTGGAAAATGGGTTACTGGAATTCGGAAAGTTGTGTTTTGGGAGGGGCGTTCAACTTTTGGGTCGGATTTTCATGCATCTCCCCCGTACATTATTTTGGCTATTTTGCGATTTTGTCGGGGAGGTGGGGTTCGATTGGGGTTGGTGTAATATAGGGACTGCATTATGATATTTGTTTGGTTTTTATTTGTTTTGTTTTACTGTATGTGTACATGATGTGGTTGGTACAGAACTGTAATGTGTAGAAAGTGAATGTGTGATAGATTGATAGTTTAGAATTTGTATAGATATGTTATGTGTATTAAGTATAGTATGGGTATACACTGGATGAGTTGGGTGTGCATGGGTGGTGTATGTATGGTCTAAAATGAGGGATAAAATTTCCGGAAATTCTTGTTTGGGAGGGGCGTTCAACTTTTGGGTCGGATTTTCATGCATCTCCCCCGTACATTATTTTCCCGAATTTGGGTGATTTTCAGGGAGGTGGGGTTCGATTGGGGTTGGTGTAATATAGTGTCTTTGAATTATGGTTTATTGAATTAGTGATTTAGTTTGGATGTTAGGATGTATGTTATGCACAGTGGTATGGTTATGATAGTGAATGTGATTAGATTATGCACATGTTAATTTGTGTTAATTTATGTTAAACTATAATGTTATGAATGTGTGGTTACGGATGGATGAGGTGTAGAGTATAGGTAGGTGTGGGTGTTGTTATGAAAGTTAGAGGTTTAAATAAAGTGGAAATCTTGGTTTTGGGAGGGGCGTTCAAATTTATGGTCGGATTTTCATGCATCTCCCCCGTACATTATTTGGTCGAAATTGGGGGTTGTCACGGGGAGGTGGGGTTCGATTGGGGTTGGTGTAATATAGTCTTGGGGTGGTTATGATGTTACAGATTTAATTCTTGGTTTAGTTGATTATTTGGATGTGTAATGTTATTTGTTGGATGAATATGTATATAGTTGATTAGTTGTTCGATTATGTATCATAGTTATGTTTATAGATTTCGTGGTATAGTATAGTGGTGGGTTTGTTGTTGGTTTGTATTGACGTTGTTGGTTTGGTAGCAGCTATATTTTGAGGTGATAAAATTCTGTAAATTCTTGTTTTGGGAGGGGCGTTCAACTTTTGGGGCCAGAATTCATGCATCTCCCCCGTACATTATTTGGTCGAAATTGAGGGTTGTCACGGGGAGGTGGGGTTCGATTGGGGTTGGTGTAATATAGGCTTGGGGTGGTGGGTTAGAATTATTGTTATTGTATTGAAGTAGAGTTTGGATATTGAGTATAGTTATGTAGCGTGTAATGATGATGGTGTCTACATGAATTAATGAGTTATAAGGTGATGATAGTAGTATGATTGAAATGTGTATAGAATGTTTTGTTATAATGTGTT
Tc_minicircle_Y_4.56
TCGTTGTTGATTTGAAATTATAAACTGCTATGTTAATGTATAGGTTACAGGTTAGGGTTGAGGTGTGGTTTGGAATACTGGTTATGGTATCCTGTTGCGGATTTGAGGGTATAAAAATGTGTGGAGGTTGGTTTTGGGAGGGGCGTTCAACTTTTGGGGCCGGATTTCATGCATCTCCCCCGTACATTATTTGGCTGGATTTATGGAATTTTCGGGGAGGTGGGGTTCGATTGGGGTTGGTGTAATATAATGGTTACGGTTATAAGGTGATTTGTTTTGTTGAATCATGTTATAGAATTGTGTGACATTTGTGTATATTAATAGGTTAGGTGAATTTAAGAAGTATTAGTAGAAAGTTTATTGTTAATTTGTTATACTTTGATAGATTGAATATTATAGTTGATGCTTTATGGTGTGGGTGTAGGTGTGGGAGTGATTGATGCTTACGGTAAAAATATGGGTTGAAATTTCTTGGGAGTTGTGTTTTGGGAGGGGCGTTCAAATTTGGGCCGGAAAATTCATGCATCTCCCCCGTACATTATTTGCCCAAAATCGGGGGTTGTCACGGGGAGGTGGGGTTCGATTGGGGTTGGTGTAATATACTGGCGTGTTGTGATAGTAAGTATAGATACATTGTTTATTGTGGTTATGTGTATGATAAGATGTTATTGATGTGTGAGATTCATAGTATGGTGTATGTCAGAGTAGAAGGTAGATGATTATATTCTGTTCATTTGTTATTTGTTGTTATATTCTTTCACAGTTAGAGTAGGTTAGGGGTTGGTTATGGTGTGCATTATGTTATTGGTAAGAAATTAGGTGTCTGAAAAATTGTGAAAATTTGGTTTTGGGAGGGGCGTTCAAATTTGGGCCGGAAAATTCATGCATCTCCCCCGTACATTATTTGCCCAAAATCAGGGGTTGTCACGGGGAGGTGGGGTTCGATTGGGGTTGGTGTAATATAACCATTGGTGGACTGGAGGTGTAGTTTAGGTGGATGGTATGATTGCGTTGATTATAGTTTTTTGATTTGTTAGATTTGTGTTTGTGTATATATGATGAGAATGAGTGAACAACAAAAATATGTTTAGAGAGGTTTGTGTGAGATTGAATAGTAATTGTTTTGTTATTGATATAAGTTTTATGATTATTATTTTAATGTTGGTGGTAGAATAGGTACGGAAAAATGGTGGAAAATTCTGTTTTGGGAGGGGCGTTCAGATTTTGGGCCGAAATTTCATGCATCTCCCCCGTACATTATTTTGGGATTTTAGGGGGTTGTCACGGGGAGGTGGGGTTCGATTGGGGTTGGTGTAATATAGCATCTATGGTTGTGTGTTTGTTAAGGTTGAGTTTACTGATGAGTGATGTGGCTATAGTTGACAAGACAAATAAGGTGTTGTTTATAGTGTGGATGATAGAGTTGTTA
Tc_minicircle_Y_4.57
GTTGATGATGATGTATATTGTTAGAGTTGTATGTTGATAATGTTGTGAGTGTGGAGTGTGTGAATAGGTGTAGCATGTGATGATGAGTTGTTTAAAGTTGTAGTATTGTTTGTGTACTATGTTGTTTCCGTTGTGTTGTTTATTGGTATGGTTGCGTTATGTTGGTGATATAATGCCAGAAATGGTCACCAGAGAATTCAGGAAATTTGGTTTTGGGAGGGGCGTTCAAATTTGGGGGCGGAAATTCATGCATCTCCCCCGTACATTATTTTCGTGAATCTGCGGAATTTTCAGGGAGGTGGGGTTCGATTGGGGTTGGTGTAATATAGACTTGGTATTAGGTTTATGGATAGATGATATTGGATATAATGGTGTGATGTATTGATGGCAAATGGTACTTGTTCTAGGGTCTTTAGCATGAGTAGATTATTAATGATTATAATATGTTAATGATAGTAATGTATATATTTAGAATATGTTATGGTTTGCATTGGTGGTTTGGTGATGGTGTTGGTTGCTGCTGGTTAAAATGTTGGCTATAAAATTCGGGGAGTTGTGTTTTGGGAGGGGCGTTCAAATTTGGGGTGGAAAATTCATGCATCTCCCCCGTACATTATTTCGGTAATTTTGGGGTTGTCACGGGGAGGTGGGGTTCGATTGGGGTTGGTGTAATATAGCATTTGTTTCGGAGTGTATATAATAGTTTTGATTTTTGTTTGTATATAGTTGATGATTATTGATGTATTTGTACACAGAGGATTAGGTGAGTGATTGAAGTGGATAGATGATTATGTTTATATTCTGATTATGACGTTATGTATAGTTATTTATTAATTTGTGGTGTGGTAAGAGTTGGTGGTGGTATTGGTAACGCATGTTATGTTTGCTTCCTGTTTGTTTTAGGGGTAGAAAAATTCGGAAAGTCTGGTTTTGGGAGGGGCGTTCAACTTTTGGGGCCCAAATTCATGCATCTCCCCCGTACATTATTTTGCGGAATTTATGGATTTTACGGGGAGGTGGGGTTCGATTGGGGTTGGTGTAATATAGCATGTGCTTGGTGATGGAGTGGTAATGGTTAATGTTACTAGTGAAGTTGTTTTGTTAGGTTGAGATGTTCAATGGATAGTGTTGATGTGTACGTGATGAACTATAAAAGATGGATGAGTGAAGTTGATAAGGTGATTGTCTATGTTTGTCTGATATGTTTATTGTTGTTTATGTTTATATTGCTGAATTTGGGGTATGGTAGGTTGTGGAGAATTCGGGAAGTCTTGTTTTGGGAGGGGCGTTCAACTTTGGGGGCCCAGATTCATGCATCTCCCCCGTACATTATTTCCATGGTTTTGTGGATTTTTACGGGGAGGTGGGGTTCGATTGGGGTTGGTGTAATATAGAGACTGCGGGTTGCGTGTGTAGTGTGCGTTGTGTAGA
Tc_minicircle_Y_4.58
TGGAAGGTAGTAATGATTTGTGTTCTGGTGTGTTGTATGGTACTGGTTAAGGTGTTGTAGGTTTTGTTGGAGGTTAGAAAATGGGAAACCTTGGTTTTGGGAGGGGCGTTCAAATTTGGGGCCGGAAATTCATGCATCTCCCCGTACATTATTTTATCGGAAATGATGGATTTTACGGGGAGGTGGGGTTCGATTGGGGTTGGTGTAATATAGAACGGGTTATGAGATTTATGTTTATTGATTTGTTATATACTATGAATGATGTCGACGTGGCTGAAGTAGATTGTGAGGAGAGAGTGAAAGCATAGTTTGTGTTGAGTGTTGTTGATGATTATTGAACTATAATTATTTGATGTTAAGGGTAGGTTAGTGGTTACGGTGTTTGTGGAATAGGTTGGTGTGTTAGTAAAATTGGTTATCGGAGTCTGGAAGTTTGGTTTTGGGAGGGGCGTTCAAATTTGGGGCCGGAAATTCATGCATCTCCCCCGTACATTATTTGCATAAAAATGGGGGTTGTCACGGGGAGGTGGGGTTCGATTGGGGTTGGTGTAATATAGTACATGTTGCATTATAGTTTTAATTGAGTAGATAGTTTATTTGATTTCTGAGGTGTAAGTGTATAGGTTATGTGTGAGATTTGTGTAAGGTAGATGTAGATAGTTTGTTGATAATTGATAGAGTGAATTGTTATATGTTATATTATGTTGTTGGTGTTCTATGGTTACTGTGTGGTAGGGTGAGGTTGTGGTGGTGAGTGGTATTGGTGTAGAATAGTAATAAATTAGGGGTTGGAAAATTCCAGGAAACTCGGTTTTGGGAGGGGCGTTCAACTTTCAGGGCCCAAATTCATGCATCTCCCCCGTACATTATTTTCGGAATTTGGCGGGATTTTCGGGGAGGTGGGGTTCGATTGGGGTTGGTGTAATATAGGATGTTGGATGGTGGTTTAGAATGGATAGTTTAGTTTGTTAACATTGATGATTGGTTAATAACATATTGAGTGATAGTCTAGAGGAAGAGAGTAAGATAGTTTGTTATTGTAGTTAGTATATTGTATATGATTATGTTCATTCTATGTGTATATTAATGTGGTGAGTGCCATGTTGTGGTTATGGTGCTGGTAAATAGGGTTACGGAAGTTGGAAATCTGGTTTTGGGAGGGGCGTTCAACTTTTGGGGCCCGGATTCATGCATCTCACCCGTACATTATTTTGTCAATTTTATGGTTCTGTCGGGGAGGTGGGGTTCGATTGGGGTTGGTGTAATATAGAGTGTGGGTGTTAATGTTGTTGGATTATGATGAATGTGATATATGATAGTTATGAATTATTGTTGTGAGTATGCAAGAGATTCGTTCGGTGTGAGTGTAGATAGTTAACTGTATATTGTATATTGTTTGTGTATAATGTATTAAATCTATAAATGTG
Tc_minicircle_Y_4.59
CACTTAATGTATGTTATATGTTTGTGTTAATATATTGGTGGGTATACGGGGTTTCGGTTTGTAGTGTTGTTGTTCGGAAAATAGGGTTAAAAAATTCCGTGAATCTCGGTTTTGGGAGGGGCGTTCAAATTTGGGGCCGGAAATTCATGCATCTCCCCCGTACATTATTTCTCGGATTTTGCTGAAATTTCGGGGAGGTGGGGTTCGATTGGGGTTGGTGTAATATAAGGAGGTAGAGTATGTTTGGATTATGTTAGTATTGAGTAGAATTATAATGGAGTGAGTTAGAACAGAACAGATAGAAGTTAGTGAGTGGACTGTTGATAGTTTAGTATAGATTTGTTCGATATATGTATACTATGATTGATATAATATTGATTAATGTTTACGGTAGTTATTGGTGTGGGGTTGAAAGTTTACTGGTGTGGTATTTGCGTTAAAATTGGGGTTCTGGAAATTCCGAAAACTCGGTTTTGGGAGGGGCGTTCAAATTTGGGGCGGAAAATTCATGCATCTCCCCCGTACATTATTTCGCCAAAATCAGGGGTTGTCACGGGAGGTGGGGGTTCGATTGGGGTTGGTGTAATATAGTGTGTGGATGGGTGAAGAGTTTATAGTAATGATTTTATGATTTGATATATTGTATGTGTGAGGTGTGATTGTAGATAGTACACTGTGAGATAGAGGTGATGATAGTAGTGGTTGAGTTTTGTTATTGAGTGTATATTGTTATAATCTTGTTTATATTAATGGTGATACTGTGTTGTGTTTGGTTTGGATTGGTTACTGTTGCTTAAGGTGAGGGTTAAAAACTCCGGAGACTGTGGTTTTGGGAGGGGCGTTCAAATTTGGACCCGGAAATTCATGCATCTCCCCCGTACATTATTTCGCCAAAATCAGGGGTTGTCACGGGGAGGTGGGGTTCGATTGGGGTTGGTGTAATATAAGGATTGGAGCTAGACTATGTTTATGAATTGTGATTTAGTGTGTGTATACTGTGATATGATGATGCAGATAGTTTGTAGTTTCGTTAGTGTGGATAGTAAGTTTGTAGATCACTGAGTTTGATAATAGGTTATTAGAAATATATTATTAGTGTTGAGTGTATAGGTGGTTGATGGGTATGTAAAGTGTTTGTGATGTTGGTGTTGGTTAAATTTTGGTTCTGAAAATTGTGAAACTATGGTTTTGGGAGGGGCGTTCAAATTTGGGGCGGAAATTCATGCATCTCCCCCGTACATTATTTCCGGATTTTTGGGGGTTGTCACGGGGAGGTGGGGTTCGATTGGGGTTGGTGTAATATAGTGTTTGATTCATAATGTATAATTTGGTGGTTTTGTATTTAATGGTTAGTTTGTGAGTTGATATGATGTTGTATGTTGATTATAAGATGTGGGTATGATAGTAGATTATAAGATGAATTGTATAGTTGATAT
Tc_minicircle_Y_4.60
TTGATAGTTAATGTATGGTGATGAATTGTTTGTGATTGTTTGCTATGATTGTGTATTTATACGATGATGGTTATTTATGATTGTGGTACTGTTTGTTGATGTTGTGGGTAGGTATACTGGTGGTTGTTGCATGCTGGTTTGGAATCATGTTATTCACAATAAAGTAGGGGTTCAGAAATTCGGAAAAGTTGGTTTTGGGAGGGGCGTTCAAATTTGGGGCCGGAAATTCATGCATCTCACCCGTACATTATTTGGTCCGAAATCCTAAATTTTACGGGGAGGTGGGGTTCGATTGGGGTTGGTGTAATATAGGCTCTTGCTGAGGGTGTGAATGTTATTGTATTTGTTTGATTATGTTGTGTTTGTTTGTTATAGTTGGTGATAGTAGTGAGGCATGCAGTATAGTGTACGTTAGAGCAGAGAGTGAATAGTTAGTTATGAATTTGTATCGTTATATTTGTTATAATCTAATAATCTATGGTAGGGTAGAAAATGGTAACGGAATAAATCGGAAAAATTGGTTTTGGGAGGGGCGTTCAAATTTGGGGCCGCAATTTCATGCATCTCACCCGTACATTATTTGGTCCGAAATTCTAAATTTTACGGGGAGGTGGGGTTCGATTGGGGTTGGTGTAATATAGTATTGATCTGTAGTAGATGAATAGTGGATTGTATTATAGATGTGAAGTGAATGAAGTGAGATGGATTAACTACCTGAGATAGAGAGTGATGTAAGAAGTTGATTGATAGTAGTATAGATAGTTAACATATTATTTATTATACAAGTGTTATGGTTGTTATTGGTGGTTAGTGCGATTGATGGGCTGGTAGGTAGACATGTTGTTCACGTGTTTATGGTTTGGTGGTAAAAATGGGTGATAAAAAATTGTGGAATCTTGGTTTTGGGAGGGGCGTTCAACTTTTGGGGCCCAGATTCATGCATCTCCCCCGTACATTATTTTGGCCATTTTGTGGTTTTGTCGGGGAGGTGGGGTTCGATTGGGGTTGGTGTAATATAGAGCATAGGTTACGGATAATGTTTATAAGATAGTTTAGTGATTTGTTATTAGTGACGTTATTAGAAGTGAATTGATGGAGAGGATGAGAATTATGTCTGTAGAGTTGTTACTAGTTGATTACTATTTAGTTATGTTAGTTTTAGTTTGATAAGATTTTAATGTTTTGATAATAAGATGGGTAGTGAAATGGGTACGGAAATTTGTGGGAACCCTGGTTTTGGGAGGGGCGTTCAAATTTGGACCCCGAAATTCATGCATCTCACCCGTACATTATTTTGCCAAAAAATGGGGGTTGTCACGGGGAGGTGGGGTTCGATTGGGGTTGGTGTAATATAGATAGATTACTGAGTTTGTGAATTTGCGGATACTGGCTATACTCTTTGGATGTTTGTGAGACGAGATACTAAT
Tc_minicircle_Y_4.61
TACTAAATTTAGGGTTAGGAAATTCGGGAAAGTTGTGTTTTGGGAGGGGCGTTCAAATTTCAGGGTCCAGATTCATGCATCTCCCCCGTACATTATTTTGGTGAAATTACGGGATTTTCGGGGAGGTGGGGTTCGATTGGGGTTGGTGTAATATAGTGTTCGTGTATGGATATGGTATATAATGTTATGTATCGTTTGATTTTAGTTTGAATGTGTTGTGTATGTTATGATTACAGTAAGAGACACAGTGATAGATGTGAGAGTGATAGAGAATGATGAGTATAGTTAGTGTCAAGTTAGTTTCATTATTGTATTTATATTTATATTATTCTTGGTGGTGGTGGTTAGTGGTTTGGTATTCTGCATAAATTTGGGTTGCAAGAATTCGGAAATCTTGGTTTTGGGAGGGGCGTTCAAATTTGGGGCCGGAAATTCATGCATCTCCCCCGTACATTATTTGGCTGAAAATGGGGGTTGTCACGGGGAGGTGGGGTTCGATTGGGGTTGGTGTAATATAGTGGCGATTTATGTTTGGATGATATGTTTATATGTGTTTGAATTTGTGGTATAGTAGTGATATGATTGTAGTCGATGCATGAGTTCGTAGAGTTTGTGTACGTGTTGATTGTTAATTTGATAGATTCGATTATTAATAATTTGATTCTGAGTATTATATTATAGGAGGGGTAGTTTGGTGTTTGGTTAATGCTGTGGTGTTGTTAAATTTGGGTTGCAAGAATTCGGAAATCTTGGTTTTGGGAGGGGCGTTCAAATTTGGGGCCGAAAAATCATGCATCTCCCCCGTACATTATTTCGCCAAAATCGGGGGTTGTCACGGGGAGGTGGGGTTCGATTGGGGTTGGTGTAATATAGCGTTTGTGTCTGTAGGTTAGAGATGATTGGTATGTGTGATGGTATGTATGATGATGTGATACGTGATGTTAAGTGGTAGTGTAGTATATGTTTGAGGTTGATGAATATGATATTGTTTGATGGATATTGTGTTGATAGTATACTTGTTTGTGTATTGTTGTGGGTGTGTATTAGGTAGAGGATGTGTATTGATTCTGTTATAGTGGAATTCAGGGTATAAAATTTCTGAGAATCTTGGTTTTGGGAGGGGCGTTCAAATTTCAGGGTCCAGATTCATGCATCTCCCCCGTACATTATTTTGGTGAAATTACGGGATTTTCGGGGAGGTGGGGGTTCGATTGGGGTTGGTGTAATATATACTGGTTATGATATTGTGTAAATTTTATGGTTGAGTTTTGAGTAGTGTATAGTTGTGGTGTGTGATATGAGATAGAATTATAACCATGTGATGAATAATGAAGTGATCTTTTGTTTGATATGTTTGAATATGTTATTAGTGAATCTATTATACTGTTTGTGTTGCATACTGGGTTGGTTATAGGTAGAATAGGTGTGATTGTT
Tc_minicircle_Y_4.62
TTGTAGAGTATGTCAATATGTGGTCGTTGTAGTTAGTATTTGATTGATTATAGTTTGTTGTTGTTAGTTTGTTGTTGTTGATATACTATGCGTGGTTTGTTTATGGGTGGTGAGTGTGTTGATTCTCTGTTACGCTGAAATTGAGGGTTAAGAAATTCGAGTTCTCTTGTTTTGGGAGGGGCGTTCAACTTTTGGGGCCCGATTTCATGCATCTCCCCCGTACATTATTTTCCCGGATTTGTGGAATTTTCGGGGAGGTGGGGTTCGATTGGGGTTGGTGTAATATATATCAGGTTGACTTATTGTGTTTAGTTATGGTGGTTATATTTAGTAGTCTAGTGTGACTTACAGTATAGAGTGTGTACTTAGTATGGTATGCAGACATGGAGTTGAGTTATATACTGTATTTGAATTTGTTAAGTGAGAGATTCATGTTTATTATATTTTGAATAACATGTTTGTGTGGTATGGAGTGGTATGTTGGTTTAGGTTTGCGTGTGTAATTTAGGGTTGAAAATTATCGGAAAATTTGGTTTTGGGAGGGGCGTTCAAATTCGGGCCCGAAAATTCATGCATCTCCCCCGTACATTATTTGGCCGAAAATGGGGGTTGTCACGGGGAGGTGGGGTTCGATTGGGGTTGGTGTAATATAGCAGGGATTTGAAAGATTATAATTTTATGAATGGTCTTTAGGTGATGAGTATGATATAGTATGTACATGTGTGATATTTTATATCGTGTAGATTAGTAGAGTTGTGTTAGTGTTCGAGTGAATTGTTGTTTGTTATTGTTGTTTATACTGTTTATGGTTAAGGTAGGGGTGGTGTGTGATAATGGTTGTGTTGAAATCGTGTTGAAAAATGGGTTTGGAAAATTACGAAAATTCTGTTTTGGGAGGGGCGTTCAAATTTGGGCCGGAAAATTCATGCATCTCCCCCGTACATTATTTGGCCGAAAATGGGGGTTGTCACGGGGAGGTGGGGTTCGATTGGGGTTGGTGTAATATAGAGCCTGGTGCATTATGATTTGAGTTGTGTTCTTAATTTGATCTATGAAGTTGTGAGTGTATTGATGTTTAGGTGAGACTGAGGATACTATGATTTGATGTGATGAGTGGTGATTTAGTTTAGTAGTTTAGTATGTAGTTATTCTGTTTATATTATAGGTTAATGTTGGTGGTGGTAGTGCTATGGTGTTAGGTGATTGGTAGAAACGGTAAATTAGGGGTTTGGATTTTCTGAAAATTTGATTTTGGGAGGGGCGTTCAAATTTGGGGCCGCGATTTCATGCATCTCCCCCGTACATTATTTTGGTCAATTTGCGGTTTTGTCGGGGAGGTGGGGTTCGATTGGGGTTGGTGTAATATAGCAGGGGTGGATGTATATTGGGTGTGTCTTAGTTGAGATAGTTATGTTATGGTTCTGTATGATG
Tc_minicircle_Y_4.63
AGTATGTTGATTAGTATATTGTGTTAAGAGTTATTAGATACTATATTGTTTATACTATCATAGGAGGGTTGTATGTTTAGGGTGGTTTATGGGTTGTATGTTTAGGGTGGTTTATGGGTTGTGGGAATTCGGAAACTTGTGTTTTGGGAGGGGCGTTCAAATTTGGGGGCCGGATTTCATGCATCTCCCCCGTACATTATTTCCCGATTTTTGGGGGTTGTCACGGGGAGGTGGGGTTCGATTGGGGTTGGTGTAATATAGGGGTTGTGTGGTGATAGGATAAAGTTTATGAGTGTGTAGAAGTGTATATCTGGAGTTGTTTGAATGTATTTGATAGTTAGTTGTGTATGTAGTGATTATGTTTGTAACAGAACGCGAGGTGTAGTTTGTAATGATTGGATAGATTTAGAGTTAATGGATGAATGTTATAATCTTGTTTGTGATATTTGTTGATAAAAATGGGTAACGGAAAATGTGGGAATTTTGGTTTTGGGAGGGGCGTTCAACTTTTGGGCCGCAATTTCATGCATCTCCCCCGTACATTATTTTGGTCATTTTGCGATTTTGTCGGGGAGGTGGGGTTCGATTGGGGTTGGTGTAATATAGGAGTCGAGTGGTTGAATAGTTTAGTAGTTTGGTTGATTTGTATGATAGTTTGAATAGTATTGATTGTGTTTTATGTACATTGATGAAGATAGAGTATTCAAGTGGTAGATATTGTATGTTATAGTTGTCGATGAATAATGTAAGGTGTTGTTTATATGTTTATGTTAAATGGTTATGGTGGGGTTGAGGTGTTGTTGGTTGTGTTGGATGGTGTAAAATAAGGTCCTAAAATTCCGGGAAATCTGATTTTGGGAGGGGCGTTCAACTTTTGGGCCGCAATTTCATGCATCTCCCCCGTACATTATTTTATCCAAAATGGTGGATTTTACGGGGAGGTGGGGTTCGATTGGGGTTGGTGTAATATAGCATGGATGGGTTTATGTATGGTGGTTATGGTGTAGTTATGATTGAGTTTGTTTATATACATATTGATGAGTTTGAAACATGGATTCTATAGATTGGAGAGTGATGAATTATGTAGATTAGTTTGTCGTGTATTTGTATGTTCGGTATAATGTTATAAATTATGTTGATGTCTGTGGTGGGTGGTGTGTATTGGTGATAAATTAGGGGTTATAAATTCACGGAACTTTGGTTTTGGGAGGGGCGTTCAGATTTTGGGGCCGGATTTCATGCATCTCCCCCGTACATTATTTTGGTGATTCTGCGGAAATTTCGGGGAGGTGGGGTTCGATTGGGGTTGGTGTAATATAGCCAGTGTGATATTTATGTTTTATGTTTTAGTTTGTGTTATTGGATTGATTTGATTTGTGGAAGACATTGTTTATGAGTTGGTGAGTTCATGTGTATGTCG
Tc_minicircle_Y_4.64
TTTGCAAGAGATAGACATGTGATAGATTGTGTAATGTGCTAAAGACAGTATATTGTTTATGTTATCTTATGTTATGGTATAACAGTTGTAGGAGGGTTATTGTGTGTGGTGGGTAATGGTGTTGTAACAGTAAAATGGGTTTGGAAAATAACGGGAAATTCGATTTTGGGAGGGGCGTTCAAATTTGGACCCGGAAATTCATGCATCTCCCCCGTACATTATTTTGCCAAAATTGGGGGTTGTCACGGGGAGGTGGGGTTCGATTGGGGTTGGTGTAATATAGGGCTGTGGGGTATTGAGTGGTGGTTGTGATAATGTGGTATGGATAGTATGTGATAGTTGTTATAGATTTTGATTGTACAGGTTATGTTGATAGTGGTAGTTATGATTTAGAGTGTAGTTGTGGGTGGTAGTGATAGTTATTTTATAAAGTTGAGGTTAATGATATCTATGTTAGTTTTGTTATGTTGATATTATGTTGATCATGTTTGTTTTTGGCTACGGAAAATGGTTGGAAGTTGGTTTTGGGAGGGGCGTTCAAATTTGGGGTCGGAAATTCATGCATCTCCCCCGTACATTATTTGGCTGAAAATGGGGGTTGTCACGGGGAGGTGGGGTTCGATTGGGGTTGGTGTAATATAGGGCTGTGGTGGTTACGATGGTTGGTGTGGTTAGTAGTGATTGTATACTTATAGTTTAAGATTGTTTGTATAGTTTGTTAGAGTTTATTGACTAGTATGATATGAGAGGTAGACAGCTAGTAGATCATGAGTTTGATGTATAATGTGATTCAGATTGTTAATGTACTATGATTGTATGTATAACAATAATATAGTTAAAATTTGGCTACGGAAAATGTTTGGAGGTTGGTTTTGGGAGGGGCGTTCAAATTTGGACCGGAAAATTCATGCATCTCCCCCGTACATTATTTGGCTGAAAATGGGGGTTGTCACGGGGAGGTGGGGTTCGATTGGGGTTGGTGTAATATAGTACATGGTGTAGGGTAGGTATATAGTTATAGCGTTAGTTTTTATTATCGATATGTGTGTGATTATGATTATGATGCATAGTAAGACAGTCGATGATAGTTGATTTGATATGAATAGATGATTTGTTATTTGTTAGATACATGAATACGATGAATAGTATATAATAAGACGTGTGTGTTTGTTGGTGTGGATTGGTTTATAGTAAATTGGTGGTTCTGAAAAACGTGACAGTGTTGTTTTGGGAGGGGCGTTCAAATTTGGGACCGGAAAATTCATGCATCTCCCCCGTACATTATTTTGTCAAAATTGGGGGTTGTCACGGGGAGGTGGGGTTCGATTGGGGTTGGTGTAATATAGAGTGCAGGTGGTATAGCAGTTATTTGTGTGATTATGATATTATATGATTTGATTTGATACGAATTAAAG
Tc_minicircle_Y_4.65
GTTGTATAGATTATTTATGTTGTATTAGTAAATGTTATAAGATAGTTTATGAGTGTGTTGGTTATAGGTGTTGGGAATGGTTGTGGTTATGATTAAAATGGGGTTCAGAAAATTACGGAATTCTGGTTTTGGGAGGGGCGTTCAGATTTTGGGGCGGAAATTCATGCATCTCCCCGTACATTATTTTGCTATTTTAGGGGGTTGTCACGGGGAGGTGGGGTTCGATTGGGGTTGGTGTAATATAGGACTAGAACATAGATTTAGTTTGTATTAGTTATTGTCGTTACCATATGATGATGTGTTGTGGATCAAGTGTAGAGTGATATACATGTGAGAAGATAGTTAATTAATTTTGTTGTTATTATAGTTGGTCTTAGTTTATTTAGTAATGAGGGTTGTGTATGGTACTGGGTATGGTTAGAGAATGAGGTTGTGGTTGTTTGTGTTGGGTTGTTGAATGATACGGATAGGTGGTAGATTTTTCTGGGAATTGTGATTTTGGGAGGGGCGTTCAGATTTTGGGGCGGAAATTCATGCATCTCCCCCGTACATTATTTTGTCATTTTAGGGGGTTGTCACGGGGAGGTGGGGTTCGATTGGGGTTGGTGTAATATAGCATGGGTGAGTTAGGATAGTTTATAAGATATGAATGATAGTTATGAATTTTGACAGTATAGAGAACAGATCAGAAGATGATGTGAGGTATGGTGAAGTTTGTTGTTATAATGATTTGTAGAATATGTTATAGATTTGATAGATAGAATATGAATGGTTAGGGTTACGTTGGGGTATGGTATAGGTTACGCTACTACTATTATTTTGGGGTTCCAGAAATCGGAAAATTGTGTTTTGGGAGGGGCGTTCAGATTTTGGGGCGGAAATTCATGCATCTCCCCCGTACATTATTTGGTCTGAAATCCTGAATTTTACGGGGAGGTGGGGTTCGATTGGGGTTGGTGTAATATAGGCAAGAGGGCTTTGTATATTTTATTTTATTTATGATCTTAGTTTATTGATGATATGTTTGTGACAGTTGTATGTGTTCGGTGTAGTAGGTTAGTTGGCAGTAGAGTAGAGTTGATTACTTGTTTGAATATGTTTGTTACTGTATATTGTTGATACTATACTTATGTTATGCTGTGTGGTAGGGTTAGTTTATGGTTATGGTGTTTGTTACCGTTAAAATGGGGTTCAGAAAATTACGGAATTCTGGTTTTGGGAGGGGCGTTCAGATTTTGGGGCGGAAATTCATGCATCTCCCCCGTACATTATTTTGCTATTTTAGGGGGTTGTCACGGGGAGGTGGGGTTCGATTGGGGTTGGTGTAATATAGATACTGTGTACTATGTAGGTTAGTTATTCTTATGATTGTGAGTATATACTGTGATGTTCTTGATGTATAGTACAAAGAGGTGGTGTAAAGTGATGAGTATAA
Tc_minicircle_Y_4.66
TGTTTATTACTATATATTGTTGATACTATACTTATGTTATACTGTGCGGTAGGGTTAGTTTATGGTTATGGTGTTTGTTACCGTTAAAATGGGGTTCAGAAAATTACGGAATCCTGGTTTTGGGAGGGGCGTTCAGATTTTGGGGCGGAAATTCATGCATCTCACCCGTACATTATTTTTGGAAATTTGGGATTTTTACGGGGAGGTGGGGTTCGATTGGGGTTGGTGTAATATAGATGCTGGATACTATGTGGGTTAGTTATTCTTATGATTGTGAGTATATACTGTGATGTTCTTGATGTGTAGTACAAAGAGATGGTGTAAAGTGATGAGTATAAGTTGTATAGATTATTTATGTTGTATTAGTAAATGTTATAAGATAGTTAATGAGTGTGTTGGTTATAGATGTTGGGGGTGGTTGTGGTTATGATTAAAATGGGGTTCAGAAAATTACGGAATCCTGGTTTTGGGAGGGGCGTTCAGATTTTGGGCCGGAAATTCATGCATCTCCCCCGTACATTATTTCCCGATTTTTGGGGGTTGTCACGGGGAGGTGGGGTTCGATTGGGGTTGGTGTAATATAGGACTAGAACATAGATTTAGTTTGTATTAGTTATTGTCGTTAACATATGATGATGTGTTGTGGATCAAGTGTAGAGTGGTATACATGTGAGAAGATAGTTAGTTAATTTTGTTGTTATTATAGTTAGTCTTAGTTTATTTAATAACGAGGGTTGTGTATGGTTCTGGGTTTGGTTAGAGAATGAGGTTGTGGTTGTTTGTGTTGAGTTGTTGAATGGTATGGATAGGTGGTAGATTTTTCTGGGAATTTTGGTTTTGGGAGGGGCGTTCAGATTTTGGGGCGGAAATTCATGCATCTCACCCGTACATTATTTGGTTCGAAATCCCTAATTTTCTGGGGAGGTGGGGTTCGATTGGGGTTGGTGTAATATAGCATGAGTGAGTTAGGATAGTTTATAAGATATGAATGATAGTTATGAATTTTGACAGTATAGAGGACAGATCAGAAGATGGTGTGAGGTATGATGAAGTTTGTTGTTATAATGATTTGTAGAATGTGTTATAGACTTAATAGATAGAATATGAATGGTTAGGGTTACGTTGGGGAATGGTATAGGTTATGCCGCTACTATTATTTTGGGGTTCCAGAAATCGGAAAGTCTTGTTTTGGGAGGGGCGTTCAACTTTTGGGGCCGGATTTCATGCATCTCACCCGTACATTATTTGGTCTGAAATGCTGGATTTTACGGGGAGGTGGGGTTCGATTGGGGTTGGTGTAATATAGGCAAGAGGACTTGGTATATTTTATTTTATTTATGATCTTAGTTTATTGATGGTACGTTTGTGACAGTTGTATGTGTTTGATGTGGTAGGTTAGTTGGCAGTAGAGTAGAGTTGATTAATTGTTTGAATA
Tc_minicircle_Y_4.67
GTATGTTATTCTAGATTAAGTGTGTATAAGGATAGATAACTGTAGTGTTGCTGTAAATGAGTTTGGTAGATTTGTTTATGTTATGTTTATCGATGTTGTTATTATACTGTGGTGTATTGGGGAGGGTATAGTGTTGATTGTGTGTTAAATTTGGGGTACGGAAATTCCGTAAAAGTTGGTTTTGGGAGGGGCGTTCAAATTTGGGGCCGCAATTTCATGCATCTCACCCGTACATTATTTAGGATTTTGGCGGATTTTCACGGGAGGTGGGGTTCGATTGGGGTTGGTGTAATATAGGCGGGATTGGTATGGTATTTGTTATAGGTTGTGTTATATAGTTTGTTGTTTGTTGTTATAGTGATGTTGTTCAGGAGTAAACTTGCGATGTAGAGATAAGTGTAAGTTAGAGATTTGTTTGTTAATTTGTTCTAGTTATTTGTTTAAAGTATAAAGATTATAAAGATGGGTAGTAAGGGTGTGGTATATGATATGCTTAAGATTTAGGGGTTAAAAAATTCTGAAAATTTGGTTTTGGGAGGGGCGTTCAAATTTGGACCGGAAAATTCATGCATCTCCCCCGTACATTATTTGCTCAATTTTGGGGGTTGTCACGGGGAGGTGGGGTTCGATTGGGGTTGGTGTAATATACAGTATGGTGATGGTATTTATAAAATTTGATTTGTTATTTACGCTGATGATTGTGTGATGCAAGTGAGGAACATGTTTTAGAGAGTGTAGTGGAAGATTTGTTATTTGTGTTTGTTAATTGATTAAGTAATGATTCTTAAATGTTGAATAGAGGGTTTGTGTTGGTAGTATTGGGTTAGTGGTTGATGGGATGATGTATGTTTATGGTTAGTTATAGGGTTTAAAATTTCTGGAAAATTCTGTTTTGGGAGGGGCGTTCAAATTTGGGGCGGAAAATTCATGCATCTCCCCCGTACATTATTTGGCCGAAAATGGGGGTTGTCACGGGGAGGTGGGGGTTCGATTGGGGTTGGTGTAATATAACGTCAGTGGTTGAAGTTGGTTATAGCTGTGATATATAGTTTAGAGTTGATTTGCAATTATAGTTTGAATATTGTATTGTAGTGAATTATGTAAGTGAGTGGTACATGATGAGTGAGGTATGGATGAAGATAGATTTGATGTTTGTTATGAATCTTGTATAATTTGTTTGATCTTATAATTTATGGTGTTGTTGCGTGTGTAATGGGTACGGAAATTCCGTAAAAGTTGGTTTTGGGAGGGGCGTTCAAATTTGGGGCCGCAATTTCATGCATCTCACCCGTACATTATTTTAGGATTTTGGCGGATTTTCACGGGAGGTGGGGTTCGATTGGGGTTGGTGTAATATAGGCTGGGTGGATGGTATATGGTGTTGTGATATTCATTACAGTTTTGTTTAGTTTTGTTA
Tc_minicircle_Y_4.68
GATATACGGTGATTTTATAGTTATAGATTTTGTATGTGATTGATGTGGTATATGATAAGAGATGCATATAGATAGATTTGTATGTGAGTGGTGATAGTTCAATGTAGAGTTAATAGATATGTTATTGTTAGTAATTGTATAATTGTTTGTATTGTGGTAGGGGGGTTGGTGTAGGGATGGGTATAGGTATAGCATAGCATAAAATATGGTCTGAAAAATTGTGGAATTCTGGTTTTGGGAGGGGCGTTCAAATTTGGACCCCGAAATTCATGCATCTCCCCCGTACATTATTTTCGGAATTTGGGTGGATTTTACGGGGAGGTGGGGTTCGATTGGGGTTGGTGTAATATAGCATTGATTATGGTAGTTTGAATTTTGATATGTATGTTCAATATATGTTTGATGTGTTAGTACGTGAATGATAAGGTGAGAGAAGAGGATGAGACATAGATTACTGTAGTAGTTGTAGTGTATTCTTTAGTGTATGTTTATAAGATACTATAGATGTATATAGGGTGGTATGGTTACTGTTGATGATAGAATGGTGGTTGGTATACATTGATGGGTGGTTAAGAAATGCGGAAATTCTTGTTTTGGGAGGGGCGTTCAGATTTTTGGCCAGGATTTCATGCATCTCCCCCGTACATTATTTTGTTGTTTTAGGGGGTTGTCACGGGGAGGTGGGGTTCGATTGGGGTTGGTGTAATATAGTAGGGTTTGATTAACTAGAATTGTGATTTTGATTTGTTAGATGTGTATAGTGGAGAGATTGACGTATATAGGTGCACTGTGCGGTAGTAATGTTGATAGATTAAGTTGTTTATGTTTGTTTAAGTTTGATCTATGTTGAATTCTATAAACTGTGGTGTAGGAGGGGTATTTTGTGTTTGTATGGAAGATGTGGGTAGAAATATGGTAGAAATATGGTAGTTAAAAATCAGGGATTCTTGGTTTTGGGAGGGGCGTTCAACTTTTGGGCCAGGATTTCATGCATCTCCCCCGTACATTATTTTACGGATTTTGTGGAATTTTACGGGAGGTGGGGTTCGATTGGGGTTGGTGTAATATAGACGAAATGGGTATGATTAGTTTTTGATTCGTAATGTTAGTTTGGTGGTTGTATGATGTTCGATGGTAGAATAGTATTGTAAGTGGAAGTTGAGAGAGTATGATAGTATGTGTACTTGTGTATGTCGTTATTATGTGGTTATGTATGTTTAACATAAAGTATAGGTGTAGGTTTGGTATGTATAGGTGGTGTAGAATGGTTGTATATTACCGGATAAATGGGTCTGGAAAATCTGAGAAATCCCGTTTTGGGAGGGGCGTTCAACTTTTAGGGCCGAAATTCATGCATCTCCCCCGTACATTATTTTGTGGATTCTGTGGAATTTTACGGGAGGTGGGGTTCGATTGGGGTTGGTGTAATATAGTATTT
Tc_minicircle_Y_4.69
AGTGAGAGATAGACAGCTAGTAGAATATGAGTTTGGTGTGTAAGGTGATTTAGATTGCTAATGTTGTTAAGTGTATGTTTATAACAATAACATGGTTAAAATTTGACTACGGAAAATGGCGGAACTCTTGTTTTGGGAGGGGCGTTCAACTTTCAGGGCCCGAATTCATGCATCTCACCCGTACATTATTTTGGCTATTTTGTGATTTTGTCGGGGAGGTGGGGTTCGATTGGGGTTGGTGTAATATAGACTGTGTAGTTATTGGTTTAGTTAGATGGTATTTCTGATTTGGAGTATGTGATGTGTGATGTCTAACGTATAGGTATGTAGAGAGTTTGCATAGTGTTCGGTATACATAGTTAAAGTTTGTTACTAATGTTTATTGATTTATTTATTTTATATGGTTACTATGGTTTGTGGTGTGGTAGGGGTTTGGTTGAATGTTGTTGTGTATTCCAGGATAAAATAGGTTACGGAAATTTCAGAAAACCTGGATTTGGGAGGGGCGTTCAGATTTTGGGCGGAAAATTCATGCATCTCCCCCGTACATTATTTGACCAAATTTGGGGGTTGTCACGGGGAGGTGGGGTTCGATTGGGGTTGGTGTAATATAGTGTTATTGGTAGTTTATAATTTTAGTTATTTGTTTGAATTTAGTTTGATAGTGGTTAGGATACATAATAGAATGTGATTTGAATTGTGCGTAGTGATTTGTAATATGTTGTATATTTAAGTTTGATATTGTTAATGTATATAATTTGATAAGTATAGTGTGGTGTGTGGTAGGGTTAGTGTGCACAGGATGTTGTGTTGATAAAATAGGTTACGGAAATTTCAGAAAATTCGGTTTTGGGAGGGGCGTTCAAATTTGGGGCGGAAAATTCATGCATCTCCCCCGTACATTATTTCCCCAAAATCAGGGGTTGTCACGGGGAGGTGGGGTTCGATTGGGGTTGGTGTAATATAGCATTTATTATGTTATGATTTTCTGATTTTATTATTAGTGGATGATTAGTTTGATATGTGTTAGGAGGCAGTGTGAGTTTCTAAGGTGTGAGAAAGATGATGAGAGTTGTATTGATTTGATGTTAGTGTATTATTAAGATATTATATTATTAAGTTGTTAGTGGTGGTATAGGTTATGTTGGTAATTCTGTGGTTTGGTGGATGAGTATGTATGTTAAATTTGGATCTCTAGAATTCTGGGAACTCCTGTTTTGGGAGGGGCGTTCAAATTTGGGGCCGGATTTTCATGCATCTCCCCCGTACATTATTTTGGGAAATTGGTGGAATTTTCGGGGAGGTGGGGTTCGATTGGGGTTGGTGTAATATAGTACCTGTGTTGGTAGAGTGTTAAGGGTTATGTTATTTTGATAGTATGTTTGTAGTTTATGGTTGTTTATACACTTTGATTGAGTTTGTTAGATAGTATGA
Tc_minicircle_Y_4.70
TAGAATTTCTTGAGCATAGATTTTTAGATGTTGATTAGTAATAATATAAATACTATAAGTTCTAAATTTGGTTACGGTGGGAGGTATAAAATTTTCGGAAATCCTGGTTTTGGGAGGGGCGTTCAAATTTGGGGCCTGATTTTCATGCATCTCCCCCGTACATTATTTCCGCCAAAATCGTGGAATTTTCGGGGAGGTGGGGTTCGATTGGGGTTGGTGTAATATAGGTGGGCTATGGAGGGTGGAATTATTATTTGTTATTCAGAGTTGGTTTTAGTTAGTTGTAGTTTAGTTTTTGTTATTATGATTTGTGTTGTAACGTGTAGTAAGTTGTTAGAGGTAAAGTGGTATCAAGTTTATTACAGTTAATTATGATTTGGTGATTTAAAATATAATGTGTGATGTTTACGTGTTTGTGGGTTTGGATGGGTTTGAATGGGTTTGAATTTTGTGGGATTTCTGGTTTTGGGAGGGGCGTTCAGATTTTGGGCCGGAAATTCATGCATCTCCCCCGTACATTATTTTGTGATTTTAGGGGGTTGTCACGGGGAGGTGGGGTTCGATTGGGGTTGGTGTAATATAGGCTAGGTGGATGATATGTTAAGGTGAAAGTTGTATTATGATTATTGATTTGAGTGTATGTAGAGGTGATGTGTGATTCAGACGAGTTGTGTTTTGAAAGATGATTGAGTTGTAAGTTTGTTAATATACGATGATGGATACAATAATATACTATAATTAAGATGTATATGGTTGGTAGTTGTGTTGGTGGTCAAGGTTGGTTGTAATTTGGGGGTAGAAATTTTCGGAAAACCCTGTTTTGGGAGGGGCGTTCAGATTTTGGGCCGGAAATTCATGCATCTCCCCCGTACATTATTTCGGTAAAATTGAGGGTTGTCACGGGGAGGTGGGGTTCGATTGGGGTTGGTGTAATATAGTATCTGGTGTATGGTGTTTTAGAATTGTGAGTCTTAGTTGAGATTTGTGTGATAGGTGATAAGAGACGTGTGTAAGTAGACTTGTACGTGAGTATAATGATTTGATATAGAGATGATAATTATGTTATTGTCATTGGTTATATAATCGTAAATGGTGTGGTAGGAGGGGTTAGTTGTTGGTTGTATAGGTTGATTGTGTCATAAAATTGGGTCTAGAAAATTGTAGAAACTTGGTTTTGGGAGGGGCGTTCAGATTTTGGGCCGGAAATTCATGCATCTCCCCCGTACATTATTTTGTGATTTTAGGGGTTGTCACGGGGAGGTGGGGTTCGATTGGGGTTGGTGTAATATAGAGGTGGGGTGTAGTGTGTATAGTAATGGTTGAATCTGAATGGTGAATTGTTTATGTATTGTTTGATGTATCTATTTGATATTGGTAGTGTAGATGATATTTAGTGTATGTGTAGTAAATCGGTTAGAGGTGAGA
Tc_minicircle_Y_4.71
TGAATACGTTTTGATAGTTGGTAGATGGTTGCGATGAGATATGTGTTTGTTTTGTGTTATGTTTGAGTTGTGAGTATACAGTTTGTGGTGTTATGATAAGTATGGTGTTGAATGTTTGCTGTAGGTATAGTTAGGTTTGGAATCCGGAACTTTGGTTTTTGGGAGGGGCGTTCAACTTTCAGGGCCAAATTCATGCATCTCACCCGTACATTATTTGGCGGAATTGGCGGAATTTTCGGGGAGGTGGGGTTCGATTGGGGTTGGTGTAATATACAGTATAGTGTATGATGGTTGTAAGGTTTGATTTTGTTGTATATGTTATTGATGTTGTGATGCGATAGAGGAGGATGTTCTAAGGAGTATAGTAAGAAATTTGTTGTATATGTTAGTTATGATTTGTATACTGATTATTAAATGTTGAATGTTTGTTTGTATTGGTTGTGTGTTAGGGTAAGGTTGTGGTTTGTGTTTAATGGATTGGTTTTGAGATTGGTTTGTGGTTAGAAATTTCCGAGAAAGTTGGTTTTGGGAGGGGCGTTCAAATTTGGGGCCGGAATTTCATGCATCTCCCCCGTACATTATTTGCCCGATTTTGGGGGTTGTCACGGGGAGGTGGGGTTCGATTGGGGTTGGTGTAATATAAGCGGTGGTGTAGGGAGTTGTTTAGTAGTCTGTGATTTGTGTATTGTGAATTGTGACTATGTTAAGAAGTATCGCTGAAGACTGATGTTATGATTGTGTGATAGATTGTGTATGCTAGTTTTGTGTTGTTAATGATTATTTATGTTTGTATAATTTAGAATAGGTAGGTAGTATATTCATTGGTTACGGTTACTCTAGATTTGGGGTTAAAAGTTTCCGCGAAAGTTGATTTTGGGAGGGGCGTTCAAATTTGGGGCGGAAAATTCATGCATCTCCCCCGTACATTATTTCCTCAAAATTGGGGGTTGTCACGGGGAAGTGGGGTTCGATTGGGGTTGGTGTAATATAGGATGGGAGGATGGGTAATGGGGTGGATGATATTGATTTATGATTTGTGTATAGTTTATGAGGATAGTATAGAATGATTGAATATTGTGATGTGTGGAATTGATGGTCTGTGAATTCAAGAGTGGTATCAATGTTATTCTATTTGTTAGTGTCAAGTGTAACATGTATCTATAGAATATGAATGAATATGTTTAGTGTTGTTGTGGTACCGCTAAAATTGGTAACGGAAATTTCGGGAAACTGTTGTTTTGGGAGGGGCGTTCAACTTTCAGGGGCCAAATTCATGCATCTCACCCGTACATTATTTGGCTGAATCGGCGGAAATTTCGGGGAGGTGGGGTTCGATTGGGGTTGGTGTAATATAGCATCGGTAGGTGTGATGGGATAATGATGTAATGATGGTATAAGGTGATTAGTGGTTGTTTAGTAGTAGT
Tc_minicircle_Y_4.72
GGGTGGTATGTTGTTGTTGGGTGTAGGTATGGGTTAAAGATGATGGGCAGAAAATTGCTGAAATTGTGGTTTTGGGAGGGGCGTTCAGATTTTGGGCCGGAAATTCATGCATCTCCCCCGTACATTATTTTGCCAAAATTGGGGGTTGTCACGGGGAGGTGGGGTTCGATTGGGGTTGGTGTAATATAGGATTGGTGGATGTCTTAAGGTATGTTTTGATTCATTAATTTTGTGAGTGTATTGTTTGATTTGATGACAGTATGCTTAATTGGTGAGAGTAGGTAGATAGAGTATAGTTGTGTAATTTTGTTTAGAATAGAGATAAGAGTAGAATCTATAAAGTTGTAGTGGTTGAATGTAGGTGTGGGGTGTTGGAATGTTGTTGGTTACGGAATAAAATGGTGTCTTAAAATTGCCGAAATTCTGGTTTTGGGAGGGGCGTTCAGATTTTGGGCCGGAAATTCATGCATCTCCCCCGTACATTATTTTGCCAAAATTGGGGGTTGTCACGGGGAGGTGGGGTTCGATTGGGGTTGGTGTAATATAGCATCTGTGGTTGGGGAATGATGTTGGTGTATAGTTGTGATTATATTTGTGATTGAGTTTTGATAGTTTGGTAGTTTGTATGGATAGTTTGATGTATGAGTGTAGGTCAAGTGAATAGAGTGGTGAGAGGTTGAATGTCTTTATTGTGTATTCAGTGTATGTTTGTTGTTATGTGTTGATACATTAATACTTATTAGGTGGTAAGGGGTTAAAAATTCTGCGGAATCTTGTTTTGGGAGGGGCGTTCAGATTTTGGGCCGGAAATTCATGCATCTCCCCCGTACATTATTTTGCCAAATTTGGGGGTTGTCACGGGGAGGTGGGGTTCGATTGGGGTTGGTGTAATATAGACTGCGTTTGGATGGTGGGTGAAGGTATACTGTTGGATTATGTTATTTGTATTGTGATTGATTTTAGTTATGGATAGATTTGGATGGTGTAGTATGATTTGTTTGAAACACAATGAAGAGGGTAGAAGAAAGATGAATGAAGTTGTTTATAGTTTGTTGATGTCTATAGTTAAGTATATTCTATAAAATATGTAATTAGGTTTGGTGGTTAAAGAATGGGTATGAAAATTGTGGATAATCCTGTTTTGGGAGGGGCGTTCAACTTTTGGGCTCGGATTTCATGCATCTCCCCCGTACATTATTTCGATGGATTTGTGGAAATTTCGAGGAGGTGGGGTTCGATTGGGGTTGGTGTAATATATACAAGTTTGAGGGATGGAATATGATTTGTGAATATGATCGTATAGTATGTGATGTGTAGACGAGAACAAGACATAGAGGTGAGTAGGATAGATGTTGAGAAGTTTGATAGTTAGATTTGATATGATATGTTATTAATGCTATAAATATTTTGATACTTGCGTGTG
Tc_minicircle_Y_4.73
AGTTTGTATTCTATGTTTGTGTATTATGATGTTTGTGACGTATGGTATGAGAGGGTGGTATAGAATAATGAATGTAAGTTTGTCATTGAGTTGTATACATAATGTTGTTGAATCTATAATTGAGTGTGTTGTTTGTGGTATTGGTTGTTATTTGTTGGTTTCCTAGCATAAAGTTCCGTCCAGAAATTTCGGAAAGTTTGGTTTTGGGAGGGGCGTTCAAATTTGGGCCCGCAATTTCATGCATCTCCCCCGTACATTATTTTGGGATTTTGGCGGAATTTTCAGGGAGGTGGGGTTCGATTGGGGTTGGTGTAATATAGCATTGGTGAGGTTACAGTTTATAATGTATTTAGAATTTTGATTTGTGGTTTGTGAACTAGGTGATGTTTAGAGTTGAATCATTATAACTTAGTGTAGTGGGTGGTTATGTAAGTTGTTAAAGTTATGTTTGAATGTTTGTATATTCTTTCTATGTATATTATAATATTGGTGTGGTGGATTTTGTTTGTGTTAGTGGTGGTATGGGTGGATTGATGTCTATAAAATTAGGTTCGGATAATTCAGGAATTTGTGTTTTGGGAGGGGCGTTCAAATTTGGGGGCGGAAATTCATGCATCTCACCCGTACATTATTTTGAGATTTTAGGGGGTTGTCACGGGGAGGTGGGGTTCGATTGGGGTTGGTGTAATATAAGAATGTATTTATGGTAGTTTTAGGATATTGATTTGTTTATTTATGTTATAGTGAAGTGTGGCAGACTTCTATGTACTAGTTTGTGTGAGTGTAGTGTAGTGTATGTTATTTATAGTGTGTACATATACTTTAATCGATGTTATATACTGATTGATAATTGTGATAGTTATTGGTAACGGTTTGTTGATGGTGAAGGTGAAAAATGGTGTATAGAATTTGGGTGAAATCTGGTTTTGGGAGGGGCGTTCAAATTTGGGGTCGGAATTTCATGCATCTCCCCCGTACATTATTTTGGGATTTTAGGGGGTTGTCACAGGGAGGTGGGGTTCGATTGGGGTTGGTGTAATATAGGTAATGGAAGATGCGTTGGATAATGGTGCATTGTGTATTTTGAATTTGAATTTAGTGTAGTATGGTACTTGAGTGTTGCAGAATGGTATGATGTTCTTGTATGTGTTGGAAGAGAGTTTTGTGGAGTGTGTATATGAGAGTGTATACTGTATATGTTGTTATGTTGTTCATTATACTTAGATGTATAGGTTAGAATGGTTAGAGGAGGTTAGAGGAGGTTAGAGGAGGTTAGAAATTTGAGAAGGTCTTATTTTGGGAGGGGCGTTCAAATTTGGGGGCGGAAATTCATGCATCTCCCCCGTACATTATTTTGGGATTTTGTCGGAATTTTCGGGGAGGTGGGGTTCGATTGGGGTTGGTGTAATATAGCCTGTGGTTATGGGTATGGTTGTAGT
Tc_minicircle_Y_4.74
GTGTTGTAGTTGGCAGAAAATGGTTATGTTGGAATTCGGAAACTTGGTTTTGGGAGGGGCGTTCAACTTTCAGGGCCCAAATTCATGCATCTCCCCCGTACATTATTTTCGTAATTTGGCGGATTTTACGGGGAGGTGGGGTTCGATTGGGGTTGGTGTAATATAATGGATGGTGGATATAGACTTTATGATTGTTATGTTATTCGTGTAATAGTTGATGATTGTTGTGATAGTTTGATTGTACGTGTGGATATGTAGTGTATGAAATGTTGTGATAGATTAGAATGAAATAGAACTGAGTGTATTGGTTTGTTTGTTATACTTTCTATGGTGTGTTTAGTGTGGTGGTTACATGCTGCGTCTGGTGGAAATTTGGGGTTAGAAAATTCGGAAATTTCTGTTTTGGGAGGGGCGTTCAGATTTTGGGCCGGAAATTCATGCATCTCCCCCGTACATTATTTTGCGGTTTTAGGGGGTTGTCACGGGGAGGTGGGGTTCGATTGGGGTTGGTGTAATATAGAGGTTATTATCGGTATTTTGTTTATAGTTACGATATGAGTTTGTTTTATGTTATGATGAATGTGAGACTGACAAGATGATAGAGATAGTGAAGAGTTCATTGTTTAATGTTGTTCATGATAGTATTGGTAATGTTAGTATAGTATATAAATTTTGGTAGTGGTAGAGAGGGTAGTTGTTTGTGTTAGGTTATAGGTGTGCTGTTGGTGGAAATTTGGGGTTAGAAAAATTCGAAAATTCGTGTTTTGGGAGGGGCGTTCAAATTTGGGGCCGGAAATTCATGCATCTCCCCCGTACATTATTTCTCGGAAAATGGGGGTTGTCACGGGGAGGTGGGGTTCGATTGGGGTTGGTGTAATATAGTGTTGGTGGTGTGGGTGTGGGTGTGGTAGATGTTATGTTGACTGTATTGATAGATAGATTATTGAATAGTTTTGTTAGATTGAATATGTTTGGTGTGTTAGTTGACTTATTGGTGTGTGAATTTCTACGGTTTGTTTTGTGAAGATAAGATACTTTTGTTGATAATGTTTGTTAACTGTAATAATAGATTCTTAAAAATTATATAATTTAGGGGTTCCGGAATTACGGGAAAGTTGGTTTTGGGAGGGGCGTTCAACTTTTGGGCCCGATTTTCATGCATCTCACCCGTACATTATTTTGTCGAATTTGCGATTTTGTCGGGGAGGTGGGGTTCGATTGGGGTTGGTGTAATATAGTGCCTGTGGTTAGGAAGGGTAGTGGTATGATTATGTATTTGATAGTAGTTGATGATTTGATGAGTTGATTGAATGTGTAGATGATAGATGAGTAGACAACAAGAGTATGTTTGGAAGAATGTTTGTGAGGTTTGTTATATTCTTTGTCGATAGTTAGTTTGATTATTGAGTATTATTGTTTGGATGGTTAAG
Tc_minicircle_Y_4.75
GTTTGAGTTTAGTGATCTGAGTTAATGTTATAAATAAAATAATATGTTTGTGTGGTAGTAATGTTGGTGTTGTACATAAATTAGGGGTTCGGAAAATACGTGAGAGTTGGTTTTGGGAGGGGCGTTCAAATTTGGGGCCGGAAATTCATGCATCTCCCCCGTACATTATTTCCGAGATTTTGTGGATTTTACGGGGAGGTGGGGTTCGATTGGGGTTGGTGTAATATAGGCTTGGTTTGTGGATGTTTATGGAAGTTGATTTGATTATGGTTGTTATGTTGTGAATGTTAGTGATGATATTTGTTACAGACAGAAATTAGTTGATAGAGGGTTGTAGTGAAGGTTTAGTAATGATATTGTTTTGTTATTGGTGTTAGTATATTAAGATTATGTTAGGTATGGTTGAGGGTAGGGTGTTGGTGTTGTTACTATGTTTAAAATGTGGTAGTTAAAATTCGGGAAACTTGTGTTTTGGGAGGGGCGTTCAAATTTGGGGCCGGAAATTCATGCATCTCCCCCGTACATTATTTGCTGGAATTTACGGATTTTTTGGGGAGGTGGGGTTCGATTGGGGTTGGTGTAATATAGCGTTGGTGCTAGTAGGGTATAAACATGATTTTAGTTTGATAGATTTGTGTGATGTGATTAGTGGTATATGTTGGTTACGATACGAGATGATGGTGATGAAGAGGTTTAAGTTAATTGTTTCGTTTGATTGTTGAATTGAATTATAATGTTTTGAATTTACACTATAGGAGGGGTAGTTATGGTGTATTGTGGTAGAGATATGGTAGAAATGTGGTAGTTAAAATTCGTGAAAATCTTGTTTTGGGAGGGGCGTTCAAATTTGGGGCCGGAAATTCATGCATCTCCCCCGTACATTATTTGCTGGAATTTACGGATTTTTCGGGGAGGTGGGGTTCGATTGGGGTTGGTGTAATATAGCATTTAGTTTGGGATTGTGATTTTGATTTATTGATGTCAGTTGTATGTTAGTGATATTGTTCAAGATGTTTGTGTTTTGATAGCGGAGGTGTGTAATAAAGATATGTTACTTGTCGTTATGTATAGTTCTAGTATGTTATGTATTATGTTGTTTGTTTGTATTGTAGGGGTGGTAAGGTGTTGGCGTAGTATATTGTTGTACCTCAAAAGGGGTTGGAAATTATCAGGAAGTCTGGTTTTGGGAGGGGCGTTCAAATTTGGGGCCGGAAATTCATGCATCTCCCCCGTACATTATTTTGTGGTTTTGGTGGAATTTACAGGGAGGTGGGGTTCGATTGGGGTTGGTGTAATATATGGATGGGTGTGGTATAGTTCTAATATAGTTATATAGTTTTGATTGATGGTTGTTTGATTTTGTATTGAGTGATGATAGTAAAGATCTGACGTGGAATAGAAGGTGAGTAGTAGTAATAGATT
Tc_minicircle_Y_4.76
GAATGAGATATATCCTATAGTATTCTTGGGTAATGGTGTTGTGTGGAGTTGGTGTGGGTTGGTTGATTGAAATTTGGTATCCGGAAATTCGGAAAATCTGGTTTTGGGAGGGGCGTTCAAATTTGGGGGCGGAAATTCATGCATCTCCCCCGTACATTATTTACCCGAAAATGGGGGTTGTCACGGGGAGGTGGGGTTCGATTGGGGTTGGTGTAATATAGATAGAATGTTACGGTTTAGAATTGTATAGTTTTGTTTTAGTTCATTGTGTAGTAGTGATGATGTAGTTGTTACAAAGTTATGATATGCGAGGGTAAGTGTATGGTAGATTGTTAGTTTGAAATTTTAATTGTTATGTTATGTTTCTTAGAACTATTATGGTGTGAGGTTGAATGTATTGTTTGGTGACGGAATAGGTTAAAATTGAGGTATAAAATTTGGCAGAATTTGTGTTTTGGGAGGGGCGTTCAAATTTGGGGCCGGAATTTCATGCATCTCCCCCGTACATTATTTTGGGATTTTAGGGGGTTGTCACGGGGAGGTGGGGTTCGATTGGGGTTGGTGTAATATAGACTAGAGGTGGTTATAGTTATGTTTTTTAGAACTGTGAATTGAATGATGTCTGTGGTAGGTTGATAGAGTTTCGTCTTCTGTAGTTATAATGTAGATTGTGTATATAGTAATGATGTAGTACAGATGATTAATGTTATGGATGTTGTGAATAGGAGGGGTAGTAAGGGGTGTGGTTTGTTTGATAAGGTGGTTGCAGGTGTTAATAAATGGGTGTGGAAATAACGGAATTCGTGGTTTTGGGAGGGGCGTTCAGATTTTGGGCGGAAAATTCATGCATCTCCCCCGTACATTATTTGCTCGATTTTGGGGGTTGTCACGGGGAGGTGGGGTTCGATTGGGGTTGGTGTAATATAGGAGCTGGCTTGATTATGAGTTTAGTATATGTTTATTAGTTTTTGATTTGTACGATGATATTGTGATGTGAGTTGTTAACAGATAAGTGAGGTGTGTTGTTAGTGAGTTAGATTGATTATTGATTATGTTTTATTTGTATGTTCATGATTATAATTATAGAGTGTGTTTGTAAGTGTGGGTTGTGGGTTGTGTGGTAAGATTGGCTACGGAATAATTCGGAGGCTTGGTTTTGGGAGGGGCGTTCAGATTTTGGGCGGAAAATTCATGCATCTCCCCCGTACATTATTTCGGGATTTTAGGGGGTTGTCACGGGGAGGTGGGGTTCGATTGGGGTTGGTGTAATATAGCATTGGTGTGGGTAGGTGTATAAGGGAGTTAATTATGTTAGTATGCTTATTCCATTGATTTGATTATTGTGATGGTGATGAATTAAATTGTGAGGTGAGAGAAAGAGATAGAGTTTGTTTGAGTTGATGGATACAGTT
Tc_minicircle_Y_4.77
TAGTTATGGGTGTGAGTGTGGGATGTTTTATTTTGTACCGAAAAATAGGTCTCAAAAATTCGTGGAACTTTGGTTTTGGGAGGGGCGTTCAACTTTTGGGCCGCAATTTCATGCATCTCCCCCGTACATTATTTTCGTGATTTTGCGGAAATTTCGGGGAGGTGGGGTTCGATTGGGGTTGGTGTAATATAGCGTGGATGGTATATAGTTTAGAATTTGTGTTTGATCGTTGGTAGTGTGATGATGATTATGCTGCAATGTAGAGTGATAAAGATAGAGGTTGTGAGAGTTCTTGATAGTTGTAGTGGTGATATTATAGAATATGTTAAACTATAAATTTTTAACTTGTAATGATATTGGTGTGGTTAGGGTAGTTTGATTGTGTTGTTGGTTGGTGTGGATAAAAGGTGGTAGAAAAATTCGTGAGATCTTGGTTTTGGGAGGGGCGTTCAAATTTGGGGCGGAAAATTCATGCATCTCCCCCGTACATTATTTCGGGATTTTAGGGGGTTGTCACGGGGAGGTGGGGTTCGATTGGGGTTGGTGTAATATAGTGGTGGATGGGTGATGGGTATATTGTTTATATTGTTTAAGGATTTGTTATCGTAGTTTGTATTGATTTGATATTGTGATTCGAACATAGAACAGAAAATGGATGATGATAGTGAAGATAGATTTGTTGTGTTGTATAGATATGTTATGTTATGTTTGATCATTAATGTTTTGATAACGGAGTTTGAGTTGGTTTATGTTGCTGTTGGGGTTGAAAAATGTTCGGAACTCTGGTTTTGGGAGGGGCGTTCAAATTTGGGGCGGAAAATTCATGCATCTCCCCCGTACATTATTTCGGGATTTTAGGGGGTTGTCACGGGGAGGTGGGGTTCGATTGGGGTTGGTGTAATATAGGCGTGGTTTGTGTTACGGGTTTTAGATTGGTTATGTTAGTTTATATTGTTTGATGTACAGTTATGATAGTTGTTTATACAGACTGTGATAGATATGAGATAGGTGTGATTGAATTGAGTATGTTACTGTTGTTGTATACATTGTTTTGTTAATATACTTCAGTTGGTTTGGTTATTTGGTGTGGTGAATGGTGGAGGTGTTTTATAAAATAATGCTTCGGAAAATTACGGAACTCTGGTTTTGGGAGGGGCGTTCAACTTTTGGGGTGAGAATTCATGCATCTCCCCCGTACATTATTTCCCGGAATTTGCAGGATTTTCGGGGAGGTGGGGTTCGATTGGGGTTGGTGTAATATAGGAGTTAGTACTTGAATTTTGTTTTGGGTAGTTTGATTGTATTATTGAGTGTAGTGACGATGATATGGTTACGTGTATAGTATTGTATGTTGAGTAGATTAGTAGAATTAGTTAACTGTGTGAATTGAGTTGTTAGTATAATAATGTGTTTAGTGTTATAGGGAGGG
Tc_minicircle_Y_4.78
AGAGTTGGTGGAGATACGTTGTAATATGTTTAAGATTGTGATTTAATGTTGTAGTTATGTATTGATGGATGAGGTACACTATGATTTGATGTAGTAGATGATTGTGTAGGTTTGTTATGAATCTGTGAATTTGTTTTTGATATTTAAGTTTATTATTTGGTGTATAGTTTGCTTGGAGTGGTTGTAGGAGTTGGTGTTGTTACGAAATGTAGGCTATAAAATTTCGGAAAACCTTATTTTGGGAGGGGCGTTCAACTTTTGGGGCCCGGATTCATGCATCTCCCCCGTACATTATTTTGTGGAATCTGCGGGATTTTCGGGGAGGTGGGGTTCGATTGGGGTTGGTGTAATATAGTGATTGTGCGATGAAGGGTGTTAGATTATGTTGTTATTTGTTGTACTATGTTATGATGATATGATGCGGTTGTGAATAATAGATGATGAGAGGTAAGAGTAGATTGTTTGATGTGTTCTTGTTGTAGGTATGAATATGATTACTATAACATGTTGGTTATGGTTGGTAGTTAGGGGTTGTTGGTAGTGTGTGGATGGTTCATAAATGGTGCTCCGGAAAACATGGAAATGGTGTTTTGGGAGGGGCGTTCAGATTTATGGCCGGAAATTCATGCATCTCACCGTACATTATTTTGGGATTTTAGGGGGTTGTCACGGGGAGGTGGGGTTCGATTGGGGTTGGTGTAATATAGAGATGTTATGGTATGTTTAAATTTTGTTAGTTATTGTCGTTATTATGTTGAAGATGGTTGAGACGGAACAGATGAGAATTGACAGATGGGTTGTTGATAGATTGTTGTAGAATGTAAGGTATTTGTATAAGATATTAGAACATAATTATAAGAGTGGTATGGCATGGTTGGTGTGGTGATGGTGTAAGGTGCTGCTGTTTAGTAAAAATGGGGTTATAAAATTTGTGGAAACCTGGTTTTGGGAGGGGCGTTCAGATTTATGGCCGGAAATTCATGCATCTCCCCCGTACATTATTTGGTCGATTTTGGGGGTTGTCACGGGGAGGTGGGGTTCGATTGGGGTTGGTGTAATATAGAGACTATAGCATTATGGATTTTATTGATAAGTCTTTAGTATGTGGTTATGTGATGATGTCGAGTGAGTTATGTGTAGTTGATAAGTTTGGATGTGTGTTAGATTCTGAAGACTAGTGTTAATATGTTAAAGGTATAATAGAATATGTATGGGTTACGGTTGTGGTAGATGTCTTGTGGTAATAGGTCCAGAATGTTTGTTACTATATTTTGGGGTTCAGAAATTTGAGAAAATTTGGTTTTGGGAGGGGCGTTCAAATTTATGGCGGGAAATTCATGCATCTCCCCCGTACATTATTTGCCCGATTTTGGGGGTTGTCACGGGGAGGTGGGGTTCGATTGGGGTTGGTGTAATAT
Tc_minicircle_Y_4.79
GGTAGTTTGAAATATGTTTTTGTTTGTATGGATAATTAGTTTGTGTGTGTGATTGTTGTTAATAGCGTACATATCAAGTGGAGTTGTGTGAGTAAGATACGATTGATTATTTTGTTTAGTTAGATTGAGATTATGATAGACTATAAATGAATTGCATGGGTGGGTAACTGGTTAGGTATGGGTACGATTATGTGGTAAAAATAATATCCTAAATTTCCGGAATTTCTGGTTTTTGGAGGGGCGTTCAAATTTGGGGGCCAGAATTCATGCATCTCCCCCGTACATTATTTCGGCCGTTTTACGATTTTGTCGGGGAGGTGGGGTTCGATTGGGGTTGGTGTAATATAGAGTCTTTAGGATAATGGTATAAATTTGTAGATTCAGTTGGATAAGTATTGAAAGTGGGTGTATGAATAATAGTGAGGAAGGTATAAAGTTGAGTTGTTTGTTGTTTGTTGAATATGTTTTATCGATGTTTTGTTATTCTTGGTTTATTGGTTGGATATGGTTACGGTTGTGGGGTAGTTGTGGGTGGGTGTGGTGTAGTATGGTGTAAAATTAGGGTCTGGAATTTCGGAAAAGTTGATTTTGGGAGGGGCGTTCAAATTTGGGGCCGGAAATTCATGCATCTCCCCCGTACATTATTTGCGTGAAAATGGGGGTTGTCACGGGGAGGTGGGGTTCGATTGGGGTTGGTGTAATATAGAGTCTTTAGGTTGAGTATTGTTAATGTTGTATATGTTAGTTTATTGTATGATGTGTGTTATGGACTGAGTGTGAGACTGTATAGATGTGAAGAGATGATTATGTTATGTTCTGTTCAATGTTGTAGAGTTGAATAATATTTTGTTGGTATAGGAGGGGTATTGGAATAGGAGGGGTATACTGTGGTAGGTGGTAGGTGTATACTTACAGTTGGGTCTGGAATTTGCGGAAATTGTGGTTTTGGGAGGGGCGTTCAAATTTGGGCCCGAAAAATCATGCATCTCCCCCGTACATTATTTGCGTGAAAATGGGGGTTGTCACGGGGAGGTGGGGTTCGATTGGGGTTGGTGTAATATAGCAGGTGGAAGGTAAAGGTTGAGTATTATTTTGTTATTGTGTTTGTATTGTGGTGTATATTTGATAGATGTGTGTGGATGTTGTAGATTTGTTGAGAATAGAGTAGAGTTGATTTGTTAGTCGTGATGCAATATACAGTGTAATATGTTTATGTTGTAACTGTAGGTGATGGGTTGATTGTGATGTGGTAGGTGGTATAGCATAAATTATGGGTCTGGAATTTGCGGAAATCTTGGTTTTGGGAGGGGCGTTCAAATTTGGGGGCCAGAATTCATGCATCTCCCCCGTACATTATTTCGGTAAAATTGGGGGTTGTCACGGGGAGGTGGGGTTCGATTGGGGTTGGTGTAATATAGTATCGGTAGTAT
Tc_minicircle_Y_4.80
GGTATTCTAGGGGTTATGGAAAAGCGGGAGTTTGTGTTTTGGGAGGGGCGTTCAACTTTCAGGGTCCAAATTCATGCATCTCCCCCGTACATTATTTCTGCCAAAATCGTGGATTTTACGGGAGGTGGGGTTCGATTGGGGTTGGTGTAATATACTGAGTTTGTTATTATGGTGTTTATGAATGATGAATTTGATACATGAGATTATGATGTGTGATGTTTCTTTGCTGTGATTCTTGTGAGGTTGTAGTAGTGAAGTTGGTTTATTTGTATATTGAATTGAATATGTTATCTGTTATATGTTGTTAAGGTGTGCAGTGTTGTGGGGGTATAGAGTCTGTGTGGTATGGTATGGAGTGGTATAAAGTTGGGTTCGAAAATGTCGGAAACTTGGTTTTGGGAGGGGCGTTCAGATTTGGGGCGGGAAATTCATGCATCTCCCCCGTACATTATTTGCCCGATTTTGGGGGTTGTCACGGGGAGGTGGGGTTCGATTGGGGTTGGTGTAATATAGAGATGGGTTGTATGATAATTTTGTTAATGATGATATATAGTGATTATGTATAGTTCATTAAGTTGATTAAGGTGGAGGTGAATGAAGAAAGTTTGTTACAGTTCTTTGTATCGTTTGAAATGTTTATTGTATATCTTTTGTTATGTGGTAGAGGTGTTGTTGTATTGGCATGGTGTGGGTTACGGATGGTGCTATCCTAGGTAATTTGTGTTCTTGATTTTCAGGAATTTTGTGTTTTGGGAGGGGCGTTCAGATTTGGGGCGGGAAATTCATGCATCTCCCCCGTACATTATTTCGGTAAAATTGGGGGTTGTCACGGGGAGGTGGGGTTCGATTGGGGTTGGTGTAATATAGTGACGGGTGGTTAATGATGTTATTGTGTATGATTGAATTATAGTTTAGTTATGTTATGGTTTAGATTTGTATGTTATGATTATGATGAGGAGAACAAGAAAGAGATATAGAGAGTTGGAGAATGTTTATTTGTTTTGTAATGTTCTAGTTTAACTTGAATTTATTATATTATTTTATGTTTGGTGTAGGTTTGATATGGTGTTTATGGTATGATGGAGGTGTGGAAAATTTGAGAAAATCTGGTTTTGGGAGGGGCGTTCAACTTTCAGGGTCCAAATTCATGCATCTCCCCCGTACATTATTTCTGCCAAAATCGTGGATTTTACGGGGAGGTGGGGTTCGATTGGGGTTGGTGTAATATAGGCGGGGAGGTAGTGGTGTAAGGTGTAGTGGTGTAAGGTGTGATTATGATTTGTGATATTGTTATTGGTTGTGTGAATATGTTCGATTATGTTGTGCACTTGATCTTTAGTTTGTTGTGACGAGAGGGCTAGTTTAGTTATGTAGTTGATGAGTATAAATGTTTAATGTTTGTTGTATGGTTATGTTCTAAAATT
Tc_minicircle_Y_4.81
GGTGGTAGTTGTAATGGTGATGGGTTTGTTATGTTAAATGTGTGGGTTAAAAATTCCGAGAAATTTGGTTTTTGGAGGGGCGTTCAAATTTGTGCCGGAAAATTCATGCATCTCCCCCGTACATTATTTCCCGGAAAATGGGGGTTGTCACGGGGAGGTGGGGTTCGATTGGGGTTGGTGTAATATAGGCTAGATTGGTATTGGTATTTTGATAGTTGAAAGTTGTAGGTGAGTATAGTGATGTATATTATGTGCAAGTTTGAATTTGTAGTAGGATGGTATAGAGTTAGATTGCTATGTATTGATTTGTCTTGTTAGAGTATATGTATGTGATTTATAAGATAGGTTGTGTGTTATTTGTGGTGTGGGGTTAGAGTGTAAGTGTATACAATTGGTAGATATTTGAAGGTTTAATTTTCGCGGTTCTGTTGTTTTGGGAGGGGCGTTCAACTTTTGGGGCCCAGATTCATGCATCTCCCCCGTACATTATTTTCGGAATTTGGCGGAATTTTCGGGGAGGTGGGGTTCGATTGGGGTTGGTGTAATATAGCATTTGTTAGGATAAGGTATTAATGAATTGTGATTTGATAGATACATTGTGTGATTTATGTGGTAGATGCAGTATGTTAATTTGATGTGTAGATAGATGTTCGTTGTTATTCTGATTAGTTGATTGATTATTGTATATTATGTTTATAGATAGGGTAGGGTATACATGGTGGTTGTGTTGGTGTTATGGATTGGTGTTGAAAAATGCAGGTTGGAATTTCGGGAAGTCTTGTTTTGGGAGGGGCGTTCAACTTTGGGCACGGATTTTCATGCATCTCCCCCGTACATTATTTTGTGAAATTTGCGAGATTTTCGGGGAGGTGGGGTTCGATTGGGGTTGGTGTAATATTACGGGTTTTGGTTACTGGTGTGTTAGGATAGTGAAGTGGGATCATGTAGTTTAAGAAGTTTGTATATTTGTTTGATAGTATTTGTACAATGTGATAGGTTGAATAAGAATGAAGTGGTATTGAATTTGTGTAGTATGTTGCTGAATTGAGGTAATGTGTATTCTATATTTACTTAGTGGGGTTGTAATGTATGTGTGGTGGGTTGGTTTTGTAATGGTAAAGAGGTGTTGAAAATTCGGGGATTCCTGGTTTTGGGAGGGGCGTTCAAATTTGGGGCCGGAAATTCATGCATCTCCCCCGTACATTATTTCCCCAAAATTGGGGGTTGTCACGGGGAGGTGGGGTTCGATTGGGGTTGGTGTAATATAGTGGGTGGTGAAGGGTGGTTTAGAAATGTGTATGGGTGTATATGTATAATGTGACAGTTTGATGTGAGTAATTTATGATTTATTGGTGTGAGTAATAAGTTTGTGTATCGTTGTTATTGAATACATTTGACACTAACTATAAATTTATGAATATTGTTTTAATGGTGT
Tc_minicircle_Y_4.82
ATTATGTGAGTTGAGAGATGGTATACTATGTAGATTTGATTAAGTTATGTTTTGAGATGCTCGTAGATAAAATAATATACTGTTATGGTTTGGATGGTTGTGCTTGAAGGTTGAATATAGGTAGTAAAAAATTCCGGAAAATTTGGTTTTGGGAGGGGCGTTCAAATTTGGGAGCGGAAATTCATGCATCTCCCCCGTACATTATTTCGCGATTTTTGGGGGTTGTCACGGGGAGGTGGGGTTCGATTGGGGTTGGTGTAATATAGTGACTGTATCTGTATTTTGTTTATGTTTGTATTATGACTTTGAATGTAGTAGTGATAGGTGTGGTACTAGCGAGATAACAAAGATAGTAGAGAGTTTATTGTTGATTTGATATTCATGTTTAATTTGTTAGAATACTATATTGAGTGTGTAATGGTACTGGTAGTGATGGTGTAGTTGCTTGTGTTAGATAATGTTGCTAGGTATCGGTATACAATTTGGTGGTATAAAATTCCGGAAAATCTGGTTTTGGGAGGGGCGTTCAAATTTGGGGGCCCAAATTCATGCATCTCCCCCGTACATTATTTTGATGATTTGGCGGAATTTTCGGGGAGGTGGGGTTCGATTGGGGTTGGTGTAATATAGAGCTTGAGTCTTGTAATGGAGTTTGTATAGTTGTTTGTTTAATGGTATGTGAATGATTGTGTTTTGTGTACGATATGTATGTTTATTGTTGTGAGTAATAAGATTGTTTTGATTGTAATCGATGATAGTTAATGTTGTATTATAAAATGTTTCTTATGTTGTTGGTCATGGTTATGAGTTGGTTGGGGTTGTAATTGTGGTAAATTTGGGTTGGAAGAATTCGGAAATCTTAGTTTTGGGAGGGGCGTTCAACTTTCGGGGCCAGAATTCATGCATCTCCCCCGTACATTATTTGGTCTGAAATTACGGAATTTTCGGGGAGGTGGGGTTCGATTGGGGTTGGTGTAATATACCGGTAGTGGGTGGTAAGATGAATTATGAATTATGAATTATGAATTATGAGTAGTGTTATTAGTGATGAATGTTGACGTGATGTGAGTTGATATAGTGTGAGGTTGAGTTTGTTTAGTTTGATTGATACGTGTTATGTTGAATTATGTTGAAGTATATTATAGGAGGGGTGGTTGGATATTGTGTAGTGTGGTTTGTGGTATAGCGTGGTAGAAATAGGTAGTTAAAAATCTGGGAGTCTTGGTTTTGGGAGGGGCGTTCAAATTTGGGGTGGGAAATTCATGCATCTCCCCCGTACATTATTTTCGAATTTTAGGGGGTTGTCACGGGGAGGTGGGGTTCGATTGGGGTTGGTGTAATATAGGGTGGGTCAGATAGACAGTATAACATTGATTATTAATTTGTTTATATTTAGTTTATTAGTGATTGGGAGTTATTGATGATAGTTCAGACAA
Tc_minicircle_Y_4.83
GGAATGTATGATGATGTCGGAGTGAACAAATTGTAGTAGGTGAAGTTGAATATGATTGTTTGATGGTTTATTTGATTTGTTGTGTATTGTTTATGTTATAAATTATGTTGGGGTTGGTGTTATGAGGTTGGATGTGGTTTGGATGGTAAAAATGTGGTGTTGAAAATTCAGGAAATCTGGTTTTGGGAGGGGCGTTCAAATTTGGGGTCGGATTTTCATGCATCTCCCCCGTACATTATTTTCGGAATTCGGCGGGATTTTCGGGGAGGTGGGGGTTCGATTGGGGTTGGTGTAATATAGGTGGTGGTTGTGAGTGGGGATTTATAGTTATGGAGTTTGAGGTATAATGATTTGTTGTGTGATTTATGTTAGTATATGTTAATACACAGTGACAATGTTAGGTAGAGATAAGAAGATAGTGTTTGTTGTTTGTTAAGTTGGTGATGTGTTAGAATTCATAATGTTGTTATTGATGCTGTTATGGTGGTATTGGTGGTAAAATGGGTAGTTGAATTTCAGGAAATTTGTGTTTTGGGAGGGGCGTTCAAATTTGGGGCCGGAAATTCATGCATCTCCCCCGTACATTATTTTGTGATTTTAGGGGGTTGTCACGGGGAGGTGGGGTTCGATTGGGGTTGGTGTAATATAGGCTGTGATGGATTATGGTTGCGATTGGAGGTTTGATATTGTGGTGTTGTTACAGTGGGTAGTTGGTGGATAGTTAAATTTGTTTAGTTATGTTTGTTATTGTGAGTGTACTACTTGATGTTATTAGCATGATAGATCTCTATGATAGTTTTGAGAGAGTGATTAGATTGTGTTGTTGATGTTGTTAGTTTGTTTGTATGTTTCTTAAAATAACATATTCTAGGGTCACGGAATTCGGGTGAATCTTGTTTTGGGAGGGGCGTTCAAATTTGGGCACGAAAATTCATGCATCTCCCCCGTACATTATTTTGCGATTTTAGGGGGTTGTCACGGGGAGGTGGGGTTCGATTGGGGTTGGTGTAATATAGTGGTTTGCGAGAATGATGGTTTAGTGTATGATGATTTGAATTATGGTATTATGTGAATTAAGTAGTATAACAAAGATTAATAAAAGTTGAGGGTGTAGAATATAAAGTTAATGTGTTTCGATTGTAAATGTTTGTAGTCTTGATTAAATCTTACTTAGTTGTTTAATGGTGTGGTGTGGTATGTGCAGTGAATGGTGTGGTAAAAATGGGTTTGAGAATTCGTGAATTTCTTGTTTTGGGAGGGGCGTTCAACTTTGGGGCCGGAAATTCATGCATCTCCCCCGTACATTATTTTCGGAATTCGGCGGGATTTTCGGGGAGGTGGGGTTCGATTGGGGTTGGTGTAATATAGAGTGGGGTGGGTGGATTGGATAATTTGATTATTGTAGTTTTGTACATGTTGAAGTTTAGTTT
Tc_minicircle_Y_4.84
AGATGTTAGATAAGAAGTTGAGGTGAGAGATTGATTTGTTAATGTTTGTTGAATTTGTTATGTTTGTGTTATAGTATTAATATGTGGTGTGTGGTATTGGTATGGGTATAGTGTTGTTATAGGTAGATTGGGTGGTTTAGAAATTCGCGAGGGTTGGTTTTGGGAGGGGCGTTCAAATTTGGAGGCCAGAATTCATGCATCTCCCCCGTACATTATTTTGTGGTTTTTGACGGATTTTACGGGGAGGTGGGGTTCGATTGGGGTTGGTGTAATATATAGAATTGGTAGGTTATGAGTTTGATTGAGTACTAGTTATGATTTGAGATACATGATATGGTGTGTCTGACAGATAGATGTGCAAAGAGTTTGTGTGATGTTTGTGTATGTAGTTAGAGATAGTTATTAAATTGTTATTTGTTTATTGATAGAATACTGAAGGTGGGTTTGTAATGGGTATAGGTATAAGGTAATATTGTTGTTATGGTAAAAATGGGATAGAAATTTTCGAGAAATTTTGGTTTTGGGAGGGGCGTTCAAATTTGGGGCGGGAAATTCATGCATCTCCCCCGTACATTATTTCGCCAAAATCAGGGGTTGTCACGGGGAGGTGGGGTTCGATTGGGGTTGGTGTAATATAGGGAGCGTGGGTTGGATAGAGTATATTTAGTTTTTGATTCTATGATATGGTATGTTAATGTTATGAATTTTGACGAGAGGACATGATGTGTTTTAAAGTTTGTATGGATGAGAGTAATGTGTGTACTTTATTATTTGTTATATTATTTTGTTGATAAGTTATTGGTTTGGTTGTATGTTAGTGGTGGTGTTGATTCTTGATAAATTGGTTACTGAAAAATCCCGGAATTCTGGTTTTGGGAGGGGCGTTCAAATTTGGGGCGGAAAATTCATGCATCTCCCCCGTACATTATTTGGCCGAAAATGGGGGTTGTCACGGGGAGGTGGGGTTCGATTGGGGTTGGTGTAATATAGCATGGGTGGTTGGGTTATTGGAATTATGTTATGCTGTTATTGATATTGATTGCAGTTAAAGTTTGTTTATTAGTTTGTGAGTTGTATATGTAAGTTTGTGATTGTGAGGAGACTAATACATGAGAAAGAAGATGAGGTGTATGTTAACTTAGTGTATTGAATCTGTATTGAGTTATGGTTTGTTATATTCTTATGTTATTTGCATGATGTTGGGGTTACGGAATTCGGAATGTGTGGTTTTGGGAGGGGCGTTCAAATTTGGGGCCGGATTTTCATGCATCTCCCCCGTACATTATTTTGTCCGAAACCGTGGATTTTACGGGGAGGTGGGGTTCGATTGGGGTTGGTGTAATATAGCATTCATGTATGTTAGGAGGTTATAGTTGTTTGTGAATTGTTACTTGAGTGTCATGATTGTGTTATGTGCA
Tc_minicircle_Y_4.85
TTATTATGTTTGTATCTATTGTTTAATTTGGAATGGTAATGCTATAATGTGGGTCCGGAAAATTCGGTAAAATCTTGTTTTGGGAGGGGCGTTCAACTTTTGGGCCGGAATTTCATGCATCTCCCCCGTACATTATTTGGTCTGAAACCGTGGAATTTACGGGGAGGTGGGGTTCGATTGGGGTTGGTGTAATATAGAATAATGATTGAGGGTGTATAATAGTTTGATTTACTTGTTGATTGTTATTTGTTTGATTGATGTAGTCTGTGCATAGAAGTTTGAATGAATGGTTAAGATAGATACTTTGTTGATTTATGTAGTCGTGTTAGAATATGTTATATGTTATGCTGTAGGGTTGGTAGTAAACTATGGTGGTGGGTAGAATGGTTACGATTGTACACTAAAATTTGGGGTTAAGAAATCTCAGAATTTTGGTTTTGGGAGGGGCGTTCAAATTTGGGGGCGGAAATTCATGCATCTCCCCCGTACATTATTTGGTCTGAAATCGTGGATTTTACGGGGAGGTGGGGTTCGATTGGGGTTGGTGTAATATAGCATTGGTGATGTTAAGCTGGTAGATTGGAGTTGTATTATGATATATGATTTGTGGTGGTGTGATTATGATGTGAAGTTCAGACAGATTTTGTTTTCAAAGGATAGTGAGTAGAAGTTTGAGGTGTATAAAGATAGATGGTATAGTAGTAAGTTATAAATATAATATGTTTGTGTGGTGGTAGTTGGAATGGTAATGGTATGCAGTGGTAATTTGGGGGTAGAAATTTTCTGGAATTCTGGTTTTGGGAGGGGCGTTCAAATTTGGGGCCGCAATTTCATGCATCTCACCCGTACATTATTTGGTCTGAAATCGTGGATTTTACGGGGAGGTGGGGTTCGATTGGGGTTGGTGTAATATAGGTGGGATGGTTATGCATGGGTAAGTTGTATAGAGTCTTTAGTACAGTTTTGATTATTTGTTTATTCTTTGTGATTGTCGTGGTATAGAGTGAGAGGTGAGTATGAACTGTAGAGATGAGTACAAATTGAGTGTTAGTATAGTTAAAGGTTAGTGTTGATAACATTATAAAGTGTGGTTGGGGTTATGTGTGTTTGTTGCGATATAAAGTAGGTACCCAAAATTACGGAAACTTTGATTTTGGGAGGGGCGTTCAGATTTTGGGCCGGAAATTCATGCATCTCACCCGTACATTATTTTGGGGATTTTCGTATTTTATCGGGGAGGTGGGGTTCGATTGGGGTTGGTGTAATATAGATGGTGGTTGAGGATACGGTAAGATGGTTTATGATATTGTACGGTGTGAGTGTTGTTTATTGATGGTGTATGTGTGTATGGTATGTATATGATGAGTTAAGATCACAGAGGTGGATGACTATGATGGAGATGATGTGATATCTATTTTATTGTTAGTCATG
Tc_minicircle_Y_4.86
CTGGATGGGTGGTGGTAATGGTAACTATAGTATGGTAGTTTGAATGTGTAGTTTGAGTACTGTGAATCGTTTGATATTTAGTTAATACACAATGATAGTGGCGTGTAGAGATAGAGAAATGAGTTTGATATTGATCTGTTATTGATGTTAATATTGTAATCTATAATGGTTATATTATTGGTGGTAGGGGTTTGGAAATTCGGGATAGGTTGGTTTTGGGAGGGGCGTTCAAATTTGGGGTCGGAAATTCATGCATCTCCCCCGTACATTATTTCCCGGAAATTGCGGGATTTTTCGGGGAGGTGGGGTTCGATTGGGGTTGGTGTAATATAGTGGTGTGCTGCATGTAGTTTATAATTTCGTGATTTTGTTTATGGTGTATGTGATTTGTTGACGCATAGTTTGTTATCTAGAGATTGTGTTTGTGTATGAGGTGATAAGTTTGTTTGTGTTTGTTTGTGTGTATTGAATGTTGTTTGAGAGGTATAGGAGGGGTAGAGGTATAGGAGGGGTAGAGGTATAGAACGCGATATGATTTAAATTTGGGGTCAGAAAAATCGTGAAAAGCTGGTTTTGGGAGGGGCGTTCAAATTTGGGCCCGAAAAAACATGCATCTCCCCCGTACATTATTTTGCCAAAATCGGGGGTTGTCACGGGGAGGTGGGGTTCGATTGGGGTTGGTGTAATATAGGGTTTGTAGTCTGAGTTTGTTTTTGTTTGTTAGATTACATTGTTAAAGTTTGTGATATTTTGGTTTAATGGATGTGTCGTAATGGTAGTGATTTAGTTAGTGAGTGTTGTTATTGTTGGAAAGTATATGTTAATGTTATACTTTATTTGTTATGTTTTGGTTAGGGGTTGTGAGTAACGGTTATGCGGTAAGAATATGGTAAAAAAATTCTGAGAAACTTGGTTTTGGGAGGGGCGTTCAAATTTGGGGCCGAAATTTCATGCATCTCCCCCGTACATTATTTTGCCAAAATCGGGGGTTGTCACGGGGAGGTGGGGTTCGATTGGGGTTGGTGTAATATAGGCATTGTATGGGGTAGTTTAGAATTATGTTATATTGTTGATAGTAGAGTTGATGTATGTTGGAAGGCGATGTGAGTTTCTAGAACATAGAGGAGATGATAAGATTGTTATTGTTTGTTCATTGTTAATGTTGTAGTATATTTGTATAATTGTGTTTACGTTGGTGGTGATGTATTACAGTGGTTAAGGTGGTGTGGGAGATTGTTGTTTGTTGTGATAAAATGTGGGTACAGAAAATACAGAAATTCTGGTTTTGGGAGGGGCGTTCAAATTTGGGGCCGGAAATTCATGCATCTCCCCCGTACATTATTTCGGTCGAAACTGTGATTTTTACGGGGAGGTGGGGTTCGATTGGGGTTGGTGTAATATAGATCTG
Tc_minicircle_Y_4.87
CTGGATGGGTGGTGGTAATGGTAACTATAGTATGGTAGTTTGAATGTGTAGTTTGAGTACTGTGAATCGTTTGATATTTAGTTAATACACAATGATAGTGGCGTGTAGAGATAGAGAAATGAGTTTGATATTGATCTGTTATTGATGTTAATATTGTAATCTATAATGGTTATATTATTGGTGGTAGGGGTTTGGAAATTCGGGATAGGTTGGTTTTGGGAGGGGCGTTCAAATTTGGGGTCGGAAATTCATGCATCTCCCCCGTACATTATTTCCCGGAAATTGCGGGATTTTTCGGGGAGGTGGGGTTCGATTGGGGTTGGTGTAATATAGTGGTGTGCTGCATGTAGTTTATAATTTCGTGATTTTGTTTATGGTGTATGTGATTTGTTGACGCATAGTTTGTTATCTAGAGATTGTGTTTGTGTATGAGGTGATAAGTTTGTTTGTGTTTGTTTGTGTGTATTGAATGTTGTTTGAGAGGTATAGGAGGGGTAGAGGTATAGGAGGGGTAGAGGTATAGGAGGGGTAGAGGTATAGAACGCGATATGATTTAAATTTGGGGTCAGAAAAATCGTGAAAAGCTGGTTTTGGGAGGGGCGTTCAAATTTGGGCCCGAAAAAACATGCATCTCCCCCGTACATTATTTTGCCAAAATCGGGGGTTGTCACGGGGAGGTGGGGTTCGATTGGGGTTGGTGTAATATAGGGTTTGTAGTCTGAGTTTGTTTTTGTTTGTTAGATTACATTGTTAAAGTTTGTGATATTTTGGTTTAATGGATGTGTCGTAATGTGAGTGATTAAGTGAATGAGTTTTGTTATTGTTGAAAATGATATGTTAATGTTATGCTTTATTTGTTATGGTTTGGTTGGGTGTTGTGGGTTACGGTTATGCGGTAAGAATATGGTATAAAAATTCTGGGAAACTTGGTTTTGGGAGGGGCGTTCAAATTTGGGGCCGAAATTTCATGCATCTCCCCCGTACATTATTTTGCCAAAATCGGGGGTTGTCACGGGGAGGTGGGGTTCGATTGGGGTTGGTGTAATATAGGCATTGTATGGGGTAGTTTAGAATTATGTTATATTGTTGATAGTAGAGTTGATGTATGTTGGAAGGCGATGTGAGTTTCTAGAACATAGAGGAGATGATAAGATTGTTATTGTTTGTTCATTGTTAATGTTGTAGTATATTTGTATAATTGTGTTTACGTTGGTGGTGATGTATTACAGTGGTTAAGGTGGTGTGGGAGATTGTTGTTTGTTGTGATAAAATGTGGGTACAGAAAATACAGAAATTCTGGTTTTGGGAGGGGCGTTCAAATTTGGGGCCGGAAATTCATGCATCTCCCCCGTACATTATTTCGGTCGAAACTGTGATTTTTACGGGGAGGTGGGGTTCGATTGGGGTTGGTGTAATATAGATCTG
Tc_minicircle_Y_4.88
TGATGTTAGATGAATGTTATAAACTCTAATGTTGTATTTATTGTTTGATGATAGTGAGGGGTTAGTTGTTGGTGGAGTGGTGAGTTGCATTGTTACTGTGAAATAGGGTCAAGATTTTCCGTAAACTTTGGTTTTGGGAGGGGCGTTCAAATTTGGGGCCGGAAATTCATGCATCTCCCCCGTACATTATTTTGGGATTTTGGTAGAATTTCCGGGGAGGTGGGGGTTCGATTGGGGTTGGTGTAATATAGCAGTCGTGTGGTTGAAGGGGATAGAGGTACGTGATGGTATAGTATGTATGATGGTTATGTGATGAATTTAGTTATAGAGTGTATAGTTAGATTATTATGTGATGATGTGCAATAGACTATAGAGAATAGAGTTGCAGAATTGATGAGATACTTGTGGATTTGATTTGTGATAGTTGAATAGAATATTGTATTAATGTTTTATGGTTAAAATGGGTAACGGGTAAATCGGAAAACTTGGTTTTGGGAGGGGCGTTCAAATTTGGGGCCGGAAATTCATGCATCTCCCCCGTACATTATTTGCCGGAAAATGGGGGTTGTCACGGGGAGGTGGGGTTCGATTGGGGTTGGTGTAATATAGGTTAGTTGATGGGTGGTAGAATATTTTAGTTGATAGCTAGTTTGAATTTGATTGTAATGTGTGTATGTTGTTGTGATAGGTATGAAGGCAAAAGTTGATACAGAATGTGAAGAGGGATGATTTTACTTGTTCACTGTTCTTTGTTATGTGTATAGTCTTAATTTTATTATGTTGGGGTTGGATGTGTGTGGTTGCTACGGTTAAAGTAGGTTGAAAATATTTCCAAAATTTTGATTTTGGGAGGGGCGTTCAAATTTGGGGCCGGAAATTCATGCATCTCCCCCGTACATTATTTGTCGGAAAATGGGGGTTGTCACGGGGAGGTGGGGTTCGATTGGGGTTGGTGTAATATTAGGAGATGTGTATTTATTAGTATAGATTTGATTTGTGAGTTTTTATTTGATGTGCATGATGATGTGATAAGACGAAGATGTAGTAGAGGTGGATGTTAGAATAGAGAATTATTGTTGTGAATATATCTTGATACTTTGTTATGTATATATTTATTAGTGTGGTACTGCTGTGGTGGTGTTGGTGGTTACTGTTATTCGCTGGTAAGATTGGTTTGGAATTTCGTGAAACCTTGGATTTGGGAGGGGCGTTCAACTTTTGGGCTCGGATTTCATGCATCTCCCCCGTACATTATTTTGATGATTCTGCAGAATTTTCGGGGAGGTGGGGTTCGATTGGGGTTGGTGTAATATATAGCGGGTATGGTAGTTATAGATTTTAGTAGATTATTTTGTTAATGTATGATGTGATGCTGTACAAAGGTTGTGTATATGGAAGAGGTGATAATGTGTATTTTGAAATT
Tc_minicircle_Y_4.89
TATTTAATGTGGTGTTGGATGAATGATAGGTTACGGTTTCATAAGAAAATGGGGTTGAAAAATTTCGAGAAAGTTGGTTTTGGGAGGGGCGTTCAAATTTGGGGCCGGAAATTCATGCATCTCCCCCGTACATTATTTTGGGAATTTGTGGATTTTCACGGGGAGGTGGGGTTCGATTGGGGTTGGTGTAATATAAGGTGGTATAGTAATGTTTATTTGATGTGGTAGATTTGATGTGTATATGTTGTGGATGTGTATGGTGACAGATAGATGAGTGTGTTTGTTGATGAATTGAATATTTTGTTTGCATTGTTTATAGTTATGTATGTTATAATATTATGTTACTGTTATGGTGTTGGTTGTGGGTAAGGACCTGTATGTTGGTAGTTTGTTGTTAAATTTGGGGTTCTGAAATTCCGGAAAATGCGGTTTTGGGAGGGGCGTTCAAATTTGGGGCCGGAAATTCATGCATCTCCCCCGTACATTATTTTGGGATTTTAGGGGGTTGTCACGGGGAGGTGGGGTTCGATTGGGGTTGGTGTAATATAGGCGTAGGTTGTATGGTTTGTAAATTTGTTTAGTAGTAGATTGTATTTCTTTGTATTGAGTGGCGTAGGTGATGACAGCAAGAATGTATCTAGAGAGACATGTGTAGAGTGTTGTTATACTTTGTTAACTGGATATGTTGTAATTTAGTATACTATAATAAGAATGTTTATGTTGTTGGGTGGGTGGTTATGGTTGAAATATGTGGTAAAATAGGTATGGAAAATTTGTGAAATTTTGGTTTTGGGAGGGGCGTTCAAATTTGGGGCCGGAAATTCATGCATCTCCCCCGTACATTATTTTGCCGAAAATGGGGGTTGTCACGGGGAGGTGGGGTTCGATTGGGGTTGGTGTAATATAGCGTGTAGGGTGGATACTGGTTTGTGAATTTAGAAGTTGATTTTGTATTTGTTAGTTTGAGGTATATAGTCGTGATGTGTTAGTGACGGAGAATTAATGTTTTAAGGTTGTAGTTGTAAAAGGTTGTTATTGAAGTTTATGTAAATGAGTGTATTTAATCATATTGTATTATTGTGACTGGGATTGTGGTGTTGGAAGATGTGGTAAGATAGGTATGGAAAATTTGTGAAAGTCTGGTTTTGGGAGGGGCGTTCAACTTTTGGCCTGGAAATTCATGCATCTCCCCCGTACATTATTTTGTGTAAAATGGTGGTTTTGTCGGGGAGGTGGGGTTCGATTGGGGTTGGTGTAATATAGCATGGGTACGGATGGTGTTTTAGATTTATTATTTGTTGAATCGATTTAGTTTAGGTGAGAGTAGGTATTGATGTGTGTAGTCGTAGAGATTGAAGTGGTGTGAGTTGTAGTATTCATGTTTGTAAGTTGAATGTAACTATATTACTTGATTATGTATTGTATATA
Tc_minicircle_Y_4.90
TGGATGATGTGAAATTGTTTGTGTATGTGTTAATGTTGAGTATGATATGTTATATTGTTTGATTGATTGAGGTGGTAAATGCTGGTAAGGTAATATGGTTACGATGAAGGTTTGGAAAATTTGTAGATTTCTGGTTTTGGGAGGGGCGTTCAAATTTGGACCCCAGAATTCATGCATCTCCCCCGTACATTATTTTAGCCGAAATCGTGGATTTTACGGGAGGTGGGGGTTCGATTGGGGTTGGTGTAATATAGGATACGGTATAGATAGATTTAATTTGTATAGTTTAGATTTTTGGTAATTGTGATAATTGTGTGACGGTGAGTTGAATGAGTTTGGAGATTGTTAATAGAGATTCGATAGTTATGTAAAATGTTTGTTATTAAAGTTTGTTGTATGTCTAGGGTAGGGTAGTTTGTTTGATGAGTTATGGGTTTATGGTTGGAGTTGGTTGTTATCGGAAAATTTGGGGTATGAAAATTCCGGAAAATTTGGTTTTGGGAGGGGCGTTCAAATTTGGGGCCGGAAATTCATGCATCTCCCCCGTACATTATTTGCCCAAAATTGGGGGTTGTCACGGGGAGGTGGGGTTCGATTGGGGTTGGTGTAATATAGTGTGTGAGTTAAGATAGTTTATAAAGTTTATTCTATATTTGTGAATGTTGATGACATGGAGAACAAGTTAGAAGGTGATGTAGAATATAGTAGATGTTTGTTCAGTAAGTTGTAGATGACATTCTATAGATATATTATGTATAATGGTGTAGGGTGGTAATGGTTGTTGTGGTTGTTATGGGTAGTAGTATGGTAGACGATGATACTGAAAAATGGGTTAGAAAATTCCCGAAAATTTGATTTTGGGAGGGGCGTTCAAATTTGGGGCCGGAAATTCATGCATCTCCCCCGTACATTATTTTGTTGATTTGGGTGAATTTTACGGGGAGGTGGGGTTCGATTGGGGTTGGTGTAATATAGCATCCGGGGTTTTGGTAGGGAGTAGTATGTGGTTTGATAGATTGAATTGAACAGATTTATTTGATATGATGAACATAGAGTACGCAATATGATGTGTGTTGGGGTGAGAAGTGAATAGTTGATTTGTATTGTTTATGTTGTTCAATGTGTATTCTTTAAAGTTGAATTCTATGTATGTTGGGGTTGTAATGGTTTGCTATAGGTGGTAAACTATGGGTTAAAATTTCGGAGATTGTGGTTTTGGGAGGGGCGTTCAACTTTTGGGGCCGGATTTCATGCATCTCCCCCGTACATTATTTTGGTGAATCTGCGGAATTTTCGGGGAGGTGGGGTTCGATTGGGGTTGGTGTAATATAGAGGGTGATGGGTAGAGGATTATAGATATATGATGTCTTTAGTATGTTAGTGTTGTAGTTGTGAGTGTATAGAATGTTGAATGCGCATGAACTAGGTGAGAAG
Tc_minicircle_Y_4.91
GATTGTATTGATTATGTTATAGATCTTAATTTGAATGGGTATGATAGGTGTGTTGTGTGGTGGTATAATGGTGTGGTGGTATAATGGTGGAAATATTAGCTGGAAAATTTCGAGAAAACTTGGTTTTGGGAGGGGCGTTCAAATTTGGGGCGGGAAATTCATGCATCTCCCCCGTACATTATTTCGGTAAAATTGGGGGTTGTCACGGGGAGGTGGGGTTCGATTGGGGTTGGTGTAATATAGGCGACGGGTGTGTGAATGTGAAGTTGAAGGTAAGATGGCATCGAGATGGGTTGTTATGGTTTGTTATAAATGTTTGAATTGTTTATTTGATTTGTTGTTTGTTGGTGGAGTTAGTGATTTATGTATCGAGAAGGAAGTTGAATAGTAGTTAGTGATTTATGTGTAAGTTGTATTGAGATGTTATAGAATGATGCTTTCTTAAAATATTGTGTATTTAGAGGGTTACGGAAAAGTGAGAATCTTGGTTTTGGGAGGGGCGTTCAAATTTGGGGCCGGAAATTCATGCATCTCCCCCGTACATTATTTGTGTGAATTTGGTGGATTTTACGGGGAGGTGGGGTTCGATTGGGGTTGGTGTAATATAGTACTTGGTGGGGTGTATGTTTCTGGATTGTATAGTAGTTTTGATTGTTAGTCTTGAATGTGTAGATATTGTGATGTTAGTTGATACACGGTGATGATTGTGGGTAGAGATAGAAAGATAAAGTTGTTAACTATGATATACTATTGTTTATTATATTCTGTAAGTTATTAATGTTTGAGGGTGGTTGCTGTGGTAGAAATAGGTCTGGAGAATTCGGTAAACTTGGTTTTGGGAGGGGCGTTCAAATTTGGGGCCGGAAATTCATGCATCTCCCCCGTACATTATTTGGTCCGAAACTGTGGATTTTACGGGGAGGTGGGGTTCGATTGGGGTTGGTGTAATATAGGCAGATGGGTAGTATAGATTTTATTTGGAAGATTGATGTATAGTGTGATTGAAGTGAATGACAAAGTTGATGTGTGATAGTGGTGATGATGGGTGAAGTTTGAATATAGAGTTGCTATAGTAGTGTTCTAAAGTTTATAAATTTGTATAAATGTTTAGGTCATGGGTAGTGTGGATGGTTAGTGTATGTTTGTGTAATGGTTTAGGGGTGTAGTGGAGCTGGAAAATTTCGAGAAAGTTGTGTTTTGGGAGGGGCGTTCAAATTTGGGGCCGGAAATTCATGCATCTCCCCCGTACATTATTTCGATGAAAATGGGGGTTGTCACGAGGAGGTGGGGTTCGATTGGGGTTGGTGTAATATAGAGATGGTGGTTTATGATTGTTGTAATTATGATCGTGTATATTGATGATTATGAATGTGTGTGGTATTTGTTTGGTGAGTTTGTATATCGTGATTTGTTTGTTCTGTT
Tc_minicircle_Y_4.92
TAACGGATAAATCGGAAAATCCGTTTTGGGAGGGGCGTTCAACTTTTGGGTCGGATTTTCATGCATCTCCCCCGTACATTATTTTCTGGAATTTGCGGAATTTTCGGGGAGGTGGGGTTCGATTGGGGTTGGTGTAATATAGAGTGAATGTATACTTATGATTTCTGATTTTAGTTTTGTGTTGTGATGATTACGTTATAACACAGTGGTATGTAGATTATAACGAGAATGGGAGTCTTTAGTAGTTAGAGATGTTATGAGATGTGTTTATAATGTTTAAGCTATAATATGATAAGTGGTGTGCATGATTGGTGGTAGTATAGTGGTTGTAGGTTGTGGTGTAACATCATTGGTGGATATACGGTTCAGAAAAATCCGGAAACCTTGTTTTGGGAGGGGCGTTCAACTTTTGGGGCCCAGATTCATGCATCTCCCCCGTACATTATTTTCTGGAATTTGCGGGATTTTCGGGGAGGTGGGGTTCGATTGGGGTTGGTGTAATATAGTACCAGTGGGCTAGTGTTGGTTACCTGTGATAGTGTGGGTGTTGATGTGAAGGTGGTTTGTGTATAGTATATGTTAGATTGTATGTTAGTGATATTAGTACATGGGCGATAGAATAAAGTTAGGTGAGAGTATGAATGAGATTGAGTAGATTGTTATGTTTATGTTTTGAGATGATATACTTTATACTTAGTTAATGTTGGTCACGGAAATTGTGGGAAGTCTTGTTTTGGGAGGGGCGTTCAACTTTTGGGGCCCAGATTCATGCATCTCCCCCGTACATTATTTCTGCGATTTGGCGGGATTTTCGGGGAGGTGGGGTTCGATTGGGGTTGGTGTAATATAGCGTAGGTGTGGTTATGTGTGTTAATGGTTATGGTGTTAGTACAGTGATGTTATGTTATGTACACGAGTAGATGATACATGAGGTGTTAGAATAGATTGTATGTATTTGTTTAGTTTTATGTGTTGTGTGAAAGATCTATAATGTTGTTTATGGTAGGTAATGGTTGTGGTATACTAAGGGTGGTTTGTTTATTGTTTGTTTCCGTGTGAAAATTATGGGTTATAAATTTCCGAGAAACTCTGTTTTGGGAGGGGCGTTCAACTTTTGGGTCGGATTTTCATGCATCTCCCCCGTACATTATTTTCTGGAATTGGCGGGATTTTCGGGGAGGTGGGGGTTCGATTGGGGTTGGTGTAATATAAGGTGATTAGTTAGATTTAATAAATTTGAATTTTGACTATAACATGATGATTGTGTTTGTACGGTGTATGATGCATGTGTGTTGTCGTGATTAGGTGATATAGATTAGATGAATATTAGTAACATGTTTGTATAGTGTACTATGTTGTTTATGTATTATAGGTGGTGGGATATGTATAGGTTAAGGTGTTTTGTTAGTAAAATGGG
Tc_minicircle_Y_4.93
GGTATAAAATTTCTGGAAATTCTGGTTTTGGGAGGGGCGTTCAAATTTGGACCGGAAAATTCATGCATCTCCCCCGTACATTATTTTGCCAAAATCGGGGGTTGTCACGGGGAGGTGGGGTTCGATTGGGGTTGGTGTAATATAAGCATTGGTTACATAATGAAGTTTATATAGTTCGAGATTTAGTTATGATTGTTTGATTTGTTTGGTAGACGATGTAGATGATTGTTGTTGCGAGAGATGAAGTTGAATATGTGTGTTTGTGTCTTAAGTATGATGTTTACTATAACTGTGATAATGTTAGAGGTGGTTTGGTTATGTAATGTTGTGGTAGTGTTGGTTACTGTTGGTAAATTAGCATCCTAAAATTCTGGAAATACTGATTTTGGGAGGGGCGTTCAAATTTGGACCGGAAAATTCATGCATCTCACCCGTACATTATTTTGCCAAAATCGGGGGTTGTCACGGGGAGGTGGGGTTCGATTGGGGTTGGTGTAATATAAGGTTGGTTTCATAATGTGTTGAATTTGTGTATGAGTAGTTGACATTTGTTGTGTACAGTTTGCGGTATGTCAGTATAGATGTTCAATGTATTTGTTAGTGTTATGTATAGAGTTCTGATAATAATATGTTTGTATTATGTTGGTAGGAGGGGTATGTTGGTAGGAGGGGTATGTTGGTAGGAGGGGTATGAGGTTATGATTGTGGTAGAAATTTGTGGTCTGAAAAATGTGGAAATCCTTGTTTTGGGAGGGGCGTTCAAATTTGGGGGCCAGAATTCATGCATCTCCCCCGTACATTATTTATCCAAAACCGTGGATTTTACGGGGAGGTGGGGTTCGATTGGGGTTGGTGTAATATAAGGGTTGTGTCTGGATGTGTATTTATGATTGTGGTTTAGTATTATGTTGTGGAGTGTGAGTTATGTATGACTAGATAGTACACTGTGAAAATGTGATAAAGAGGATGAGCAAAGTTTCTTCAGTTGTGTTAGTAGATCATTGTTATACCTTAGTTATAATATAGTATGAGGGGTTAAAGGTTTGAGGTGGATATTGCGGATAATTATGGGTCAGAAATTTTCCGAAGAAGTTGGTTTTTGGGAGGGGCGTTCAACTTTCAGGGGCCAAATTCATGCATCTCACCCGTACATTATTTTCGAGATTTGGCGGAATTTTCGGGGAGGTGGGGTTCGATTGGGGTTGGTGTAATATAGTGTTGGTGCAATATGTGTTGTGTATGGTATTGAGGTAGTTTGATGATTTAGTTGAGTGTGAGTATGAGTATTGATGTATGGGTGGACGACAAAGATGTATCTAAGAAGGTATGTGTGATATGTAAGTGAAGTAGATTAAGTATGTTAGTGTTAATTGTAGTATAAGATTGTTAATGTGTGGTAGTTGTTGGATACTGTGTTAGTTTTGGACGGTAGAAGG
Tc_minicircle_Y_4.94
AATTATATTTATAAAATGCTATGGTTACGGGTGTTGAGAGGGGTACGGAATTCGTGAAAATGTGATTTTGGGAGGGGCGTTCAGATTTTGGGCGGAAAATTCATGCATCTCACCCGTACATTATTTTGGGATTTTAGGGGGTTGTCACGGGGAGGTGGGGTTCGATTGGGGTTGGTGTAATATAGGGCTAGAGGGTGTGGTGGGTGGTGGGTGTTTATTGTATTTGGTTTCGTTATGTTTCATTTGGTTATGTTATAGTTATGAATGTGTGAGACTGAACTATACAGGTTGAGTAACATAGATTATAACAGTGGGAATTGTTTGTTAATTATGTTTACTCTGTATTGTATGTAATGTTGTTGTATTATGGTTGCGGTATATTGGATGTTGAGAGGGGTACGGAATTCGTGAAAGTGTGGTTTTGGGAGGGGCGTTCAGATTTTGGGCGGAAAATTCATGCATCTCACCCGTACATTATTTTGCCAAAATCGGGGGTTGTCACGGGGAGGTGGGGTTCGATTGGGGTTGGTGTAATATAGACAAAGAGTGGTGTGGATGAGTTAGAATATACGTTTGATATGTGTGATGTTAGTTTAACAGAAAATGAGGTGGAAGTAGAGATGATGTATAGTATGATTAATGTGTGAGTATTTGATTAGTGATGATTATATAATATAGTATTCAGTTTGTCTTAGGGTGGGGTGGGGTTAATGTGGTGGGGTTAACATGGTTACGCTGAAAATGGTGAGTTACGGAAGTCAGAAGTTGGTTTTGGGAGGGGCGTTCAACTTTTGGGGCCAGAATTCATGCATCTCCCCCGTACATTATTTTGATGTTTTGGGTGGATTTTACGGGGAGGTGGGGTTCGATTGGGGTTGGTGTAATATATAGATGGTTATAGTATCGATTGTTTATGTATTTGTTGTATGTCGTTGATGATAGTGATAGTTTGGGAGATACCAGTGAGATTCAGAGTTGTGATTGTGTGATGAACTATATGGTTGATGTTTATTATGTTGAATTATGAGTATTGAATAAATATTATAAGGGTGGTGAGGTGTTAATGGTTGTTGGTTGTTGGTTGTCTGTTGCTGCAAAATTAGGGGTTAGAAATTTCAGAAAATTTGGTTTTGGGAGGGGCGTTCAAATTTGGGGCCGGGAATTCATGCATCTCCCCCGTACATTATTTTGATGATTTGGGTGGATTTTATGGGGAGGTGGGGTTCGATTGGGGTTGGTGTAATATAGGGTTGGGTAGTTAAGGTGAGGTAACATGTTATGGTATTATTGTTTTGATATTGTTTAGATTGTTTCTTGATTGTGTGAATTTGTAATGTGTAAATTTCTGTGATTGAGTTCGTAGAGATAGAATACTGATTGTAGAGATATAATGTACGTATTCAATTTATTTATT
Tc_minicircle_Y_4.95
AAATTTAGTAACGTGTGGTAGTGATGGGATAAGGTGATTTGGATACGGTTAAAATGGGTATAGAAATTCTCGGAAATTCTGTTTTGGGAGGGGCGTTCAAATTTGGACCGGAAAATTCATGCATCTCCCCCGTACATTATTTGCCCGAAAATGGGGGTTGTCACGGGGAGGTGGGGTTCGATTGGGGTTGGTGTAATATAGCATAGGTGGATAGGGGTAGTTTATAATGTTGTTATTTATTTATGGATTAGAGTGGATGAAGATGATAGTGTATGATACTGATATGTTTGAGGTGAATAGATTGTAGTGAGAAAGATTGGATACAGTTGGATCTTTGTGTTAAGTTGTATTATGTTACTGAATACATTTATAATTGTGTGTTTAGTTATGGTGAGGTAGAATGGTGACGGTTTATGGTGATGGTAAAAACTGGAAATCCTGGTTTCGGGAGGGGCGTTCAAATTTGGAGGCCAGAATTCATGCATCTCCCCCGTACATTATTTTGATCGAAACCATGGATTTTACGGGGAGGTGGGGTTCGATTGGGGTTGGTGTAATATAGACGGGGAGGTAGTATAAGATTAGAACATAGGTTTTGATTATTGTTAGATTTGTGATATAGTGATGATGTTATCTAAGTCAGAGGTGAAATGAGTGAGAGTTAGTGAGTAGATTGTTTATTTGTTTATCTATACGTTGATTTGATATTGATATTATAACTATAACTGTGATTGGTATAGGTTTGTTGTTGTAAGGTGGTTGTGTGTCCATAAAATGGGGTTTGGAAAATGGTGAAAACTTGGTTTTGGGAGGGGCGTTCAAATTTGGAGGCCAGAATTCATGCATCTCCCCCGTACATTATTTTGATCGAAACCATGGATTTTACGGGGAGGTGGGGTTCGATTGGGGTTGGTGTAATATAGCAAGTGTGGTGAAGGTTTGGAAATATGTATATTATGTTTCATCTGATATTGTGAGTATATGATGATTATTCAGACAGGGTACAATAGATTTGGTATAGTATTGTAGGTATAATTGTATTGTATTCGATGATTGAGTATATAGCATAGTATAAAATTTGTAAAGTGTTGGTAGTGGTGTTTGGTAAGCTTGGTGTTGGTTACGATAATTTAGGTCGGTTTGGAATCAGAAAATTTGGTTTTGGGAGGGGCGTTCAAATTTGGACCGGAAAATTCATGCATCTCCCCCGTACATTATTTGCCCGAAAATGGGGGTTGTCACGGGGAGGTGGGGTTCGATTGGGGTTGGTGTAATATAGCATTAGTCTGAGTGCGTTATGGTTATTGTAGGATTAGTTTGGTGTTTTGATTGAGTGTATATGTGGTTATTGATGATTGAATAGACAACAGAGGTATATCTAGAAGAGTATGTGTAAGATATGTTTTTGAATAGATTGAGTAGTATGTTGAATTTGATTAGAGTAT
Tc_minicircle_Y_4.96
AAGTGGTTAAGTATATATTGTTTATTGGTAAGGTTATTGAGGTGGTAGGTTGTTGAAGTAGTGGGTTGGTGAGCTGGTATAATGGTGTTGCATAAAATTTTGGATTTAAAAATACGGAAAACCCTGTTTTGGGAGGGGCGTTCAAATTTGGGCCCGAAAAATCATGCATCTCACCCGTACATTATTTTGGTAAAATAGGGGGTTGTCACGGGGAGGTGGGGTTCGATTGGGGTTGGTGTAATATAGGCTTTGTTGGTACAGGGGTGGTAAATATTAATGTACTTTTGTGATGTGATTGTATTTAGTAGATTGATTTGATTTATTGATGTGTATAAACTATATTGGTGAGAGTGGTGAAGATTAAAAGATTTGTTATTTGTGTAAGTTAAGATGTTATTAATCATTATGTGTTGTGTTGTTAATAATTGTTTTGGGTACGGATATTAGGTACGGATAAAACAGGAAATCTTTTTTGGGAGGGGCGTTCAACTTTTGGGGCCAGAATTCATGCATCTCCCCCGTACATTATTTTGTGGATTCTGTGGAAATTTCGGGGAGGTGGGGTTCGATTGGGGTTGGTGTAATATAGTGATTGTAGCAGGATGGTGTTTTAGTGGATTGATTTGAAGTTATGTGCTAGGTGAATTTTGTGATGTGCATGAAGTGGTATATTATGAGTTATGTATAGAACATGTTATAGAGATTGTATATTGTTTGTAGTGTAGATAGTAAGTGTAAAGGTTATGATATGTATTGTGGGTGTGTTATGGTTGGAGTGGAAGATGGTAAGTGGTACAGGTTATGTTGAAAATTTAGGTTTAGAAAAATCGGGAACTCTTGTTTTGGGAGGGGCGTTCAACTTTTGGGGCCGGATTTCATGCATCTCCCCCGTACATTATTTTGTGGATTCTGTGGAAATTTCAGGGAGGTGGGGTTCGATTGGGGTTGGTGTAATATAGTGTGGGTGTGAATATCTGAAGTTGTTATGTAGTTTTGATATAGCAAGTGGATTACGTAGATGTTGTGATTAATGATTGTGCAGTAGAAAGTTGTGTAGGTGAACGTTTGATAGATTTGTTATTTATGTTGATTATGTTGATACTATAGTAAGTGTATAATGTTTATTAAGAGTGGTGGTTGCGGTACTGAAACGGTCTCTGAAATTTCCGGAAAGTTTGGTTTTGGGAGGGGCGTTCAAATTTGGGGGCCGGATTTCATGCATCTCCCCCGTACATTATTTTGGCCAAAATGTTAAATTTTACGGGGAGGTGGGGTTCGATTGGGGTTGGTGTAATATAGGGGTTGTTATCAGATGGTTTACAATCTATAGAATTTGTTTTGTACTTTGTGGTGTGTGATAGATAAAGTTGATAGAGACTACATGATGATGGTGAGTAGTATTGATTATATTCTGTATTTGTTTGTT
Tc_minicircle_Y_4.97
GAATAGGGTTGGTTGTATTGGTGGGTGTAATGGTGTTAAGTTTGGTGTGATAAAATGGTATCTGAAATTCAGGAAAATCGGTTTTGGGAGGGGCGTTCAAATTTGGGGGCCGAAATTCATGCATCTCCCCCGTACATTATTTTCCGGAATTTGTGGAATTTTCGGGGAGGTGGGGGTTCGATTGGGGTTGGTGTAATATAGCATGTGGGTCATAAGTTTATTAATTATTTGATGTCGATGTGATTGTGATTTGGATGTTATGATTATTTTATTTATATCAAAGTTTATTCAGTTAAGGTTGTTTGCATGAGGTTATATCTTTTGTTATGTGTTTATTGATTATTGTACATTGAATATAATTTATGATGGTGTTGTGAGTATAGGTGTAATGGTTACTAGCATAAAGGGGTTCAGAAAATCACGGAAAATTGGTTTTGGGAGGGGCGTTCAAATTTGGGGGCCGAAATTCATGCATCTCCCCCGTACATTATTTCCGCGAAAATTGGATTTTGTCAGGGAGGTGGGGTTCGATTGGGGTTGGTGTAATATAGGGTTTATTATATTATGGTTTCTGAATTTGATGTCTAGTTGATGATTAGTTTGGTATACATTAGAAGATGGTGTGAGTTCTTGAGTTGTAAGAAAGGTGATGAAAGTTATGTTATTTGTTATTGGTGTATTGTTAAGATATTATATTATTAACGTGTTGGTAGGTGGTATGAGGTTGTTGATAGTTCTGTTGTTTGTTTGGTTAGTTAGTTATTTGCGTTAAATTTGGATCCCTAGAATTCACGGAAAGTCGGTTTTGGGAGGGGCGTTCAAATTTGGGGCCGGATTTTCATGCATCTCCCCCGTACATTATTTCCGCGAAAATTGGATTTTGTCAGGGAGGTGGGGGTTCGATTGGGGTTGGTGTAATATAGGATGGAGGTATGTGGTGTTTATAATTGTAATGTTTATTAGCGTAGTGTATTCTTTAATGCAGTATGTTGATGTTATGTTGACAAGTGGTTAATGAGTAAGTTGAAAGTGGAGAATGTTTGTTGTGTTTAATGATAGTAGATAGTTAAATTATTAATGTTAAGTTTGTTGGTTAAGTAATGTAGGTGGTAGTGATAAATGAGGTTCGAAATTTCCGTGGATTTTGGTTTTGGGAGGGGCGTTCAACTTTTGGGCCGGATTTTCATGCATCTCCCCCGTACATTATTTCCGCGAAAATTGGATTTTGTCAGGGAGGTGAGGTTCGATTGGGGTTGGTGTAATATAGGATGGAGGTGAGAATGAATGTTTAGTATATGGTTATTTTTATGGTATGATATCTTTATTGGTGTGTATATGGTGTACGTTGAGATAGAGTGAGTGTAGGTGTGAGATAAAGAATATGTTTGTGTTACTTTGGTATGTACTCTATGTTAATGATCTTAAATTGAATTA
Tc_minicircle_Y_4.98
GTATGAGGGGTTATTGTTGGTGAGGTGGGTGTGTGGTTTATTAAGGGTTAAATCGGGGTATAAAATTCGTGGGACTTTGGTTTTGGGAGGGGCGTTCAACTTTTGGGCCGCGATTTCATGCATCTCCCCCGTACATTATTTTGGTCATTTTGTGATTTTGGCGGGGAGGTGGGGTTCGATTGGGGTTGGTGTAATATAGGCTTAGGTGGAGGAGGGGTTGATTATGTTATTATTGTTTTATAGTAATGGATCTTGGATGCGATAGTTATGACGATAGATAGAAACAAGATGTGCGTGGATAAGAGATAGAGATGGTGCTCTTTGATTGTTTAGGATAGATTTGTTATAACCTCTATTGTATGATGATTGTAATATGGTTACGGTGTTGGTGTATGCTGTGGTAAATTTGGGTTCTGAAAATTCGGGAATCTTGGTTTTGGGAGGGGCGTTCAAATTTGGGGCCGGAAATTCATGCATCTCCCCCGTACATTATTTTGTCAAAATTGGGGGTTGTCACGGGGAGGTGGGGTTCGATTGGGGTTGGTGTAATATAGGCAGAAGGTGGTTTAGAAATTTTGTTTATTGTATTGGTAAGAAATGATTTATATGTTCAGTTGACTAGAGGATAATTTTGTTTTGTGAGATGTTAGTTAGTTAGTTAGTTAATCAGTTAAAGTTGTAGAATAGATATTAATAATTTGATGTGGTGGTTATGGTTACTGTTTGTTGTTTGTGTATGTGATAATAGCTGGGTAACGGTAAATTTATGGTTTTAAAATTCGGGAAAGTTGTGTTTTGGGAGGGGCGTTCAACTTTTGGGCCGCGATTTCATGCATCTCACCCGTACATTATTTTGCCGATTTTGCTGGATTTTCGGGGAGGTGGGGTTCGATTGGGGTTGGTGTAATATAGAGTCGAGGTGGTGTATTGGGTAATGGAGTTTTATTGTAGTTGATTATGTTGTAGATGTATGTGATTGATGTTGTTATACATGTGAGTATATGATGTGTAGAACGTTGAGATAGTTTAAGTAGTGTATTGTTTATAGTGAAGTATATTGTACTGTATAATTAAGATGGTTTAGGTATGGTTGGAGTGTGAATGGTTACGGGTATAGTTAAAATATGGTTTCGGAAAATCGTGAAAATTCGATTTTGGGAGGGGCGTTCAAATTTGGGGCCGCAATTTCATGCATCTCCCCCGTACATTATTTGGCTGAAAATGGGGGTTGTCACGGGGAGGTGGGGTTCGATTGGGGTTGGTGTAATATAGAATGTGTGTAGGTATGGGTGTGGTCTATGATTTGTATTTTGTGTGTTGTGTATTAGTGATTATGGTAGATTATGCAGTCAAGATATCGATGAAGAGTTATAGTTGATAATTGGTATAGAATGTTTGTGAATGTTTTATTGTTATTAATCTTATACT
Tc_minicircle_Y_4.99
TATTATGTGGTGGGTAACCTGTGTGGTGATAATTGAGATAAAATTGGTACTGTGAAAATTCGGAAAATATGGTTTTGGGAGGGGCGTTCAAATTTGGGCCTGGATTTTCATGCATCTCCCCCGTACATTATTTCGGTAAATTTGGGGGTTGTCACAGGGAGGTGGGGTTCGATTGGGGTTGGTGTAATATAGCACTGGTGATGGTGAAGATGAAGGTATGGTTGTGATTGTATATTAATGTTTGTTTTGATTTGTGTAGGTTATGAGTTAAGTGTATGATATTTGTTGTGCAATAGAAAGTTTGTAGATGGGTGTTTAATAGACGAGTGTACTTTGTTATTATGTTAGTGTATTAAGTATGTAAAGTATAAAATTTAATAATGTGGGTAGTGAATTGGTTAAATGTTGGGTGGAAAAGTTTTGGAAAATTTTGTTTTGGGAGGGGCGTTCAACTTTTGGGGCCAGATTTCATGCATCTCCCCCGTACATTATTTTGGGTAAAATTACGATTTTGTCAGGGAGGTGGGGTTCGATTGGGGTTGGTGTAATATAGGGCTGGTAGGATAAGGTTGGTAATTATGTTATTTGTAGTTGGATAGAATTTTATGTTGATGTATTGGATTTGTGTAGATGATGATGTTTGGATGTGTGACAAAAGTGTATAGAGTTGAGATACAAGTTAAAGAGTTAATGTTCTTGTGTTTGATTGTGTATAGAATATTAATTGTATAAATCTGTTGGAATGGTTTGGTTGTTACCTGTTTGTTGGGTACGGAAATTGTGAAAATTTTGATTTTGGGAGGGGCGTTCAACTTTTGGGCCGCAATTTCATGCATCTCCCCCGTACATTATTTTGTGGAATTTGCAGGATTTTCGGGGAGGTGGGGTTCGATTGGGGTTGGTGTAATATAGGATGGTTACGGATAGTTTGTTATAGTATGTTTATAGTGATGAAGTACATTGAATAGTGTAATGTGTCAGTGATAGAATGAGGAAGAGAGGTAAGACATAGATTGTTTGTATTGATGTTGGTTGTGATTGTTTATTAACTATATCTTGATTTATGATTTGGTGGTTATTGGTTATGGTTAAGGTGGTAAGTGTTCCAGTACGTCTTAAATTGGTGGTTCGAAAATTCGGAAAATCTGATTTTGGGAGGGGCGTTCAACTTTTGGGGCCAGATTTCATGCATCTCCCCCGTACATTATTTTGGGTAAAATTACGATTTTGTCAGGGAGGTGGGGTTCGATTGGGGTTGGTGTAATATAGCATGTCTTTATACGGTGTGGTATAGTGAAGATAGTTTCTGTTATGGTGTGGATGTATATGGTGTATATGATAATGTTTGAGATACTATGTGAAGATTGTGAGGTGAATTCATAGATGAGATTATGTTTGTTTGAGTTAGATGTATTATGTTGTATCATTTGATT
Tc_minicircle_Y_4.100
TGGTGGTAAGTAGGTATAATAATTTTCGGGATTTCTTGATTTTGGGAGGGGCGTTCAACTTTTGGGCTGGGGATTCATGCATCTCCCCCGTACATTATTTTATGGATTTTGTGGAAATTTCGGGGAGGTGGGGTTCGATTGGGGTTGGTGTAATATAGGGCTTGTGGTGGTGAAGGTGTAGGATAAAGAGTTTAATTTTTGTTTGTTACTTGTGAATTTGATATGATGTTATTCAGTGAGTATAAAGATGTAGGGTAGTAAGTGAAGATGAAATTTATTGTGTTAATAGTTTGTTATAGAATTGATGTTATAGTTGTTGATTAATGGTTGATGGTTACTGTTATGGTTATGGATGGTAATGGTTAAAATGGTGTTCCAGAAAATCAGAAATGTTGGTTTTGGGAGGGGCGTTCAACTTTTGGGGCCTGGATTCATGCATCTCCCCCGTACATTATTTTATGGATTTTGCGGAAATTTCGGGGAGGTGGGGTTCGATTGGGGTTGGTGTAATATAATGATTGGACTTATTTGGATGTTATTTGTAGATTGAGTTTATGTTGTATGATAGTTGTGATAGTATAAGGTGGAAAACTAGATGATGAATTTGGTCGTAGTATGAGATAGTTGATTAGTTGATTAGTGAATGTAGTATAGTTTATGTATAAAGATTATTATTGCCGTTTGGTTACGGTATAGGTGTACTCGTTTGTTGGGTAAGATTGGGTTAGGAAATTTGCGGAAAACCTTGTTTTGGGAGGGGCGTTCAACTTTTGGGCCGGGGATTCATGCATCTCCCCCGTACATTATTTTATGGATTTTGCGGAAATTTCGGGGAGGTGGGGTTCGATTGGGGTTGGTGTAATATAGAGACCGGTGGTTGAGGTTATAGGTATAGGATGTCTTTAGTATGTTTGTATTATAGTTGAGGATGTATAGAACATTATTTACACAGGGTATAGGTGAGAGTTATGTGGTGTAAGATTGTTTGTTTGTGTACTAGCGTGATAAGAGTGTTATGTTATAATATTTGTTTTGGTTTGAACTGGTAGAGTACAACTGTTGCGGTTGGTTACGATAAAATTGGGTTAGGAAATTTGTGGAAACTCTAGTTTTGGGAGGGGCGTTCAGATTTTGGGCCGGAAATTCATGCATCTCCCCCGTACATTATTTTCGGATTTTTGGGGGTTGTCACGGGGAGGTGGGGTTCGATTGGGGTTGGTGTAATATAGCATGGGTGAGATATTATTTCTTGGTTTGATAGTTATGATTTAGTTTGTGTATGTTAGTGATGTTAGTTTCAGAACAAGTGTAAGAGTTTGGTAGACAGTGACATAGTAAAGTTGTGATTCAGTTCATTTTGATTTGAGTATTGTAGTATAAGAATATATTTGATATTGTGTAGTGGGGTGGTGGAATGGTTGTTAAAA
Tc_minicircle_Y_4.101
TTAAGTATATTCGATTCTATGTTTAAGTTATGGATGAGTGTGGTGTAAGAGTGGTGGTTTGTTATTGGTTACGGTTGATCTTAAAATTTGGAGGTTAAAGAATTCGGAATTCCTTGTTTTGGGAGGGGCGTTCAAATTTGGGGGCCAGAATTCATGCATCTCACCCGTACATTATTTTGGGATTTTCTAGATTTTTACGGGGAGGTGGGGTTCGATTGGGGTTGGTGTAATATAATGTATGGTTTGATAATGGCTAGAATTTGATTATGTTTATTTGATAGTGTTGTGCATTCAGTGTATGTTGTTATAGATAGGTAGTGTATTTGTTTGAGTATATTGTATTCTGTGTTAGTTGTCATGTATAGTTTGTGTGCATTCTATGAGGGGTTATACAATATGAGGGGTTATTGGGTGTTATGGAATTGGTTTATGGTGCTTGGTTACTAAAAATAGGTCCAGAATTTCCAGGATTTTTTGTTTTGGGAGGGGCGTTCAACTTTCAGGGCCAGAATTCATGCATCTCACCCGTACATTATTTTGCCAAATTCGCGGTTTTGTCGGGGAGGTGGGGTTCGATTGGGGTTGGTGTAATATAGGTATACTGATGGGTAGTTTATAAAATTATGATTCTGTTGTAGTTGTACTGTGATGATTCAATAGAGTTTTAGTGGTGAGCAGAAGATAGAAGTGAGTTTATTTAGTTTGAATTTTGTGTGTATATTTGTTTGATAATAAATTTATGATAGGGTGGTGGGTGGTGGTAGGTGAATGGGTTGGTATAGTATCCATATTATTATATTTTAGGGTCTGAAATTTCCGAGAATTCTGGTTTTGGGAGGGGCGTTCAAATTTGGGGGCCAGAATTCATGCATCTCACCCGTACATTATTTTGCCAAATTCACGGTTTTGTCGGGGAGGTGGGGTTCGATTGGGGTTGGTGTAATATAGAGTCGGGTGTAGGTATGGATTAGAGTATATAGTAGTTTTGATTGTATGTATATTGTGTATAGTATATTTGATATCGAGGTGAACATTGTAGATAGAGTGCGTGTGAGATGAGTAAAGCTGATTTGTTTGAGTATACTATATTGTTTGTTATAACTATAATCATTTAGATAGGTTATGGTAACGGTGGTAGTGGTATATCATGGTTAAAATGTGGGGTTGAAAATTGCGGGATTCTTGGTTTTGGGAGGGGCGTTCAACTTTCAGGGCCAGAATTCATGCATCTCACCCGTACATTATTTCTGTGATTTGGCGGAATTTTCGGGGAGGTGGGGTTCGATTGGGGTTGGTGTAATATAGAGATAGTTTGGTAACTTTGATAACTGTGATATTATGTATGTTCTTGTTGATGTATGTTGGTCGATGTGTAGTAAGTGATGAGAGTTGAGAATGTTACATTGAGTGTTTGTTA
Tc_minicircle_Y_4.102
TGGTAGCGAGGATGGTTATTGTATACTGTATGGTGTTCGATATCTGTGAAATTTGCAGGTTTAAAATTCGTGGAAACTCTGTTTTGGGAGGGGCGTTCAAATTTGGGGGCCGGATTTCATGCATCTCCCCCGTACATTATTTTCAGGATTTTGTGGATTTTTACGGGAGGTGGGGTTCGATTGGGGTTGGTGTAATATAGTACCAGTGTGGTAGACTTGTTATAGTGAATTGATTATAGTTTGTGTTAGTGTATGGATGATGATTATAGTTTGATATGTTGTCGTGAGTCTAGTAGAGTTTGAGGTTGGTGATGAGTGTGTTTAGTTTGAATAGTATACATAGTTTATAGTCTTAAGTTGATTATTGGTTAGGTGATGTGCAGTGGTTATGAGCTACGCTAAAATCATGGGTTTCGAAATTGGGGAAATTTTGTTTTGGGAGGGGCGTTCAAATTTATGGCGGAAAATTCATGCATCTCCCCCGTACATTATTTGCTCAAAATTGGGGGTTGTCACGGGGAGGTGGGGTTCGATTGGGGTTGGTGTAATATAGGTGTAGTGATGGGTAATGAATAAAATGTATTTATAGTTTTGTCTTTAGTGGTGTGAGTTGATATAACTGTGATGTATAGTTGGTGTACGATAATGGTGATAGGTAAAGATAGAGAGATATGTTTGTTGTGTATTGATATTGAAAGTTTAGTAATGTATTCTTGTTGTTATGAATTTGGTGGGAGGTGTTTGAAAGGTGGTTGGTGGTATAAAATAGGTCTGGAAATTTCTGAAACTCTGTTTTGGGAGGGGCGTTCAACTTTTGGGGCCGGATTTCATGCATCTCCCCCGTACATTATTTTGCACGAAACCATGGATTTTATGGGGAGGTGGGGTTCGATTGGGGTTGGTGTAATATAGGGTAAGTCTTATTTCTGAATTTTTTGTTATTGAATGTTTATGAATGATAGTAACGAGATGAATTTGTTTTGCAGAGGTTGTTTTATAGAGTTTGTTTCGTGTATGTTGATTTGATTTGTATGTGTTAAGTATATATGTTTGTAAGAGGGTAAGCTAATGGTTGTGGTAGAGATGGGTGTATTCTGGATTGGTGATAATTGTTATAATGTGTAGGTCAGAAATTCAGGAAATTTTGGTTTTGGGAGGGGCGTTCAACTTTATGGCGGAAAATTCATGCATCTCCCCCGTACATTATTTGCCCGATTTTGGGGGTTGTCACGGGGAGGTGGGGTTCGATTGGGGTTGGTGTAATATAGAGCTGGTATCTGTATTTTGTTTATAGGTAGATTGTGAGTTTGTTACTTTATGTGATGTGTGTGAGGCTGACGGGGTAAGGATGATGATGAAGAGTTTATTGTTTGATTTGATACTCATGATTATCTTAACATTATGTTATAGTTTATAAATTGGGTGGTAA
Tc_minicircle_Y_4.103
CTATGTTTCGATGTATGTTAGTTATATATTTTGTTTTGTGTTAAGGTAATGTAGGAGGTTATTGGTAGAGAATGGAAGGTATAAAATTCAGGAAGTTGGGTTTTGGGAGGGGCGTTCAACTTTTGGGTCGGATTTTCATGCATCTCCCCCGTATATTATTTTGTGGATTTGACGGAATTTTCGGGGAGGTGGGGTTCGATTGGGGTTGGTGTAATATAGCCAGAGTGTTAGTTTAATTTGTTCTTGTTACTTTGATTTGGATAATGATTGTGTGGTAGTCAATAGATCGTTGTCTTTTGTAGTGAGTAGTTCAAGTTGAATATGTTATACATTGAGATGATTTAGTATAATATGTTTAAGAGTATGGTGGAGTTGGTGTAGGGTCGATGATACCGTGTTAAGTGTTGTGTGTTGGTTATAGTGGTAGTTAGGAGGTTAGAATTTTCCAGAAACTCTGGTTTTGGGAGGGGCGTTCAAATTTGGGGCGGAAAATTCATGCATCTCACCCGTACATTATTTTGGATTTTCGACGGAATTTTCGGGGAGGTGAGGTTCGATTGGGGTTGGTGTAATATAGGAGTTGATTATGGTATATTTAATTTGTAGTTTAGAGTTATGTTTAGTGATGTGTTAGAAGTGAGACAAACAAAAGTTAATGGGTGAGTTGTTAGTGAATTGTAGTATAATGATTTGATAGTTAACTATGATAAAGACTCTAAGAGTATAGATAGGTGTGAGTGTGTGGTAGGTTCATAGTAGGTTGTTGTGTTTCGGTTTGTGGTAGATTATGGGTTAGAAATTTCAGGGAAGCTCGATTTTGGGAGGGGCGTTCAACTTTTGGGCCGCAATTTCATGCATCTCCCCCGTACATTATTTTGTGGATTTTGTGGATTTTTACGGGAGGTGGGGTTCGATTGGGGTTGGTGTAATATAGGGGCTGTGAGGGTATGGTATAAAGATGTGTTATAGTTTAATGATTGTGTATTTCGTATCTGTGAATCGTGACTAGTATGTAAACAACAAGAGTATAGCTGAGAGAGTGTGTGGAAAGTTTGTGAATGATAATAGTATGAAATGTTATTAATCTATAAATTATTAGTGTTTAATGTTTGGTGTGGTAGGTGTGGTAGGGGTGATAGATGTTGCAAGATAGGGGTAAGAAATTCCGAGAAATTTGGTTTTGGGAGGGGCGTTCAAATTTGGGGGCGGAAATTCATGCATCTCCCCCGTACATTATTTTGGTAAAATAGGGGGTTGTCACGGGGAGGTGGGGTTCGATTGGGGTTGGTGTAATATAACCGGAGTGGTTGCAGTGAGTGAGTGTACAGTATTCTTGTTAGTGTATTTATTGAGTTGTGTACTGTGTATGTAGTTAATGATGTATTGAGGTACCTGATGAGATTGTAAGGTTGAATGTATACTGTGATCTGTT
Tc_minicircle_Y_4.104
GTTTGTTGGTAAAAATGAGGTTCGGAAAAACGCGGAAAATTGGTTTTGGGAGGGGCGTTCAGATTTTGGGCCGGAAATTCATGCATCTCCCCCGTACATTATTTTGATCAAAGTTGTGATTTTTACGGGGAGGTGGGGTTCGATTGGGGTTGGTGTAATATAGGCGATGGTAGACTGGAATTTGAAACTGAGTATGGTGTCTTATAGTTGTGGTATAAATGTCATGATGTTTGCGTGTTCGTTTGTGAGTTAGATAGTTTAGATGATACTGACGAGAGATTTGTTTTGTTAGAATTTATTGAAGTGGTTGTAGTTGGTTATAATGTTGGTGTGGGGTAGTTTGTGGTGAGGTGTGTTATGGTATGGTTGTGCAAGAATATGGGTTTGAATTTCCGTGGAAAGTTGGTTTTGGGAGGGGCGTTCAAATTTGGGGCCGGAAATTCATGCATCTCCCCCGTACATTATTTTGATTAAAGTTGTGATTTTTACGGGGAGGTGGGGNTCGATTGGGGTTGGTGTAATATAGCGACAGTGAATGTGATTATGTTATGTGTGTATTTTGATGTGTAGTATATTGGTGTGATACAGAGGACATGAGAAAAAGTATGGTGGAGTAGTAATAGATTGTTCACTTAGTTTGTTGAAGTTAGTTAAGAGTGTTATACTTATTGTTGTTTAGTTAGAGGGATGGTTATGGTGTGGTATGTTGGTTACGGTAGCATACATAAATTTTGGGTTATAGATTTCCAGAAATGTTGATTTTGGGAGGGGCGTTCAAATTTGGGGGCCAGAATTCATGCATCTCCCCCGTACATTATTTCCGTGGTTTTAGTGATTTTTACGGGGAGGTGGGGGTTCGATTGGGGTTGGTGTAATATAGCATGTGTGGTACAGTTGCTAGATTTACAGTTGTGGTTTGTTATGTTCTATTGATTGTGTATGTGTTATGGTATAGTTTGAATTGTGGTGGAGTGTGAATGAGATAGTAAGTAAGTTAATGGTTTGTTTGTTATAAATGTTTTGAATGTTGTATGCTGCATTATGGTGTGGTATAGGTATGGTGTAGCTGAGTTGGTATACGTGGTAGAAATGGGGATAGAATTTTCCGAGAACTGTGATTTTGGGAGGGGCGTTCAAATTTGGGGGCCAGAATTCATGCATCTCCCCCGTACATTATTTCCGTGGTTTTGGTGATTTTACGGGGAGGTGGGGGGTTCGATTGGGGTTGGTGTAATATAGTGCTGGTGTGTGGATAATGGTAAGGTGGTGTAGTTAGAGTGGAGTATGGTAGTTATAGATGTGATTAATGTATGTACGAAAAGATGAGACTTGTGTTTGTGCATGAAGAGTTGATTATGTTTGTATCGTTATAGATTTTGAATAGACTATATATATATTTATTGCATAATGTTTGGTGGTTGTGTAGTGGTAGTGT
Tc_minicircle_Y_4.105
TACGGTTCATGGTGGGGTTGTGTGTGGTAGTTGTGTAATAAAATGGGGTTGAAAATAACGGAAATTTTGGTTTTGGGAGGGGCGTTCAGATTTTGGCCCGAAATTTCATGCATCTCCCCCGTACATTATTTTGTGAAATTAGGGGGTTGTCACACGGAGGTGGGGTTCGATTGGGGTTGGTGTAATATAACGAGGTGGATCAAGTTTGTTTATAATGCTATTTGTTGTATGGTATTGTGATGGTTATGACATAGTAGAATCGTTGAGGATGAGAGAGTGATAGTGAGTTGTTTGATTGTTGAAGTTTATTGGTGATGTGTAAAGACATAAGTATGAGTGTGTGGGTGAGGTTGGTGGTAGGAGGGGTTAATTAGAGGTTGTATTGTTAGCAAGATTTTGGTGAATTGGTGGCTCAGAAATTACAGAAAATTTGGTTTTGGGAGGGGCGTTCAGATTTTGGCCCGAAATTTCATGCATCTCCCCCGTACATTATTTCGGTAAAATTGGGGGTTGTCACGGGGAGGTGGGGTTCGATTGGGGTTGGTGTAATATAGTGGTTGTTTCTGATTTAGTTAATTTAGTTTTTGTATTGTAGATTGTATGATAACGTTATGACACAGATAGATTAGACAGTGAGTAGTGTTCTAGCATGTTCGAGTTATGTGTAGTTAATGTGTTAAGTTGTGATTGTATTATTATAGTTATGAATGGTAGTAGTATTGGTGGTGTAGGTCTGGTATGTTGGAGTTGCAGTAAGAGTTGGGTCTAAAATTTCCTGGGACCTTGATTTTGGGAGGGGCGTTCAAATTTGGGGGCCAGATTTCATGCATCTCCCCCGTACATTATTTTGCCCAAAATGCTAGATTTTACGGGGAGGTGGGGTTCGATTGGGGTTGGTGTAATATAAGGTCAGGGGTGGTAGGTTGGGTTAACAGCAGAACTTAGAATAGATTTGTTATTGTAACGTTATTGTTTGTGTTGTGTTGGAGTTATGTGAGGAGACAACTAATGATGAGAGTGTGAATATGATTTGATATGTTCAGTTTATGTTTGATGTTGTAGTGTTGTAATAATAAATTAATGGTGTTGGTTCATGGTTGTTGGTTTGTATACGTAAAAGGGGTGTCGGAATTTCGTGAGAGTCTGATTTTGGGAGGGGCGTTCAGATTTTGGGCCGGAATTTCATGCATCTCCCCCGTACATTATTTTATCCAAAATGCGGAAATTTCGGGTAGGTGGGGTTCGATTGGGGTTGGTGTAATATAGATGGGGTTGTTATTGTGATTTTTGATATTGAATGTTATTTTGTGTTTATGATGATAGAGTAGGGATAACAAAAAGTTGATGAAGGTGATTAGAGGGTGTTGATAATTGTGATTTGATTGTTTTGATAATGATTTAATCTGTATAGTATAATCTTTATAGTTAATGGT
Tc_minicircle_Y_4.106
ATACTTAAAATTTGTGGGTTCAAAAATGGCTAGAATCTGATTTGGGAGGGGCGTTCAAATTTTGGGCCCCAGATTCATGCATCTCCCCCGTACATTATTTTGGCGGAAATTGGATTTTTACGGGGAGGTGGGGTTCGGTTGGGGTTGGTGTAATATAGCATCTTTGGGCTATGGTGTGTGCATAGGTGTAGGTGTAGACTTGCATAGGTTATGTAGTAGGTTGGTAGTTATGGTGATTATGATTCGTTGTTGTGATTGTATGTTAAACTAGAACATAGGTCAAGAGATAGAGACAGATGGTATAAGTTGTTTATTTTGAATTGATAAGTTAATTGTGTATAGAGTGTTTATTTGTTGTTCTTCCATAAAATGTGGTCACGGAGAATTAGGAAATGTTGGTTTTGGGAGGGGCGTTCAACTTTTGGGGCGGAAATTCATGCATCTCCCCCGTACATTATTTTGGTGAAAATTGGATTTTACGGGGAGGTGGGGGTTCGATTGGGGTTGGTGTAATATAGGAGAGGTGTGTATGGTATATTAGAATTTGAATTTTGACTTGAAGTATATGATGTATGGTAGGACACAGATGTTATTTAGATTATGGTGAAAGTAAGAGTTCGTAGTGTATAGACAATGAATGACTATGTTTATGTATTTATAGTTATAATGTGGTGTGGGTTGTGGTGGGTATGGGTTATGAATGGATACGGTTACTATTCGAAAATATGGGTTTATAAATTTCGGAAATCTTGATTTTGGGAGGGGCGTTCAACTTTTGGGGCGGAAATTCATGCATCTCCCCCGTACATTATTTTGGCGGAAATTGGATTTTTACGGGGAGGTGGGGTTCGATTGGGGTTGGTGTAATATACCGAGATGGTTATGAATTGTTATTGTAGGGTAATGTTAGTTGTATGTAGTCTTTATTTGATCACAGTGAGTATATGTTTCAACGAGAAGAGGTTAGTAAGAGGTTGATTAATAGATAATGTTTTGATTGTTAGTATTTGATGAATTATACAATGTACTGTAAATGATTTAAGTTGGTTAGGTGGTTATGGGTGGTTGTGTTGTGGTTACGATAAAAGTTGTGTCAGAAAATAACGGAAAATTTGGTTTTGGGAGGGGCGTTCAAATTTGGGGCGGGAAATTCATGCATCTCCCCCGTACATTATTTCGCTGAAAATGGGGGTTGTCACGGGGAGGTGGGGTTCGATTGGGGTTGGTGTAATATAGTCTTAATGTTGTGATTTGTTTTGGATGTATATAGAGTTATTGTCGATGTTATGATGTATTGATGCGGATAGTCTGTAGTGATGTTAGTATGAATGGTAGATTTGATAGTTATTTGTTATTTGATAGTATATGTTGTTAAGATTATATAGATAAGAGGGGTGGTGTGGTGGTATGGTGTGTTGGGGTAGTGGTGTGCGTT
Tc_minicircle_Y_4.107
TAATGGTTGTGGTGGTTGATGTAGGTTGTATGTTAAGTTGGTGAAAATGTGGTTTGAAAAATTTGGGAGACTTGGTTTTGGGAGGGGCGTTCAACTTTTGGGGCCCAAATTCATGCATCTCCCCCGTACATTATTTTGTTGGATTTGCGGAAATTTCGGGGAGGTGGGGGTTCGATTGGGGTTGGTGTAATATAGGCGGTGGTAGCATGGTGGGTATAGGTGTTATAAGTTGTTAATGTAGGTGGTTGGTGAATTATTGTGTTATGTTGTTTTGTGGTATGATAGAGGTTAAGTTATTGTGATGATTATGTTCGTATTAAGTTCTTCATTGGTGAGTAGAATAGTAATGCAAGTTATGTTTGTTTTGAATGTTGGTATTTTGAGAGTTAAATTGTAAAATGTTGTTAAAGATTGGTTTGGAAAATGTGTAAAACCTGGTTTTGGGAGGGGCGTTCAAATTTGGGGCCGGAAATTCATGCATCTCCCCCGTACATTATTTGGCCGAAAATGGGGGTTGTCACGGGGAGGTGGGGTTCGATTGGGGTTGGTGTAATATAGGCGGTGGTAGGTGGATATTATAACTTTGATTCATTATGTATTGATTGATATTGTGACATATTGATGTATATAGTGTGAACAAGATGAGACGTGGATAGTGATCATGTGAAAATTTGTGTCAGTTGTTTGTATACTTTGAATTATAGTATATTATGAATGTATTTGGATAAGAGGGGTAGGTGTTCAGATTTGCAATATTGCATCCGTAAAATGAGGTCTTAAAATCACGGGATTCTCGGTTTTGGGAGGGGCGTTCAAATTTATGGTCGGAAATTCATGCATCTCCCCCGTACATTATTTGGCCGAAAATGGGGGTTGTCACGGGGAGGTGGGGTTCGATTGGGGTTGGTGTAATATAGTATTGGTATAGAGACATGGTTAATTGTGTTATTATTGTATTGTACATGTTTGTGATGTTTGCTATGAGAGACAGTGTGGATAGGTGAGAAGAGAAAGTGAAGACAGTTTGTTTCTTTTGATAGTTATGTTATAGTTTATATAAAGTTATGATAAGTGTGGTGTGGTAGGTTAGGTATATACTAGGTAGGATGAATGGTATTGAGTCTAAAATTTGTGTATTTAAAATTCAGAATTTTGGTTTTGGGAGGGGCGTTCAACTTTTGGGGCTCGGATTCATGCATCTCCCCCGTACATTATTTTACGGATTCTGCGGGATTTTCGGGGAGGTGGGGTTCGATTGGGGTTGGTGTAATATAGAGGGAAGGTTATAATGAGATTTGTATAGTTTGAGTTATGTTAGTGATTGTATGATTGATGTTGGTGGACGATATAGATAATTATTAGTACAAGAGGTAAAGTTGATTATTGTTTGTTGTTAGTGAATAGTGAATAGATCATAATATACAGGTGGTTGGTAG
Tc_minicircle_Y_4.108
TAGTGGTATGCGTGGATAATAGGGTATGGAATTTTGTGGAAATCTCGGTTTTGGGAGGGGCGTTCAAATTTGGGGCCGGAATTTCATGCATCTCCCCCGTACATTATTTTGGTGAAAATGGGGGTTGTCACGGGGAGGTGGGGTTCGATTGGGGTTGGTGTAATATAAGGTACAGTATCGGATTGTATTTAATGGTAGTTTATTGATGTTGTATCTTGACGTGTATAGTTTTGATTTGTTGAGGTGGATGAAAGAAGTGTTCGTAGAGTTGTTACTAGTTGATAAGTTTGAATATGTTAGTTTTAAAATGATTATATTGTTGTTTATATGTTTAGAATGTTGGTGGTAATAGGTTTGGAAGGTTCAGGAAAATCAGGAAAATTGTATTTTGGGAGGGGCGTTCAAATTTGGGGCCGGAATTTCATGCATCTCCCCCGTACATTATTTTGGNTAAAATGGNGGTTGTNNCGGGGAGGTGGGGTTCGATTGGGGTTGGTGTAATATAGACNGTGTNGGTTATTATTTATTCGATGTTATGATTTGAGTTATGAGTTGGATGATGATTATGATGATTGATGACCAGATGGTGAAGACTTGGATGTTAGTGAGTATATAGTTTGTAGTGGATTGATTGAATTGTATTAATGTTTGATATATTAAGTGTTAAGGTAGGTAGTGGTATGCGTGGATAATAGGGTATGGAATTTTGTGGAAATCTCGGTTTTGGGAGGGGCGTTCAAATTTGGGGCCGGAATTTCATGCATCTCCCCCGTACATTATTTTGGTGAAAATGGGGGTTGTCACGGGGAGGTGGGGTTCGATTGGGGTTGGTGTAATATAAGGTACAGTATCGGATTGTATTTAATGGTAGTTTATTGATGTTGTATCTTGACGTGTATAGTTTTGATTTGTTGAGGTGGATGAAAGAAGTGTTCGTAGAGTTGTTACTAGTTGATAAGTTTGAATATGTTAGTTTTAAAATGATTATATTGTTGTTTATATGTTTAGAATGTTGGTGGTAATAGGTTTGGAAGGTTCAGGAAAATCAGGAAAATTGTATTTTGGGAGGGGCGTTCAAATTTGGGGCCGGAATTTCATGCATCTCCCCCGTACATTATTTTGGGTAAAATGGTGGTTTTGTCGGGGAGGTGGGGGTTCGATTGGGGTTGGTGTAATATAGACGGTGTTGGTTATTATTTATTCGATGTTATGATTTGAGTTATGAGTTGGATGATGATTATGATGATTGATGACCAGATGGTGAAGACTTGGATGTTAGTGAGTATATAGTTTGTAGTGGATTGATTGAATTGTATTAATGTTTGATATATTAAGTGTTAAGGTAGG
Tc_minicircle_Y_4.109
ATGGGTGTGGTAGGTACGGGTGTAAATTAATTTATGGTTAAAAGTTGGTGTTCGAAATTCCAGAAACTCTGGTTTTGGGAGGGGCGTTCAAATTTGGGGCTGGATTTTCATGCATCTCCCCCGTACATTATTTTGCAAAATTAGGGGGTTGTCACAGGGAGGTGGGGTTCGATTGGGGTTGGTGTAATATAGCGGTTGTGTTAGGATGGATGTTATAAAGGGTGTTATTTTATGAATTGAATGTGATGAGTTTGAGGCAATAGTTGAACAGTGAGAATTTGTGTGTTGTAGATGTTGATGAAGTTTGTAGAATGTCTATGATAGATTCACGATATTATTATTTATGTGTTTAGGAGGGGTTAGGTGGTGGGTATTGAATGGTGGTGGATGGTGGGAAGTGGAGCATAGAATTTCGTGAAAACTTGGTTTTGGGAGGGGCGTTCAGATTTTGGCCCGAAATTTCATGCATCTCCCCCGTACATTATTTGGTCGAAATCAGGGGTTGTCACACGGAGGTGGGGTTCGATTGGGGTTGGTGTAATATAGGGGATGTGTGGTGAGGGATGGGATGGTATAATAGTTTTTGATTTAGTTCATACGTTATTTATGATTGTGATATATGTTACGATAGAGTGATGTGATAAAGTTGGATGATGTATTTGTTACTTGTATTCGACGTTAATAAGTTTTGATTATACTCTATAAATGTTTATTTGGTTAAGTGTGGTGATTTATTGGTGCTGCTTGTTATCCATAAATGAGGTTCGGAAAATAACAAATTCTTGGTTTTGGGAGGGGCGTTCAAATTTGGGGGCGGAAATTCATGCATCTCCCCCGTACATTATTTTGTCCAAAATCATGGATTTTACGGGGAGGTGGGGTTCGATTGGGGTTGGTGTAATATAAGCAGAGGTACGGGTTAGAAGAATTTGTATTGTGGTTCTATATTGTGATGGTGTATAGTGTCTTACTATGATATGTGACAGAGACAAGAGTTAATGATTTGTGTTGATAATGTGAGTTAATGTGTAATCGTTTGATAGAGTTACAATGAGTTTGTAATAATATGTTTGAGTCTGTTGGTTAAGGTAATAGGATACGGTACATTTTGGGTTTAAATAATCCGGAAATTTGTGTTTTGGGAGGGGCGTTCAAATTTGGGGCGGGAAATTCATGCATCTCCCCCGTACATTATTTCGCCAAAATTGGGGGTTGTCACGGGGAGGTGGGGTTCGATTGGGGTTGGTGTAATATAGATGGTGTGGAGCTTGAGTTTGTGAGATGGAAGGTGATGAGTAGATTATGTGACATATTGTAAACATTAAATTTGTTATGAGGATATGATAGATGGCATAGAGATTGATAGTTCATTGATTATGTTTGTATGTATGTATGTATAATAATCTGTTGTGTTGTGGT
Tc_minicircle_Y_4.110
AAGATGGTTAACGAGGTAGGTTGGGTAAGGTGTTGTTGGTTACTGTATTGCTAAAATAAGGGTTCAGAAAAAACTGGAAATTCTGGTTTTGGGAGGGGCGTTCAACTTTGGGGCTCGGATTTCATGCATCTCCCCCGTACATTATTTTGGTGAAATTACGGAATTTACAGGGAGGTGGGGTTCGATTGGGGTTGGTGTAATATAGGCAACGGTTGCAGGGGCAGGTATGGATAGTTTATTTGTATTATGGTTTAAGGTTATATGTTTATATTGTTCTGATATTATGATAGATGTCAGTAACACAGATAGATGATGAATGGTGTAGAATAATGATTGCGTTGTTTTTGATAATCGATGTTGTTTGTTAGTTATTAGAGTTGTGAATTGTGTTATCTTGTGGTAGTTAGTGGTCTGGAAATTTGGTGGAAAGTTGGTTTTGGGAGGGGCGTTCAAATTTGGACCGGGAAATTCATGCATCTCACCCGTACATTATTTTGCCAAAATTGGGGGTTGTCACGGGAGGTGGGGGTTCGATTGGGGTTGGTGTAATATAGGCTGTGTGAGTGGAATGGTGAGTTACAGGTATAACAGTCTTTAGATGGTAGTTGTATTATGAATGTATTTTGGTTTGAATTATAATTGATTGAAATTGTATGAAATGTTTGAATGCCTGATAGAATTGTAGAGATTAGGTGTGTATGATAATTTGTATCTAGTAGTTTGATAAGTTAATAAATGTTCTTTGTTGTATAATTGTTGTTTTTGTGGTAGTTAATGGTCTGGAAATTTGGTGGAAAGTTGGTTTTGGGAGGGGCGTTCAACTTTTGGGGCGGAAATTCATGCATCTCCCCCGTACATTATTTTGCTGATTTTCCGGATTTTCACGGGAGGTGGGGGTTCGATTGGGGTTGGTGTAATATAGATGGGTTGTAGTGTTATTTCGGATATGTTGTATATGGGTTAGATGTATTGGTGTAGTGTATGATGTTGTAAGATGTATCAGAGGTAGTATTCATTAGAGTTGTTTATGTAGATTTTTGTAATGTGAATTGAATTGAATTGATAATGTTATATATTTTATTAAGAGGGTGTATGGGAGGTTGGTATTGGTTGTTGTTACCCTTAAGTTGGTCTTGTGGAATTCGGAAATTCTAGTTTTGGGAGGGGCGTTCAACTTTTGGGGCGGAAATTCATGCATCTCCCCCGTACATTATTTTGCTGATTTTCCGGATTTTCACGGAAGGTGGGGTTCGATTGGGGTTGGTGTAATATAGCGGTAGAGTGCATTATATGATTTATTGTTGTTTGTATTGATATTGTGGTATAGATAAGATGCTGAGATGTTCTTGGGTGTAGTAGGATGAGAATATGTATACGGTGATAGGTATGAATGAATTTGAAGTTATTATATTATAATGTTTGTGGTATAGGTT
Tc_minicircle_Y_4.111
AAATTTGTCTACGGAAAATGGGTGGGAGTTGGTTTTGGGAGGGGCGTTCAAATTTATGGCCGGAAATTCATGCATCTCCCCCGTACATTATTTTGGTATTTTTGGGGGTTGTCATGGGGAGGTGGGGTTCGATTGGGGTTGGTGTAATATAGGGGCTGGGGGAGGTGAATGGTAGTTGGTATTTATTTTGAATGTGTATGGATGTTATTATGATTTATGTCGATATGATGTGATGTATGTTGTAATATGTAGTAGGTTGTTTAGAGATGGAGTAGAATTGAAGTTGTTAGTAGATAGTTACTGTGTTGAATGTATGTAAGTATAGTATTGATTGTTGAATAGGATGTAGATTGGTAGTGGAACATAACATAAATTGGGTGTGAAAATTTCTGGAAATTCTGGTTTTGGGAGGGGCGTTCAAATTTGGGGCCGGAAATTCATGCATCTCCCCCGTACATTATTTTGGTATTTTAGGGGGTTGTCACGGGGAGGTGGGGTTCGATTGGGGTTGGTGTAATATATATCAGTCTGTATTATTTCTTTAATGTTACTGTATGATTTGATATTATGTTGTGATTATTTGTTGTATATCATTGTGTATTCAGTCAGTGTTGTTTGCATGAGTTTATTGGGTTTAGTTTGAAAGTGAAATGTTTGTTAAAGTATATAATTATAATTTATGTTGGTGGTGTGGGAGATAATGGTTGGGTGTTATTGCGAAATGAGTATCGGAAAATTGCGGGAATTTACTTTTGGGGAGGGGCGTTCAAATTTGGGCCCGAAAAATCATGCATCTCCCCCGTACATTATTTTGGTATTTTAGGGGGTTGTCACGGGGAGGTGTGGTTCGATTGGGGTTGGTGTAATATAGCATGATGGTTTAGGATGGTGGTAAGATGATTATGGTTGTTATGACTGTGAATAGAGACGAGTGATAGTTTATTGTGTTGAGGAGAGTTAATAGTTGTAGTTTCTATCTGAGTTATTAATTTGATCATTATGTGTTTATATGTTAGGGTATAAGGTATGGTAGGGGTGTGAGTATAAGGTAGAGGTATTGGTGTGAATAATGTGTTGTTGCTGGTAAAAATATTACCCGGAAAATTGCGGGAATTTGGTTTTGGGAGGGGCGTTCAAATTTATGGCCGGAAATTCATGCATCTCCCCCGTACATTATTTTGGTATTTTAGGGGGTTGTCACGGGGAGGTGGGGTTCGATTGGGGTTGGTGTAATATAGCAGCAGTGGTAGCAGAGGTTGGTGAGGTTATATTGATTGGATGTTTATAGTTTATGTTTGTTTATATAGTTTGTTAAAGTGTGTTGATTGGTATGATATGAGAGACGGACAACTAGTAAATGTGAGTTTAGTGCGTGAGATGATTTAGAATGATAGTATGTTGAGTAAATATGTATAACAATAATATGGTTA
Tc_minicircle_Y_4.112
TAGTTTGAGGGTGAGTAATAGAAAGTTATTTGTTTGTTTATAGTGTATGTTAATCTGTTGTATGTATTTATTATAAGGTGTTGGGTAGGGTGTATGAAGGGTGGTAGATGGTATAGGTGTTCATTTTTGGTAGATAAGTTGGGGCTAAAATTTCGTGGAAATTTGGTTTTGGGAGGGGCGTTCAACTTTTGGGGCCCGGATTCATGCATCTCCCCCGTACATTATTTTGGCCATTTTGCGATTTTGTCGGGGAGGTGGGGTTCGATTGGGGTTGGTGTAATATAGCATAAATTTGACTGTGAGTTATAATATGTATTTTATGTGTTCTATTCTTATGATGTATTGTTGGTGTGCAGTAATGAAAGTGATGTTGTAGGTGTATGTATTTGTTGTAGAATATCTTTGTATACTTGAATCTATACTTTGATAAGTTAATGTAACAGGGGTTGGTTGTATTGACGGGTGGGTGGATTATGGTAGTAGGTTAACGTTAATAAAATTGTGGTCAGAAAATTCCCGGAAATCTGGTTTTGGGAGGGGCGTTCAAATTTGGACCGGAAAATTCATGCATCTCCCCCGTACATTATTTTGCCGAAAATGGGGGTTGTCACGGGGAGGTGGGGTTCGATTGGGGTTGGTGTAATATAGGGATTGTTGCGAACTGTGATTTTATAGATGGTAGTTTTTGTTTGATGTGTATGAATATGTATGAGTTGCTAATGGATGAGTAGAATGTGTTTGTTGATAGATTTAGTTGTTGTTGTTGGTTGATAGTATACTGTTTAAGGTTATAATGGATGTTTGTTTGTGGTAGTAGGGGTTTGTGGTAGTAGGGGTTTGAGTATTTTGTGTAAAAGTTGGTACCGAAAAATTGTGGAAACTTTGGTTTTGGGAGGGGCGTTCAACTTTGGGGGCCAGAATTCATGCATCTCCCCCGTACATTATTTCGCGGATTTGGCGGAAATTTCGGGGAGGTGGGGTTCGATTGGGGTTGGTGTAATATAGAGCCTGGTGTATGTGGGTTGGTACGTATTGTGCTGGTATGTATGTTAGGAGTTTATGGTTATGATTTTATTTTGTGTGTTTGATTGATGTTTGATTAGTTCGTTGAGTTTGTTATGGGTAGAGATTAGTAGATATATTTGTTATTGTTGTATTCAGTTAGTTGTAGTTTGTAGTATAAATTATAATGTTGTGGTGGTTATTGGTGATAGATGTGGGATAAAATTCCGTGGAGTTCTGTTTTGGGAGGGGCGTTCAAATTTGGGGCCGCAAAATCATGCATCTCCCCCGTACATTATTTTCTGATTTTGGTGGATTTTCACGGGAGGTGGGGTTCGATTGGGGTTGGTGTAATATAAGGATTGGTATCTGAGTGTATAATAAATAGTTTTGAGTTTTGTTATAGGTTGTATGATAGTGCAGATAGAGTCAGTTA
Tc_minicircle_Y_4.113
CAGTGATGTTGTGTAATATTTGTTATGTTTGGTTATGCGTGGGTGTGATATTTTGTGGTATGGAAAATGTGGAGAAGTTGGTTTTGGGAGGGGCGTTCAAATTTGGACCGGAAAATTCATGCATCTCCCCCGTACATTATTTTGGGTAAAATGGTGGTTTTGTCGGGGAGGTGGGGTTCGATTGGGGTTGGTGTAATATAGGCACGCTGTTGGTGTGGGGTGGTAGATAATATTGGTATGGATGTGTATAGTATGATATGTGAGTTGAATATGTCGAGTTATAGATTTGAATTGTTGTAATGGTTGTTTGGTAGACGAGATGAGATGATGTTGTGTTGATAGAGTATAGATTCAGTTTGTAGTTAGTGAATTAGTTTGTTGTGGTATTAGGTATTGTTTAGAAATATGGGTACGGAAAATGTGGAAATTATGGTTTTGGGAGGGGCGTTCAAATTTGGACCGGAAAATTCATGCATCTCCCCCGTACATTATTTTGGTAAATTTGGGGGTTGTCACGGGGAGGTGGGGTTCGATTGGGGTTGGTGTAATATAGGGTTGTGGTATAGTTTGGACTTGTGTTATGAGTTCTAGTTTGTGTATGTTGTGTATGTGATGTTGTTTGGTGTAGAGTTAACATGTGTGAGAATATGTGTATGATAGATTTGATATGTTATTTGTATGTATTGTATGTTGATATTGATTATGGTATACTGCATGAGGGGTTACGTGTGGTTGCATGTGGGGTATCTGATATGGTTGCATGTGGGGTATAAAAATCCGGGAAGCCTTGTTTTGGGAGGGGCGTTCAACTTTTGGGCCCAGATTTCATGCATCTCCCCCGTACATTATTTTGGTAAATTTGGGGGTTGTCACGGGGAGGTGGGGTTCGATTGGGGTTGGTGTAATATAGCATCTGGGGAATAATGTTATGAATAATGTTATGTTTATTTTGAGTAGTGGTTTGGATATAATGACATGTGTGTTCTAAACTATGATGTGTTAATTTGGTAGGTGAATAGAGTGTTAGTTTATAGATCTATGTTTGTTGTACTTTGTTAATTTATTTATACTTTAGGGATGGTGTGTGGTGATAGGTGAGTAATGCTGTGTTAAAGACAGGGGCTAAGAAATTTGTGGAAGCCTGATTTTGGGAGGGGCGTTCAACTTTTGGGCCCAGATTTCATGCATCTCCCCCGTACATTATTTTGTCCAATCTACGGAATTTCCGGGGAGGTGGGGTTCGATTGGGGTTGGTGTAATATAGGCATTGGTAGGCTTTAGGTTTAGGATAGTATATTATAGTTTAAACATGTCTTTAGTTTGTATTCGATGTAGTTGAAGTTATTGATGTATGTGTGAAGTGTAGTAAGTCAGTTAGAGGTAAGGTAGTATCATGTTTTGTAATGTTAGTATTGAAGAGTATAAT
Tc_minicircle_Y_4.114
AGTCTGTGTTGAGGTTGAATATTGGTTACGTGTGATAAAATTGATTACGAAAAATTAGGAAAATCTGATTTTGGGAGGGGCGTTCAAATTTGGACCGGAAAATTCATGCATCTCCCCCGTACATTATTTCGGTAAAATTGGGGGTTGTCACGGGGAGGTGGGGTTCGATTGGGGTTGGTGTAATATAGGAGTGGTGGATTACAGTTGTATAGTTGATAGAATATGTTTATGATGTGTATGAGGACAAACAGAAGAGGAATAGAAAGTTGAGAGAAGATAGTTTGTTAGTGTCTTTGTATTAGTTAGCTGTGTATTGTATAATAATGTTTATGCTTGGTAGATAGGGTTAGTTGTTTGGTAGGTAATGGAAGGGTATTGTGTATAATATTATTGTGTATTTTGGAGGTAAGAAAATTCAGAAAATTATGTTTTGGGAGGGGCGTTCAAATTTGGACCGGAAAATTCATGCATCTCCCCCGTACATTATTTTGGCAAATTTGGGGGTTGTCACGCGGAGGTGGGGTTCGATTGGGGTTGGTGTAATATAGGGATTGGCATGGGTAAGGTTAAAATGTATTCTATGTATTTTGTATGTTGAGTTGGATTTAGAGAATGGTTGTGTGTTATGTAATGAGTTGGTTAAGAATGATTTAGAGTTGAATTTGTTGTAGTTAGTTAGTATTGATAATGTTATAGCTCTATGTTATATTTGTGTTTGGTGGTTAGTTTGTGTTGTGGGGTATGGTATGTAAGTGAATGGGTTTGTAAAATTCCGGAAATTCTGGTTTTGGGAGGGGCGTTCAACTTTCAGGGCCAGAATTCATGCATCTCCCCCGTACATTATTTTGCCGATTTTGCGATTTTGTCGGGGAGGTGGGGTTCGATTGGGGTTGGTGTAATATAAGGATTGGAGTATAAAGAGTTTATTTACTAATTATAGTTTTGTATATGTTATAGGTGATGTTACGCTAGTGAATGAATAAGGTACGTTTGTTAGTGAGTTGAGTAAGTTTGATAATTTGTTTGTTTAGTGTATAATATGTTAATGCTATACTGGTATACTTGTGTTAATGGTTGGTGTGGTTGGTGTGGTTATGGTTTTGGGTTAAGATAATGGTTCAGAAATTCAGCAAATTCTTGTTTTGGGAGGGGCGTTCAACTTTCAGGGCCAGAATTCATGCATCTCCCCCGTACATTATTTTGCCGATTTTGTGATTTTGTCAGGGAGGTGGGGTTCGATTGGGGTTGGTGTAATATAGCATGGAGGCTGAAGGTACATTAATGTCGTATGTATAGTTAATGAGGTTGTGTGACTTGAGTAGTTGACTGCACAAACATTATGGGTTGTAGTATGTTGTAGATTCTTGTATAGTTGAAGTTGTTATAGAATATATTTGATATTTATAAAATTATTGTTTGGTGGGGTTGTGGT
Tc_minicircle_Y_4.115
TGGTTTGGAATGTGGTTGAGGTAGGTTGTATGTTAGGTTGTGAATTTATGGGTATAAAATTTGCGGGGGATTTGGTTTTGGGAGGGGCGTTCAACTTTGGGGGCCAGAATTCATGCATCTCCCCCGTACATTATTTTGCTGATTTTCGCATTTTGTCGGGGAGGTGGGGGTTCGATTGGGGTTGGTGTAATATAGCCTGTGGGTTGGTAGGTGTGGTATGGTATATGTATTATGTATGTAGTTTATGTTATGTATGTTATGGTTTGTTATTATTTGATTGGTAGAGGATACACTGAAGAGAGTAGAGATAGTGTGAGTATGTTTGTTTGTTAATGTATGTAGTTAATGAGTATGTTGTATTATAAGAATTTACGGTTAGGTGTTATGGGTTCAGAGATAGGTTCAGAATTTTCCGGAAATCTTGGTTTTGGGAGGGGCGTTCAAATTTGGACCGGAAAATTCATGCATCTCCCCCGTACATTATTTGGCTGAAAATGGGGGTTGTCACGGGGAGGTGGGGTTCGATTGGGGTTGATGTAATATAGGGATTGTTGTGGATGGTGTTATAAGATTTAGTAGGTTAGGTGAATTGTTTGATATATTGTAGACAGTGAATTCATTGTGAGGGTATAGTAAGTAGTGCAGAGTTATTTGGTATGTTGATTGATTATGAATTGATATATGTTATAATAATTTTATACTTGGAGGTGTAGTAGGGTGATAATGGGGTGTGGTTGGTTGTGTTTGTTTGGTATAATTTGGTGAACGAAATTTGGTGGAAACCTGGTTTTGGGAGGGGCGTTCAACTTTCAGGGCCAGAATTCATGCATCTCCCCCGTACATTATTTTGCTGATTTTTGCATTTTGTCGGGGAGGTGGGGTTCGATTGGGGTTGGTGTAATATAGCATCAGTGGGTATGGATAATATTTTAGTTGAGAGCTATAGTATAGTTTTGTTACTGTGATCATGATGATGTAATATGAGTTGCACAAGATAGGATATGAATGAGTGTGTAAAGATAATTTGACGTGTATTAGTTTGTAGTTATTGTTTTGTTAAAGTATAATGTTTGAATGAGGGGTGTGTTATGGTGTTGATATTGGTAGATTATAGGTTACGAAATTACGCAGATTCCTGGTTTTGGGAGGGGCGTTCAAATTTGGACCGGAAAATTCATGCATCTCCCCCGTACATTATTTGCTGGAAAATGGGGGTTGTCACGGGGAGGTGGGGTTCGATTGGGGTTGGTGTAATATAGGGTTTGAGTTTATTATAGCGTTGTAGTTTGTATGGTTTATATGATAGTTGGTGTCGAGATGGTATGATTTAGTTTTATGAGTTGTTGTTGTTACTTTGTGTAGTGTTTATTATTTGATAGTATTGAGTGTATTTGTATAGTTGTGGTATTGGTAAGGTGTA
Tc_minicircle_Y_4.116
GTAGAGTGTATTGTTGACTTATAGTTGAATGTGACTAAAGACTTAGTTTATTGTATTCTTAGACTGTTGCGTTATATTGTGTGGTCACGGAAATCGGAAAATCCTGTTTTTGGGAGGGGCGTTCAACTTTTGGGGCCAGAATTCATGCATCTCCCCCGTACATTATTTTATGGAAGATGGTGGATTTTACGGGGAGGTGGGGTTCGATTGGGGTTGGTGTAATATAGGCGAGGGGTTACGGGTGTGGTTGATGGTTAGGGTATAGTTTTAAGATTGTATGGGTGTGATTATATAGTTATGATATTCTTTTGTGCAGAACATGAGTAGAGGTTAAGTAGTGTAGAGTTGTTAATGTATATCTGATTCTGTATTTATGTTTGTTCTGTTAATTGTATAATCGGTTGGTGTTGTTAGGGTGGTTGTAGTTGTATAATGGGGTGTTAAAATTTCGCGGGAACTCTGTTTTGGGAGGGGCGTTCAGATTTTGGGGCGGAAATTCATGCATCTCCCCCGTACATTATTTTGCGGTTTTAGGGGGTTGTCACGGGAAGGTGGGGTTCGATTGGGGTTGGTGTAATATAACATAAGGTGTGTATGAATCTGGATATAGTTTATAGATCTTGTATTTTGTGTATGGTTGTTATGATGATGTTTTCTTGAACGGTGTGTTTTATGTAGAGTTAGAGGAAGTGAAATTTGTTTGTTAAGTGATATTGTATAGTTAATGTTATATTTATTTATGCTGTGTGTGGGGTAATGTTGTTTGTGTAATTGTGTGGTGAGAAATGGGGTATGAAAAATCGGGAAATCTTGGTTTTGGGAGGGGCGTTCAGATTTTGGCCGGAAAAATCATGCATCTCCCCCGTACATTATTTCGGTATTTTAGGGGGTTGTCACGGGGAGGTGGGGTTCGATTGGGGTTGGTGTAATATAAGGTTTTGAGGTTTGATACTTTATTGTTGTGTTATTGAACTTTGATGATTTGATGAGTATGTTGATGTTATGTGGACAATGGATTCGGTATGAGATTATAGTTGATGATACATGTTTAATTTGATAATGTCTTGATTGAGTATGTTAAGTATAATATGTGTGTAAAGGTGTGTAGGGTATGTATTATGGGTGGATAGGTTGTTAACGGAAATTTGGGGTATGGAAAATCGGGAAAGTTTGGTTTTGGGAGGGGCGTTCAAATTTGGGCCGGAAAAATCATGCATCTCCCCCGTACATTATTTTATGGAAAATGGTGGATTTTACGCGGAGGTGGGGTTCGATTGGGGTTGGTGTAATATAGGCTACGGTGTGGTAGTAGTAAAGATGTTATGGTGTATCAGATATTGGGTATAGTATAGTTTGATTTTGTTAGTGTGTCGTGTATATGTTAATGATTGTGAGGTAGTGAACGTACAAGAAAGAAG
Tc_minicircle_Y_4.117
AGTATTAGTGTGTTGTATCTTATCTGTGAGGTGGTAGCTTTGGTTTTTGTGATTTTGTGGTTTGGAAATATCGGTGGGCTCTGTTTTGGGAGGGGCGTTCAACTTTTGGGCCCCAGATTCATGCATCTCCCCCGTACATTATTTTGGTGATTTTGCGATTTTGTCGGGGAGGTGGGGTTCGATTGGGGTTGGTGTAATATAGCGTCTTGGTGTGTGGTGTGGGATGGTAGATGGCGGTATGTTATTGTGTGTATATATGAATGCTAGTTAACTTATATTTGTTTTATTGTGTATGGATATGATTATGTACAAACAGGTAGTGAGAGTGAAAGATGAGGTGATAGAGTATGTGTAGTAGTTTGTATATTGTTGTTAATATTATGTTTTGAATTTATTAGATAATTTGTGGTCTGGAAAATTGGGAGAGTCTGGTTTTGGGAGGGGCGTTCAAATTTGGGGCGGAAAATTCATGCATCTCCCCCGTACATTATTTGCTCGATTTTGGGGGTTGTCACGGGGAGGTGGGGTTCGATTGGGGTTGGTGTAATATAGAGAGTGTATTCAGTTAGTTTATAAGTTGTATGGTATTCTTTTGATGTGAGGATGATAGACCTGTTTGAGTATGTGAGATAGGAGTAGTAAAGTTTGATTTGTTGTAGATTAGATAGTTGTATATGTATTCTGTAATTTGTGCATGTGGGTTACGGTTATATGGTTGCGGTATATTGTGGTTTTTTGTTGATGGTTATGATGTGATATTGGTAGAATTTATGGGTTGTAAAATTGTGGAAAATTGTGTTTTGGGAGGGGCGTTCAAATTTGGGGCGGAAAATTCATGCATCTCCCCCGTACATTATTTGCTCGATTTTGGGGGTTGTCACGGGGAGGTGGGGTTCGATTGGGGTTGGTGTAATATAGAGGCAATGGGTTGGAAATTGGATGTGATACTTTATGAGTTTATGTGTATTGTGAACTTAATGATTTTGTTTGTGCGTTGATAATGTGAAGATGCTGCAAGAGAGATGATGTTTTAGTTTAGTTATGAATTGAATACTGAAGACATATTATACTTTAATGTTTATTGTTTAATGGTTGGTGGTGGTAACATAGGTATGGTGGAAATAGGTTCGGAATTTTCGTGGAATTTTGGTTTTGGGAGGGGCGTTCAGATTTTGGGCCGGAAATTCATGCATCTCCCCCGTACATTATTTGGTCGAAAATGGGGGTTGTCACGGGGAGGTGGGGTTCGATTGGGGTTGGTGTAATATAGGGGTTGTGGTTGGGAGTATGTGGTGATAGACTATGGTTTATGGTGTTACAGTGGTTTATGTAGTTGGTATGATTTCGATTGTTAGCATGATGTGTTGGTAGTCGTTAAGATTTATTTCGATGTGTATGTCTTGTGTTAATTTTTGTTTGATAGTTTGTAG
Tc_minicircle_Y_4.118
TGGGGTATGGAATTTTCCGGGAAATCTGGTTTTGGGAGGGGCGTTCAACTTTTGGGGCCAGATTTCATGCATCTCCCCCGTACATTATTTTAGCGATTCTGCGGAAATTTCAGGGAGGTGGGGTTCGATTGGGGTTGGTGTAATATAGTATCTGCGTCTTTAGGTTTGAGTTTATGTATATGGTGAGTTATGAATGTGATGTTGTGGTGTGTAATGTTAGACAATAAGATGATGTATACTTGAGATAGTTTCGTTGTATTGTTAATATGTTGGTAATGTGTATTGATTATGTATGTTGTTGTTTGGACTGGTGGGTGTGTATGAGGTTGTTAAGGGTGTGTGGTTTGGGTATAATGTGTTATTGGGGTATGGAATTTTCCGGGAAGTCTGATTTCGGGAGGGGCGTTCAACTTTTGGGGCCCGGATTCATGCATCTCCCCCGTACATTATTTTAGCGATTCTGCGGAAATTTCAGGGAGGTGGGGTTCGATTGGGGTTGGTGTAATATAGTATCTATCTGCTGGATATGTTTTTGGTGTGTGATTAGTTGAATATGAGTTTGTGAGTTTGATGTGTATCATGATATTATGATGTCTACGTAATACATAGATGAAAGTTGAGTAGTATAAGGTTCTATGTTTTGTTCAAGAAGATGTTTATTATAATATGTTAATTATGCTATGGTGTGTTGGGTTGGGAGTGGTTAGAAATTAGGGTTTGGAAATTCGACGATTCTGGTTTTGGGAGGGGCGTTCAACTTTTGGGGCCAGATTTCATGCATCTCCCCCGTACATTATTTTAGCGATTCTGCGGAAATTTCAGGGAGGTGGGGTTCGATTGGGGTTGGTGTAATATAGCAGATGGTAGTGGATAAATATTTAATGTGTAATTGTTTTATGTTATAGTATGATTGTTACAGTGATAATGATTGTTGCTAAAGACATAGTTTGTTTTGGTGATGTATATGTTATGTACTCAATGCTTAGTAGATGATTCATATTTATGTTCTTAAAATAAATCTATTAATATTGGTTACGGGTTTGAATGTGATGATGCTGATTATAGGTAGTAAAATAGGGTACGGAAAATATGGAAATTTATGTTTTGGGAGGGGCGTTCAGATTTTTGGCGGAAAATTCATGCATCTCCCCCGTACATTATTTTGGGATTTTAGGGGGTTGTCACGGGGAGGTGGGGTTCGATTGGGGTTGGTGTAATATAGGCGGCGGGTGATTATGGTTATTATGTTGCATTCATTTTGTTGTAGTTTGATAAGTGATAGGATGATGTATATACGATATGATGTGTATGATCAGAATGAAAGTTGATGAGAGGTGAGGATGAGATATAGTTTGTGTATGTGTTGTTGTATCGTTGTTGTATCGTTGTTGATTCTGTTTAATATGTGTATACTTATTGGCTGGAT
Tc_minicircle_Y_4.119
AGTGTTAATGGGATGGGTAGTAATGGGTTATTGTTTCCAGATTAGAGGGTTGAAATTTCACGAAATTCGTGTTTTGGGAGGGGCGTTCAAATTTGGGGCCGGAAATTCATGCATCTCCCCCGTACATTATTTTGCCAAAATTGGGGGTTGTCACGGGGAGGTGGGGTTCGATTGGGGTTGGTGTAATATAGACAGAATGGTTAGAGTAAGATTAGTATATGGTTGTTTAAGATTGTGTATAGTGATGGTGTAGTGAACAATACAAGATGTTAGAGTTGCGTGATGTAGTTGGTTATTGATGAATTGAATTATGTATTGATGTATACTATATTGATTGTATTATTGTTATGGTATGGGTTGATGTTGTGGGGTTGGTGTGTTAGGGTGGTAAGGTAGTAATTCAGGGTATAAATTTTCGGGGATTCTTGGTTTTGGGAGGGGCGTTCAACTTTTGGGTCGGATTTTCATGCATCTCCCCCGTACATTATTTTGCCCAATTTACGATTTTGTCGGGGAGGTGGAGTTCGATTGGGGTTGGTGTAATATAGCGTTGGTTAGCTGTAGTGGTGGATGATAGGATGTAGTTTTATGAGTATGTTTTGATTTGTTTGTAGTGATGACAGTATATTGTTTACACATGACATGAGTGAGATGTAGATAGTGTAGAGTGACTTAGTTTGATCTGTGTTTGTATACATTAAGTTTTGTAGAGTATATTATTATGGGTTGGTGATTACTGATTAGGTTAGAATTATTGGTTTGTGGAAATCGAAAATGTTGGTTTTGGGAGGGGCGTTCAACTTTTGGGGCCCGATTTCATGCATCTCCCCCGTACATTATTTTGCCCAATTTGCGATTTTGTCGGGGAGGTGGGGTTCGATTGGGGTTGGTGTAATATAGGTTGGTTGGATTGGTAGGTGTAGGTGTAGGAAAGATAGATAAGTTTAGATTAGGTTATGTTATGTATGATTGTGTTATGTATGTTTATTGATGGTGATGGTACGTGAAAGATGTTTGTCATGGTAGAGTAGATTATGATGTTTGATTTTATTGTATAGTTGTTAGATACGGTACATAGATTTTATAAGTTTGGTTTTGGTAATTGGTGGTAAAAGGTGGTCACGGAGAATTAGGAAGTTCTGTTTTGGGAGGGGCGTTCAAATTTGGGGACCAGAATTCATGCATCTCCCCCGTACATTATTTTGTGGAAAATGCTAAAATTTCGGGGAGGTGGGGTTCGATTGGGGTTGGTGTAATATAGAGGATAGTGCAGGGTTGGTTATGAAAGAGTATAAGGCGTTTTATTGAGTTGGTTAGATTTGATGTATGTCGTGAATAATGTTGTGCAGTGAAAGATTGTGTGAATAGAGGTCTAATAGATTGTTGTGAGTGTATTTGAATGTGTTAGTTGAATTTATTAAAGTATA
Tc_minicircle_Y_4.120
GTAGTGTTGATTGGATACGGTTGTTTGTGTTTGTGTTTGTGTTTGTGTTTAAAAGACGGCTTGGAATTCGTAGATTTGTAGTTTTGGGAGGGGCGTTCAAATTTGGGCCGGAAAATTCATGCATCTCCCCCGTACATTATTTTGTCAAAATCAGGGGTTGTCACGGGGAGGTGGGGTTCGATTGGGGTTGGTGTAATATAAGGTGTTTGGTGTTTAAGAGTTTAAGGTAGTTATTTGATGTTTGATTACTTAGTGCATGTTAGAGGTGTATTGTTATGCACATGAGTATGTAGTGTATAGAGTGTCGTGGTAGATTTGATTATGGTGATGATATGTGTATTTATGTTATTGATCTTATAGTGTATGAGTGATTTATTGATAAGGGTGGTTGGTTATGATTTTAGGGTGTGGAAAATTGGGGAAAGTTGTGTTTTGGGAGGGGCGTTCAAATTTGGGCCGGAAAATTCATGCATCTCCCCCGTACATTATTTTGTCAAAATCAGGGGTTGTCACGGGGAGGTGGGGTTCGATTGGGGTTGGTGTAATATAGGCGGATTGTGCAGAGTTGTTAATAATAGTTTTGATTATCAGATGGATGTTATGTATTAGGATGATTAGTGTTGACGAGACCAGAGATAAAGTTGTTGAGGGTGTTTAGTAGAATTTTGTAGATATGTAGTTTATGTAGTAAGTATTATGTTATTAATTTGATTTAAGTGGTGGGTATGTTATGGGTATGGTATAGTAGGAAGTGTATTGGCATTGTGGGATAAATTTGATTGCTGAGAATTCGGAAATTTTGGTTTTGGGAGGGGCGTTCAACTTTTGGGTCGGATTTTCATGCATCTCCCCCGTACATTATTTTAGCGATTCTGCAGAAATTTCGGGGAGGTGGGGTTCGATTGGGGTTGGTGTAATATAGGAGAAGTTGATAATGTATTTTAGATTTTATAGTTTAGATTTTAATGTTGTGATGTTGTGATGGGTATGTACAAGAAGACGAGAGGTTTGTTTGTATTCAAGAGATTGTTGATATATGTTTAATTGTATAGTATAGTTAATATTGTTATCTTGATTTGTTGAATGGTGTAGGTAATAGTGGTTGTGGTTACGGTGAATTAGGGTTTGGAAATTCCAGAAATCTTGGTTTTGGGAGGGGCGTTCAACTTTTGGGGCCCGAATTCATGCATCTCCCCCGTACATTATTTTGTGGATTTTCGCATTTTGTCGGGGAGGTGGGGTTCGATTGGGGTTGGTGTAATATAAGGAATGGTGGACTAGTTTATTATTTAATAGATTGTAGATTATGTTATTGATTATGTTTGTTGTGGACTAGATGTGATTCGATATAGTTGTGAGAGAATGTTTGTTAGTTGGATGATTAGAATGATAATAATGTTATGGTCTTTATCTATAACGTGGTAGGTATTTGTG
Tc_minicircle_Y_4.121
GGTTTGGGTTTGTGTGCATATGGTGGTGTGCATGTTATTATCCTAAAATGGAGGTTCAGAAAACGGCAAACTGTGGTTTTGGGAGGGGCGTTCAACTTTTGGGGTGGAAATTCATGCATCTCCCCCGTACATTATTTTGGCCAATTTGTGATTTTGTCAGGGAGGTGGGGTTCGATTGGGGTTGGTGTAATATAGGGACTGGTTTGATAGTGTAGTGATATTGAATTGAATTTTGTGACATTAGTTTGAATACAGTTGACAGGGTGTTAGTATGATTGAGCGATGTACTTGTTATAGTTGTTATTAAATTATGTTGTATATTCTTTGTTATATCGTTGTTGTAAAGTGTGGTAGTTGGAGTGGAGTGGTATGGTATGGAATATGGTAGGTGTAATAGGTAAAATTTAGGTCTTAAAAATCCGGGAAAGTTGGTTTTGGGAGGGGCGTTCAGATTTTGGGCGGGAAATTCATGCATCTCCCCCGTACATTATTTCGATAAAATTGGGGGTTGTCACGGGGAGGTGGGGTTCGATTGGGGTTGGTGTAATATAGTGCTTGGGTTGGAGTGAATTGGATATAATGTTAGTAGGTTGTAGATAGTTTGTTTATAGTATAGATTTATTGATATGTGTATGATGAATGTGAGAACTACGAAGATAGAAAGTTGTAGCGAGAGTAGAATTGTTCTTAGTTGTTTGTTATGTTGTTATTTGTAGTTATTAAGTTTATTAATGCTTTGTGTTGTTGATGAAGGTGTGGATGTGGTCTGAAAAATACAGGGAGTTTGGTTTTGGGAGGGGCGTTCAACTTTTGGGCCTGGATTTCATGCATCTCCCCCGTACATTATTTTCATGATTTGATGGATTTTACGGGGAGGTGGGGTTCGATTGGGGTTGGTGTAATATAAGTGGATGATGGATTTATGAATTTTGACTTTGATAGAGTAGTTGATGATGTTATGGAGTTGAGTGGTTGTGATCTTGTATAGTAACATAAGATAGATTTGGAGTTTATTAATGTTCTTGTTATTGTTGTAGATCTTATGAAATATAGTTAGGGTGGGTAGTTGTTTAGTGGTATAGGTTGTAGGTTGGTGCTGTATGGTTAAAAGTAGGCTATAAAATTTCCGGGAAAGCCGGTTTTGGGAGGGGCGTTCAGATTTTGGGCGGGAAATTCATGCATCTCCCCCGTACATTATTTTGGGAAATTAGGGGGTTGCCACGGGGAGGTGGGGTTCGATTGGGGTTGGTGTAATATAGGGCTGGTAAGGGTGTAAATTCAGTTTGATCATTTGTTGTTTTGTTGTTTGTGTTAGTGATTGGTGTGAGTGCGTGTATAATGTTCTGTATTGTGTAGATTAGTAAGAGTTGTTAATGTTTGTAATTATAGTTTAGTGTGTATTCTTAAATTTATTATTATGGT
Tc_minicircle_Y_4.122
TAGCGTAATTGTTGTTGTTATAGTGATATATCTGTGGTCGTTAAAGTTTGTTTTTTAAGATGAATGTTCTGTGTTGATTATGTATGTTGATTTACAGGATGCTAGTGTGTTATGTATCTTGTATGTATAATGGTGTGTTTATGAGTTAGTCTGGAGGTTGGAAATTTGCGGAAAACTTGGTTTTGGGAGGGGCGTTCAGATTTTATCCGGAAATTTCATGCATCTCCCCCGTACATTATTTCCACAAAATAGGGGGTTGTCACGGGGAGGTGGGGTTCGATTGGGGTTGGTGTAATATAGGCTTAGGTTATGGTGGTGGTTTCGGAGTGTATGGTATAATATGGTTTGATTTAGTCTTTAGTTTATGGATATGAATATTGGTATATAGTATGTAACATAAATTTATAGATTAGTGTTTGATAGATGACTGTGTATGCTTAGAGATGTTGTTAAGAGTATAGTTGATAACATTAATGATTGTGTTGGCGTTGTGTTGTTTAGGGTGGAAATGGGTATCGGAAAATTACAGGAAAGTTGGTTTTGGGAGGGGCGTTCAAATTTGGGCCTGCAATTTCATGCATCTCCCCCGTACATTATTTTATGGTTTTGGGTGGATTGTACGGGGAGGTGGGGTTCGATTGGGGTTGGTGTAATATAGTGAAGTTGCTGTAATGGTATTTGTTGATTTTGAATTTGTAGTATATAGTTGTGGTATGTGTTATTAACTTGTTGTGTTTCTTGGATGGTTATAATAATGAGGATGATATGTTTATTATGTTGTATGGTAATGATTACAATGTATTCTGTTAGTGTTGTGTTATTAGGTGGGTAGGGTGTGATGTGGTTGTATAGGTTGTGGTTGTGTAAAAGATAGGTCAGGAAATTTGCGGAACGTTGGTTTTGGGAGGGGCGTTCAACTTTTGGGGGCCAAATTCATGCATCTCCCCCGTACATTATTTTTGCGATTTGGCGGAATTTTCGGGGAGGTGGGGTTCGATTGGGGTTGGTGTAATATAGTGAATGTGATTTCATTATTTATTTTAGTTTATTAGTGAACATTGACATAGTTTAAAACATAGGTAGTATCTGGAGTATAATGAAGATGAGAGTTCGTGTAATAGTTAGAATATAGATTGTTGATGTATTATATATTTTGATTAACCTAACCTGTGTGTGGGTAGGGTATGTGTGGTCAGTGTGATGGTTGGTATATTGGTTGCTACAGTAAATTGGTGGTCAGGAAATTCAGGAATTTTGGTTTTGGGAGGGGCGTTCAACTTTTGGGGCTCAGATTCATGCATCTCCCCCGTACATTATTTTTGTGATTTGGTGGAAATTTCAGGGAGGTGGGGTTCGATTGGGGTTGGTGTAATATAGCATTGATTGCTTGGGATTGGATTATGGTGTCTATGATAGTATGGTAGTTTGTTTAGT
Tc_minicircle_Y_4.123
GTTATGTTTTATTGTTTATAGAATATTGTGTTAATACTATAATTGGTTGAAATTGGTGTGCTAAAATTTGTGGGAATTGTGTTTTGGGAGGGGCGTTCAACTTTCAGGGGCCAAATTCATGCATCTCCCCCGTACATTATTTTCGGATTTTGGCGGATTTTCACGGGAGGTGGGGTTCGATTGGGGTTGGTGTAATATAGATGGTTGGCGTGGGTAATGAATAATGTTGAATATGTTTATGATAGAGTTTAGGATAGTTGTGAATATTGATATGTTGAGATGGATGTTAATGAGTGTGAGGAGGATAGATTATAGAGAATGTGTGTAGATATGTTAAATGTTATGTATCAGTATTTGATGTTTTATTGTTTGAAGGTTAGTGGAGTGGTGGTAATGGTTACTGTATGTTGGTGGAATAGTGGATAAAATTTTTCGGAATTTCTTGTTTTGGGAGGGGCGTTCAGATTTGGGGCCGGAAATTCATGCATCTCCCCCGTACATTATTTTCCCAAATTTTGAATTTTTTACGGGGAGGTGGGTTCGATTGGGGTTGGTGTAATATAGAGTTGATGGTGATGATGATTAAAGTGTAAGGATGTATTATGAATTTTGATCTGTGTATGTGATGATGTGATAAAGAATTCAGACAGATTTTGTTTGTGAGAGTGAATAGAATAAAGTTTGTTAAGTTGAATATGGTGAGTACAATAATAAAGTATAAGTATAATGTATCATGGTGGTGTTGTGGTTGTGGTAGTAATAATTTGGGGTTGAAATTTTGCGGAATTCTGGTTTTGGGAGGGGCGTTCAGATTTGGGGCCGGAAATTCATGCATCTCCCCCGTACATTATTTTGGTAATTTTGGGGGTTGTCACGTGGAGGTGGGGTTCGATTGGGGTTGGTGTAATATAGTATTTGTGGTTTGAATATGTTATTGCTGTTAGTGTAATTGTTTGAAGTTGTTTGGATACAGTGAGTAGAATGTTGGTATGAATAGATTATGTACTTGATATTAATAGTTATAGTAGAAATGTTTATAGTATTATAATGAATATAGTCTGTATGAGGGGTTAGTCTGTATGAGGGGTTACGGAGGTGGAGATACGTTGTTCTACGTTAAAAAGATGGTCTGAAATTTCCGGAATCTTTGGTTTTGGGAGGGGCGTTCAGATTTGGGGCCGGAAATTCATGCATCTCCCCCGTACATTATTTCGGTGAAAATGGGGGTTGTCACGGGGAGGTGGGGTTCGATTGGGGTTGGTGTAATATAGAGTGTGGTGTCATGATGAATGGTGATATGATAGGTGTCTGAGGTTTGAGATAGGATGTAGTTGTGTTAAGTTAGAATATGTGCAGTATGTTATTGATATTGTTTGAACATGAATAAAGATTGATAGTGTGAAGTGATGATTGAATTGATA
Tc_minicircle_Y_4.124
CTGGTAGATAAGTTGAGGGTTAAAATTTCGAGGAAGGTTGGTTTTGGGAGGGGCGTTCAACTTTCAGGGCCAGATTTCATGCATCTCCCCCGTACATTATTTTGCTGGAATTCGGGATTTTACGGGGAGGTGGGGTTCGATTGGGGTTGGTGTAATATAGGGTTTCTGTATAATGGTTTAGGATGGATTACATTGTATATTGAATTGAATAGTAGAAAGTTGTGTATGGAGAGTATGTACCCTTCTAGTATTGATATTGTGAAGTTGATTGTTGTATATTGTTGATGCATAGTTAATAATATTATATCTTGAAACAGTATGTGGTGGCTAGGGGTGAGTTGATGGTAGCGTGTTATGGGTATTTTGGTGAACATATTTTCCCGGAAATCTTGTTTTGGGAGGGGCGTTCAAATTTGGGGCGGAAAAATCATGCATCTCCCCCGTACATTATTTTGCCAAAATCAGGGGTTGTCACGGGGAGGTGGGGTTCGATTGGGGTTGGTGTAATATAAGGGAGGTTTGTTACTTGCATTTTATTTTGTGTAGTTAGATTGTAATGGTAGTTGTTATGATAATATAGTAAGTGCGTGTATGATATTCTTTGTCGGATGAGTTAGTGAATTTGTTTGATTGTGTACATTGATTGATGTTGTAATATTATGTTTAAAGTTTGGTTAGTGTTTTGTGGTTATGGTTGTTGGTGGGTTGCGATTGGTAGGAATTTGAGGTTTGGATAATTCGGGAAAGTTGGTTTTGGGAGGGGCGTTCAACTTTTGGGCCCCAGATTCATGCATCTCCCCCGTACATTATTTTGCCAGATTTTCGGTTTTGTCGGGGAGGTGAGGTTCGATTGGGGTTGGTGTAATATAGGCGAGGGCTTGGTATATTTTGTTTTGTTTATGATTTTAGTTTGATGGTTGAATTGATATGATGGTCTTTGTGTTGAATGTGGTAGATTGAAAGAGAGTGGAGTAGAGTTGATTGTTTGTTTGAAAATGTTTGTTATGTTGTATTACTAATGTTATAGTTATGATCTAGTGTAGGTGTCGGTAGTATGGTACGGGTTTGTTACAATAAAGTTGGGGGTTAAAATTTCGAGGAAGGTTGAATTTGGGAGGGGCGTTCAAATTTGGGGCCGGAGATTCATGCATCTCCCCCGTACATTATTTTGTCCGAAACCGTGGATTTTACGGGGAGGTGGGGTTCGATTGGGGTTGGTGTAATATAAGGTTTGATATCTGAGTGTATAATAAATAGTTTTGAGTTTTGTTATGGGTTGAATGATATTGTAGACAGGATCAATTATAGTTTGAGGATAGATGATAGAAAGTTGTTTATTTGTTTTATGGTGTTCGTTACTTTGTTGTATATATTTGTTATAAGAGGTTGTTGTGTTGTAGGTGTGTAGGGTGGGTGTTTTAGGTGTGCA
Tc_minicircle_Y_4.125
ATATGTTAGTATTAGATGGGTCTACATGAGGGGTTGGTTGATATGTTGGTGTACATTGCACCTGAAATTGGTGGTATAAAATTCCGAGAACCTTGATTTTGGGAGGGGCGTTCAACTTTTGAGGTCCAGATTCATGCATCTCCCCCGTACATTATTTCGGGAATTTTGGGGTTGTCACGGGGAGGTGGGGTTCGATTGGGGTTGGTGTAATATAGGGCTGGTTAGGGTGTGGTATAAATTTATAGATGTTTAGTTATTTGTTATAGTATAGTTTTGAATGTTGACTAGTTTGGGATGTGCGATAGAGTTTTGTCTGGAGTAGTATGAATAGTTATGTATCGTTGTAATTCAATGTATTTGTTAAAGTATATAATTTGTGAGTGTGGGTTGGTTAGCGGTTATGGTTTGGTATAGTTTGAAAGAGGTTCAAAAATAACCGGAAACTTGGTTTTGGGAGGGGCGTTCAACTTTTGAGGTCCAGATTCATGCATCTCCCCCGTACATTATTTTCGCGATTTGGTGGAATTTTCGGGGAGGTGGGGGTTCGATTGGGGTTGGTGTAATATAGATGTAGTGGTAGGCTATAGAGTTGTGTTATATTTTGTTTTGGAAGTGAGTAGTATATTGATGAATCGGATAACATGAAGTGATAGTTAGATGGTTGCTTGAGTGATTCTTGATTGTAGTTGATATAGAATGTTATAGATTACTATTAATAATGTTATATACTGAATGGTTGTGTTGGGTGTAGGTGGTTAGTGAAGGTGGTACAGGTAGGTTACTATAGGGTGGTAAAATTACGGAAAGTTCGGTTTTGGGAGGGGCGTTCAGATTTTGGGCCGGAATTTCATGCATCTCCCCCGTACATTATTTGGTTAATTTTGGGGTTGTCACGGGGAGGTGGGGTTCGATTGGGGTTGGTGTAATATAGGTGTTATTGCGTTAGTAGGTGGTATGGGTTATGGTTTAGTTTTGATTGTAGTTGTTTGATTTAGTGTTATGTATTGTATCTGAGTGAAGTGAGTATATAACAAATTGTGAAGAATGGGATTGTAGAGTTAATGAAATTGAATGTTGACTGAATATGTTGTTTATGTTGATAATGCTATAACCTTAGAATGTTGGTGTTGATGGTGGGTAGAAATTTGCTGGAATTTTGGTTTTGGGAGGGGCGTTCAGATTTTGGGCCGGAATTTCATGCATCTCCCCCGTACATTATTTGGTGATTTTTGGGGGTTGTCACGGGGAGGTGGGGTTCGATTGGGGTTGGTGTAATATAGTGTGCGTTGGATGGTGAGGTGGTAGTAGTTTGAATTGTATAGGATGTGTATTGTAGTTTTGTGACTATGATGAGGTACACAGTTAGAATGATGATGTAGTAAGTGATGATGGTTTGTGTAGATTTGTATGATTGTGTTGTGTAT
Tc_minicircle_Y_4.126
GTTATAACGTATGAGGGGTTAGTAAGTGGTATAGGTATGTGTGTTTAGTAGATGAAATTGGAGGTTAAAATTTGTGGGAATTTCTGTTTTGGGAGGGGCGTTCAACTTTTGGGGCCGGATTTCATGCATCTCCCCCGTACATTATTTTGGCTAAAATTGAATTTTGTCGGGGAGGTGGGGTTCGATTGGGGTTGGTGTAATATAGGCGGGGTGGTAGAGGTGGTATAATTGATGTTTATTGAGTTTGGGTTATGATTAGTTTATTGTGTGCATGTTTGATGTGTTTGAAACAACGTTATATAGAATAGAGGTGATAGATTATGTAGATTTTATTTGATATGTATTTGTGTGTTAAGTATAATGTTATAAACTGTAATGGTAGTGGTTAGGTTATGGTACCGATAGTAAATTAGGGGTGATAAAATTCCTGGAAATCTGGTTTTGGGAGGGGCGTTCAACTTTTGGGGCCGGATTTCATGCATCTCCCCCGTACATTATTTTACCGATTTTGTGAATTTTTACGGGGAGGTGGGGTTCGATTGGGGTTGGTGTAATATAGTGGTTGTGGGTTTATGAATTTGATCAATAGTTGTTCTATTATGTGATGTTGTTAAGATACATGATGGAATATAGTTTGGGTTGTGTATGATGATTGTGGTTGTTCGATACTTGTTGTTAATTTGTTTGATGTATAATGTGTATAGGTTGGTGGGTAGGTTGGTGGGTAGGTTGTTGTGGTGTTGGATGTATGTCTTGCGTTGCTATGGTTGTTAACGAGGTTATGAAATTGCGGAAGGTTGGTTTTGGGAGGGGCGTTCAGATTTTGGGCCGGAAATTCATGCATCTCCCCCGTACATTATTTTACCGATTTTGTGAATTTTTACGGGGAGGTGGGGTTCGATTGGGGTTGGTGTAATATATACAGGGGATGATATTATTGAATTCTGAGTTTGAATTATGGATGTATGATTGCAGTGATGAACAGTATTTAGTTTTGAGATGTTTGATGTAAGTGAATTTTATTGTATTCATGTTGTTGTCTTTATGTGTGTATTCTGTTAAATGGTGTGGTGGTTACGCTTGGGTGTTGGTGTTGTTAGTGTCTAATGTTGTTATTTGTGGTAAAATATGGGTTAAGAATTTCGGGAAAATTTGGTTTTGGGAGGGGCGTTCAGATTTTGGGCCGGAAATTCATGCATCTCCCCCGTACATTATTTCGGTATTTTTGGGGGTTGTCACGGGGAGGTGAGGTTCGATTGGGGTTGGTGTAATATAAGGTTTGGTATCTGAAGGTATAATAAATAGTTTTGAGTTTCGTTATGATTTGGGTGGTAGTGTAGATAGAACCAGTTGGTAGTTTGTGGTAGATGATAGAAAGATATTTGTTTAATTATAGTGGTCATTATTTTGTTGTATACATGTATTATAAGATGGGTG
Tc_minicircle_Y_4.127
TGTGGTGTGCATGAGGTAGTTATTATATGTTTATGATTTGTTAGATTGTTAATGATAGTTGTTCGATTTGATTTGAATATTGATGTTTGGTATTGATTATGTAGGTGAGATGATAAGAGAGTGAATGTTAGTTTGTTATTGTTATGTTCTGTTATTGTTATATGTCTTGAATTATAAATTGATAATGTGGTAGTTACTGGTAGATTTGGAGGTTTAGAAATCTGGAAAATCTTGTTTTGGGAGGGGCGTTCAACTTTTGGGGCCGGATTTCATGCATCTCCCCCGTACATTATTTTTTAGAATTTGCGAGATTTACGGGGAGGTGGGGTTCGATTGGGGTTGGTGTAATATAGAGAGTTTATGGTTGTAGATTTAATGGTCTAGAGAAGATTGTTATATTGTTTGATGTGTATAGACAAAGTTATGATACTAAGTGGAGGATAGATTGTATAGTTTGTATTGAATTGTATAGATGAGATAACGAATATTAATTATATTTAGTTTGTGGGTTGGTGGTTAGAGGTGTATGGGTAATGTGTATGGTTGTTGGTGATAAATTATGGTTTGGAAAATTTGGAAAGTTCTATTTTGGGAGGGGCGTTCAAATTTGGGGCGGAAAATTCATGCATCTCCCCCGTACATTATTTTGCCAAAATCAGGGGTTGTCACGGGGAGGTGGGGTTCGATTGGGGTTGGTGTAATATAGAGGTAGTAGAGTGTATTTGAATTTTGATATCATTGAATAGGATTGTGGTGATGAGAATTGAAACAGTATAGATAGAGAATAGTGAATAAGTTGGTGATAGATTGTTATGAGTTTGTTTAGTGTGTATATAATGGTGTTGATAATATGTTATTTAATGCTTTATGGTTGTTGTTGGTGTAGGTTGGTAGTTTGTTAATTTGGTAGTTCATGGTAAATTTGAGGTTCTGAAAATACCGAAATTTCGTTTTGGGAGGGGCGTTCAGATTTTGGGCCGGAAATTCATGCATCTCCCCCGTACATTATTTTGTGGAAATTGGTGGATTTTACGTGGAGGTGGGGTTCGATTGGGGTTGGTGTAATATAGTGGTTGGTGGTACAAGGGGTATAGGTGTGTGCATTTTTTGATTATGATTGTATAGAATGTTGTTAGAATAGTTTTGTAGTAGATTTGATATTTGTGTATAATGTTGATGTGGTTGAAGTGTGAGTTCTCGTAATAGTTTTGTGAAGGTAGAAAATTGAATTGATTATGTTGTTAGAACTTATTGGTGTATTCTTAAAATATTGTGTATTTGAGGGTTTCGGAATTCGGGATTTTGTGTTTTGGGAGGGGCGTTCAACTTTTGGGGCCGGATTTCATGCATCTCCCCCGTACATTATTTTGGCTGAAGTGGTGGATTTTACGGGGAGGTGGGGTTCGATTGGGGTTGGTGTAATATAGGATTGG
Tc_minicircle_Y_4.128
GTTATGTTTGGAGTGGTTTGAACTTGATAAGATAGGCTACGGAAGATTGGTGGAAGTTTGGTTTTGGGAGGGGCGTTCAGATTTTGGGCCGGAAATTCATGCATCTCCCCCGTACATTATTTTGCGAAATTAGGGGGTTGTCACGGGGAGGTGGGGTTCGATTGGGGTTGGTGTAATATATACATAGGTGTGGATAATGGTTTAGATTTGTTATTTGTTGAATAGTATTTGTTTGTCTGAGATTAAGTATTGATGTGTGTAGTCGTAGAGATTGAGATGGTGTAAAGTTGTAGTGGTCAAGTTAATAAGTTTAATGTTACTATGTTACTTAGTTATGTATTGTATGAATATTTAATGGTTGGGTAGGGTGTGCTTGTGTTGTGGTTCCATAAGAAAATGGGGTTAAAAATTTCGGAAAATTCGGTTTTGGGAGGGGCGTTCAGATTTTGGGCCGGAAATTCATGCATCTCACCCGTACATTATTTCCGTGATTTTGTGGATTTTAACGGGGAGGTGGGGTTCGATTGGGGTTGGTGTAATATAGACAGAATATGGTTTCTTGTTTGTATAGATTTGTTTAGATTTGTTTAGTATGTGGTAGAGAACGTGTATGAATAGATTTGTGCGTGAGTAATGTTTGATTGTTTTGTATAGTAGATGTATACTTGTTTATTATTGTTATATTTTGTTTTAGAGTTTGGTTTAGGTTATTGGTGTAGGTGGTATACTGTTACTGTGGTTGATATGGAGGTATAAAAATTAGCGGAAAATTTGATTTTGGGAGGGGCGTTCAGATTTTGGGCCGGAAATTCATGCATCTCCCCCGTACATTATTTTGGGATTTTTGGGGGTTGTCACGGGGAGGTGGGGTTCGATTGGGGTTGGTGTAATATAGGGATGGGCGGTAGGTAGTGGTATACTTGATTTATTGGTGTATAGTATGTTATGTTATGTTTGTTATGTTTGTTGTGATAGTTATTGTGTGTTGTGGTGGTGAGAGATAGTTGAGCATATGTTTGGTGTAGTTTGTTATGTATTCTATGATGATGTTTCGAAATAATGTTTAACGGGTTAGTGATATGGTAGTGCATGCTTTGTGATAAAAATTGGGTTTGGAAATTCGTGGAAAGTTGGTTTTGGGAGGGGCGTTCAGATTTTGGGCCGGAAATTCATGCATCTCCCCCGTACATTATTTTGTGATTTTAGGGGGTTGTCACGTGGAGGTGGGGTTCGATTGGGGTTGGTGTAATATAGTGTGCGTGAGGTAATGGTTTATGAATTTGAAAGTAGATTTTGTATTGGTTAGTTTAAGATGTATAGTTGTGATATGTTAGTGACGGAGAACTAGTGTTTTGAGATTGTAGTTGTAAGAGTTTGTTATCGAAATTATGTAGGTGTATTTATTTGATTATATTATATT
Tc_minicircle_Y_4.129
TTGAATATGACATGATAGTTTGTATGATATGATAGAGTATAATTATAAGATGGGGTAGGTGTGGCTGCGTATTGAATGGTGAGGTGGTGTGTACTCTTAGTGAAAAATAAGGTTATAAAAATTGGGAAAGTTGTGTTTTGGGAGGGGCGTTCAACTTTTGGGCCGCAATTTCATGCATCTCCCCCGTACATTATTTTCGCCGATTTGTGGAATTTTCGGGGAGGTGGGGGTTCGATTGGGGTTGGTGTAATATAGGATTCATATACCTGGATATTGTTTACATTAGTTTAGGATTTGATTTGTATTGTGTGATGTTATGATGTCAACGATAGAAAGTTTGATGGTGGTGAATTGTAGAATGATTGATATGTGTTAAGTTGATGGTATATGTTAATCTATAGATGTTATAAATGATTGGGGTGGTTGTTGGATGGTTGGATGTTACAGGTTAGTTGGGTAAGAAATAGGGTTGGAAATTCCGAGAAATTTGATTTTGGGAGGGGCGTTCAGATTTTGGGCGGAAAATTCATGCATCTCCCCCGTACATTATTTTACGATTTTAGGGGGTTGTCACGGGGAGGTGGGGTTCGATTGGGGTTGGTGTAATATAGGTCTCACGTAAGGTTGTTAGAAAGTTTGAAAGTACATTAAGTTTATTATGATGTAATGATGATATGTGTGGTGTTAATTGTGTGCAAAGATAGATTGACAAGAGGATGTAGTAAAGATTTGTTTATTTTGTTTGTAGTGATTGTTTAGTTTGAAATGTATATAGATAAATGATATGGTAGTTGGTAAGGTTGTTGGTTTGGTTACGGTGGTAATTTGGTGAATAAGTTTTCGCGGAAATGTGGTTTTGGGAGGGGCGTTCAGATTTTGGGCGGAAAATTCATGCATCTCCCCCGTACATTATTTTGCGATTTTAGGGGGTTGTCACGGGGAGGTGGGGTTCGATTGGGGTTGGTGTAATATAGGGCTGGTATGGTGTGAAGTGGTAACTAGAATGGTGTTTATACAGTATGGTCTTTAGTATGTGATAGATGAATAATATGTTAACGAGAGAGTAGAGAGTGTATGTGCAGTGAATGATGTTTGTTGTGATAGGTAATGATGTGTACGTTGATTCATTGATGCTTTGTTGGTGTTATAGGTTGGTGTGGTGGTAATGTTAAATTATGGGTCTGAAAATATTCGGAAATTCTAGTTTTGGGAGGGGCGTTCAGATTTTGGGCGGAAAATTCATGCATCTCCCCCGTACATTATTTGCCCGAAAATGGGGGTTGTCACGGGGAGGTGGGTTCGATTGGGGTTGGTGTAATATAGGCACTGTTATGGTGTATTTAGATTTTGTTAGTTATTCTTGTTATTGTATTGAGTGTAGTTAGGACAAGACAGGTGAGAGTTAATGGACGAGTTGTTGATAGATTG
Tc_minicircle_Y_4.130
TTGTGTGTTAATGTGTGTGGTGGTAGCTGGTAGTAGTGGTAATTTGGGGTTGAAGTTTTGTGAAATTTCTGGTTTTGGGAGGGGCGTTCAGATTTTAGGCTGGAAATTTATGCATCTCACCCGTACATTATTTTGGGATTTTAGGGGGTTGTCACGGGGAGGTGGGGTTCGATTGGGGTTGGTGTAATATAGGTGGTGGTGGTTCAGTGTGGTGTGTGGGGATGTATTAGAGGTTAGTCTATAGATAGATTATGTTGTAGGATGTGATTATGATTTGTTAGAAGTGAATGACTACAATGTGTTTGTGAGTGAGTCTAGTAGGTTATGTATGATTTTGTTTATTGGTTATAGTTTTGTTATTATATACTTGATAGAATGTTTTAATTTGGTATTGGTGGTAAGTTGGTGTCTAAAGGATACGGAAATCTTGGTTTTGGGAGGGGCGTTCAAATTTGGGGCGGAAAATTCATGCATCTCCCCCGTACATTATTTGGTCTGAAATCATGGATTTTACGGGGAGGTGGGGTTCGATTGGGGTTGGTGTAATATAGGGGTGAGGTGGGAATATTAATTTGTGGCTTTGTTGGTTTTGTATGTTTGTGTGGTTGATGTGTGTGATATCGTTGTCAGACAGAAGTGATAGTTGGAATGTTGTAGTAGATAGTTAACTGATGGATGTATATGTTTGGTGTTGTTAATGAAATATAAATGGATAGTGTTGTGGTGGTAAGGGTTTCGGTATCCGCAAAATTATGTAAATGAAGGTTGTAAAATTCGAAAACTTTGGTTTTGGGAGGGGCGTTCAACTTTCAGGGGCCAAATTCATGCATCTCCCCCGTACATTATTTTCCCGGATTTGTGGATTTTACGGGGAGGTGGGGTTCGATTGGGGTTGGTGTAATATAGGATGCCTGGTATATTTTTAGAATTTTGATTTATGGTTGTTATTGTGTTCATGTTGTGATAGATTATGTGGATGCAGATAAAGTAGATGGTTGTTTGTGAATGATGAGTTTGTATAGAATTAGATTGTATTAGTTGAATTTGTATTGTGTGTATATACTATAGGAGGGGTATGTTTGTTTTGGTGGTAGTTAGGAGGTAATGGTTACTAGTAAAATTGGGGGTTAGAAAATGCGGGATTTCGTGTTTTGGGAGGGGCGTTCAGATTTATGGCCGAAATTTCATGCATCTCCCCCGTACATTATTTTGTGATTTTAGGGGGTTGTCACGGGGAGGTGGGGTTCGATTGGGGTTGGTGTAATATAGGGAGTGGGTGGTGGTTAGAATGTTGAGGTTGTGTTATGATTTGTAGTCTGTAGAGTTATAGGTATGATGTAGAGTTCAGACAGGTTATATGTGAGAAGATAGAGTAATAGTTTGATGTGTTAGATATGATGGGTATAATGATAAAGTATAAGTATTAATG
Tc_minicircle_Y_4.131
TAAAGTTTTTGGAAAATTGTGTTTTGGGAGGGGCGTTCAACTTTTGGGGGCTAAATTCATGCATCTCCCCCGTACATTATTTTACGGAATCTGCGGAAATTTCGGGGAGGTGGGGTTCGATTGGGGTTGGTGTAATATAGTAGTCGTTGTATGGTAGTTTAGGATTTGATAACTTAGATTTGATGTTTGTGATGGTTGTTAGAAGACGATACAGATTTTTAGAGTGTGAAAGAGATGATGAGAGTGTTGTTAGTATGGATTGTTATGATATTGTTACATTATATTATGGTGGTGTATATATTGGTGATATGGGGTTGGTAGTATTGGTTATGGTTATGGTTATAAATGCATAAAATTTGGATCCCTAGAATTCAGAAACTCCTGTTTTGGGAGGGGCGTTCAGATTTTGGGCCGGAAATTCATGCATCTCCCCCGTACATTATTTTGTGATTTTAGGGGGTTGTCACGGGGAGGTGGGGTTCGATTGGGGTTGGTGTAATATAGGCACTGTTGTGTCGAGGTGGTAGAATGGTAAGGTTAGTTTAGATTGGATAGAGTTATGTATGGTATATATTGATATGAGTTAGTATACAGTAACAGTTGTAGGTAGAGATGAGAAAGTGAAAATTTTGTTAACTATGATTTGTTATTGTTATTCTATTCTATAAATTGATTATGTTTGGTGGTGATGTTGAGTGAAGATAGGTCTGGAGAATTCGGTTACCTTGGGTTTTGGGAGGGGCGTTCAACTTTTGGGGCCTAAATTCATGCATCTCCCCCGTACATTATTTTCTTGATTTTGCGGAAATTTCGGGGAGGTGGGGTTCGATTGGGGTTGGTGTAATATATGCGTGGTTGCTGTAATGGTTATTATGGTTTGATTATTTTATTAATGATTTGTGTATGTAGTGATAGTTTAGAAACATATAATGAGGTGAAGGGAGATTAGTGAAGTAATAGTTTGTTCTGTAATTTGTAAATGTTGTATAGTCAATAATGTTTATAAGTGTGTATGGGTTTGGGATTGGTGTGGTTATGATGGGTGTGGTTATGTTGTTGTGCTGAAAATGTGGGGTGAAAAATTCTGAAAATTTGGTTTTGGGAGGGGCGTTCAGATTTTGGGCCGGAAATTCATGCATCTCCCCCGTACATTATTTGCTGGAAAATGGGGGATGTTACGGGGAGGTGGGGTTCGATTGGGGTTGGTGTAATATAGGCATGGTGGGTAGGATATATTGTTCTGGTATTGTTGTAGTTGTTATTGTGTTTGTATTCTGTGATTTATAACAAGACGATAGAGGGGTGAGAGGTTATAGTTGGTAGAATAGATTAGTAATGTTAACATGTATAGTTCATAGTTTAGTTATAGTGTGTTATACTGAGGTTCAGATTTGGTTGGATAGGTTGTTATAGGTGG
Tc_minicircle_Y_4.132
TTGAGTTAATAAGATAGTTGAATGTAGAGTGTTTACACGTTTGTTATCCATAAAATATGGTCACGGAGAATTAGGAAAATCTTGTTTTGGGAGGGGCGTTCAAATTTGGGGCCGGAAATTCATGCATCTCCCCCGTACATTATTTGGTCGATTTTGGGGGTTGTCATGGGGAGGTGGGGTTCGATTGGGGTTGGTGTAATATAGACTATGTGTATATGGTATTTTAGAATCTGAATTTTGATTTGAATGATGTGATGTACAGTAGAACACAGATAGTATACAGGTTATAGTGGAGATGAGAGTTTGTTATGTATTGTTTATGATAGAATATGTTTATATGTTTCTGTTTATTGTATAGATGGTAGGGTAGGGTGTGCAATGTAGATGGGTGTGGTTGTTATCTGGAAAAGATGGGTTTATAAATTCCGAAATGTTGGTTTTGGGAGGGGCGTTCAACTTTTGGGCCGGATTTTCATGCATCTCCCCCGTACATTATTTCGGCCATTTTACGATTTTGTCGGGGAGGTGGGGTTCGATTGGGGTTGGTGTAATATACCGAGATGGTGTGAAATGTTATTATGAGATAGTGTTAGTAGTATATGGTCTTTAGTTGTATGTATTGAATGTATGTTTCGATGTGAAAGAGATGATGAGGTGGTAGTTGACAGATAGAGTTTGAATGTTATTATTTGATGAATAGTATAATAGACTATAATGTTTTATGTTAGGTGTGCTGGTTATGGGATGGTTGTGGTAGCTATGGTGATAAAATGTTATCAGAAAATTCGGAAAGTGTGGTTTTGGGAGGGGCGTTCAAATTTGGGGCCGGAAATTCATGCATCTCCCCCGTACATTATTTCGGCCATTTTACGATTTTGTCGGGGAGGTGGGGTTCGATTGGGGTTGGTGTAATATAAGGATGATGGTGGATTAGTTGATAAAGTATTATTGTAGTTTTTATGTTGTTAATTGTAGTGTGGATAGTGATGGTGATGTGTTGTGAAGTTATGTAGTTTGCAGGAGTGTTTATGAGATTGTTTGTGTGTACATATTTGATGTTGTCAAGTTTAATTATACTATAAATGATTTGTTTGTTTGGTGTGGCTTAGTGTGGGTGGTTACCGCAAAATGGGGTTAGAAAATTCACAGAAATTCTGTTTTGGGAGGGGCGTTCAAATTTATGGCCGAAAAATCATGCATCTCCCCCGTACATTATTTGCCCGATTTTGGGGGTTGTCACGGGGAGGTGGGGTTCGATTGGGGTTGGTGTAATATAGCATTCGTGGGTTGGTTAGGGTGTAGAGGGTTGGTAAAGGTTAGTGTATGTTGTGTAGTAGGTGAATGGTTATAACGTATTTGTTTTATTGTTGTAGTTATGTACTCTGTTAGAATGTGATTGTGAGTTGAAGGTGGATAGTATAATTTGAATGA
Tc_minicircle_Y_4.133
CCTAAAATTGCGGAAATTCTGTTTTGGGAGGGGCGTTCAGATTTGGGGCCGGAAATTCATGCATCTCCCCCGTACATTATTTGCACGAAAATGGGGTTGTCACGGGGAGGTGGGGGTTCGATTGGGGTTGGTGTAATATAGGGGTGGTGGTTGGTAAGGTGTACAAGATAACGTTATATTAGAGTTTGTTTTGTAGTGTGTTGTTGGTATAGATGAATGGTGGCTGTATGGTAGTGACTTAGTGTAGTTGATTAGTGAAGTGATGGTTGGTATTCTTTGATTTTGATTTGATATGTAACTATGATGTGTATTCTATAAATGTTTGTTAACCGTGTTATGGTGGTGAGTAGGTGTCTGAAAAATGTGCTGTGGTCTGTTTTGGGAGGGGCGTTCAACTTTTGGAGCCGGATTTCATGCATCTCACCCGTACATTATTTGGTCGAAAATGGGGGTTGTCACGGGGAGGTGGGGTTCGATTGGGGTTGGTGTAATATAGGGATGGTGATGATGAGTGGTGATGGTTGTTTATAGAGTATACTTGATTTGTGTACGTATTTGTTTGTTATTTGTTTGAATGTGATTAGTATGGTGTGTGGTAGTTGATGTGGGTTGATTGGTGAGATGTTGTTCGTCGAGATATGAATACTATGTTTGTTTGTTAGTTATCTTGTTAAGTTGTAATAATGGTTTGGGTTTAGCGGTTGGTTAGAGGTTTTGGAAATACGGAAAGTTGTGTTTTGGGAGGGGCGTTCAGATTTGGGGCCGGAAATTCATGCATCTCCCCCGTACATTATTTTCCCGATTTTGTGGATTTTTACGGGGAGGTGGGGTTCGATTGGGGTTGGTGTAATATAGTAGATGGGTGGTAAAGATTTTTAATTGTTTCTATTATCACGGTTGTGTTATTGTATGTATGAGATAGTTGTGGGTAGAATGTAATGAGTTCGTTGAAGGTAGACTAGAGTTGATTTGTTAGTTAATGTGTATTGAATATGTTTATGTTTATGTTATAATATTGGTGGTATGGTAGAGTGTGGTGAGGTATGGTGTGGTGTGGTGATAATTATAGGTCGGAAAAACGCAGGAAAGTTGGTTTTGGGAGGGGCGTTCAGATTTGGGGCCGGAAATTCATGCATCTCCCCCGTACATTATTTTGGTAAAATTGGGGGTTGTCACGGGGAGGTGGGGTTCGATTGGGGTTGGTGTAATATAGGTGGTTTGTGGTAGCTGGTAGAATTTGTGTATTTGTGAATGAGTTATGTTAGTTATAGTGAGTGTATGATTGTTGTGATTTTGTAGTGAGGTGTAGTAAGTTTTTAGGAATAGAGTAGAGTTAAAGTTTGTGTAGTTAGTTTATTTTGATAATCTATAAATGTTGTATATTGTTTATGAGGTGCGTTAGAAGGTGGTTAGAAAATGGTTAGAAAATGGTAT
Tc_minicircle_Y_4.134
ATTTGGTGTTGAGGGGTGTGATGATTGGATTGGTTGTAAGCTAGAATGGTTTGGTAGATATTGGCGTTATAAAATTTAGTAAATCCTTGTTTTGGGAGGGGCGTTCAACTTTTGGGGCCGGATTTCATGCATCTCCCCCGTACATTATTTGCCCGATTTTGGGGGTTGTCACGGGGGGATGGGGTTCGATTGGGGTTGGTGTAATATAGACTGAGGTGGTGACGGTATTGAGATGTTGTAAGTTGTTAGTTGGTTATAGTGATATATCGATGACAGACAATGTTTGTTCTTGAGGTCTTTAGTATGAGTTTGTTAATGTATATAGTTAATGATATTTGTTATACATATAGATTTGATTTGCTGTTTGATATGGTGCTGAGTTGGTTACGGTTTGTTTGGGTTGGTGGATAAATAGGGATTTAAAAATCGGAAATCCTTGTTTTGGGAGGGGCGTTCAGATTTATGGCCGGAAATTCATGCATCTCCCCCGTACATTATTTGCCCGATTTTGGGGGTTGTCACGGGGAGGTGGGGTTCGATTGGGGTTGGTGTAATATAGCATCTATGGTTATGGATTTATTAAAGTTATTGTTGTTAGTATATGATGTGACTGAGGTTGATAGAACAGATAGAATATTGTTTGCAATGTGAGTAGTAGAATTGTTATTGTTTCTAATTTGGAGTTATAAAGAATGATATATCAATGAATGTGTTATTAGGTTTGGGTAGGGTTAGCATAATGTTGTTGGTTGTGTTATTCTGGTGTGGATTTGAGGGAATAAAATGTGTGGAGGTTGGTTTTGGGAGGGGCGTTCAACTTTCAGGGCCCAAATTCATGCATCTCCCCCGTACATTATTTTCCGGAATTTGCAGGATTTTCAGGGAGGTGGGGTTCGATTGGGGTTGGTGTAATATAGACGAGTGGTATGTTTATTTGTTATAGTTGATATGTGTGCTAGTATGATGTGTGAGGTAGAACTGAGAATGTTATGATTTGATGTGATAAGTTGTAATTGTTTGATCATTTGTTATTAATGTGTTATGCTATAATTTATAAGATATAGGTATGGTAGGTTGTTTGGTTGTGTTGGGGTAAGGTGGGGTTGCTGATTCATCCATAAAAGTTGGTACCTAAATTTCTCCAAACTTTAGTTTTGGGAGGGGCGTTCAACTTTCAGGGCCCAAATTCATGCATCTCCCCCGTACATTATTTCTGCGATTTGGCGGAATTTTCGGGGAGGTGGGGTTCGATTGGGGTTGGTGTAATATAAGGTTCTGTTTAGCTGAGGTTATAAATTTGAATGATCTATGTATGATAGGTGATGTATCGTAGACAATAAGTTTGTTTTGAAAATATGGTGAACAACATGAATTATTTGATGATTAGTTTGAGTTACCTGTATTCAATTTTTATAATAAGTTGTT
Tc_minicircle_Y_4.135
TTATGTTGTGGTGGGTAATAGTGATGGGTTGGTAACGGTACCTGAAATTGGTGGCTGGAAAATTCGGGGCGGCTCTGTTTTGGGAGGGGCGTTCAACTTTGGGGCCGCAAATTCATGCATCTCCCCCGTACATTATTTTATGGATTTGGTGGAAATTTCGGGGAGGTGGGGTTCGATTGGGGTTGGTGTAATATAAGGGTTGGTGTTGGATTGGTGAACAATAGGATGGTGCTTATAGATTTGATTTGTGTTTATTCGTTGTGTTTGAGTTATGTGTGAGTTATGATGTGTTGATGAGAACGTGAAGGTAGTTATTATAGTGTGATAAGTTATAGTATTCAATTGTATCGAAATTTGTTATTATGTCTTAAGTATATTAATAATAGATTGGTTAGAATATCGACGGTAAATGGTTGTTAAAAAATTGGGATTTCTTGGTTTTGGGAGGGGCGTTCAACTTTTGGGTCGGATTTTCATGCATCTCCCCCGTACATTATTTTATGGATTTGGTGGAAATTTCGGGGAGGTGGGGTTCGATTGGGGTTGGTGTAATATAGACAATGTATGGTGGATTTAATTTATATAGTTTAGATTGTATTATTACTGTGATGATTGTATATGTCGACAAGTTAGGTGAGTTTAGAAGATGTCAGTAGAAGTTTGTTAGTTATATACAATTGAATGTTATTAAAGTTTATTATTTGTCTATGGGAGTGTTGTTTGTTTAGTGGGTTATGGATGGTTACGGTTGATTATTATCGTAAAATTTGGGGTTTGGAAATTCGGGGAAACTCTGTTTTGGGAGGGGCGTTCAACTTTGGGGCCGCAAATTCATGCATCTCCCCCGTACATTATTTTATGGATTTGGTGGAAATTTCGGGGAGGTGGGGTTCGATTGGGGTTGGTGTAATATACGTATGGACTGTGAATGGTTTTGTATAGAGTGTTTATATTGACGGTGAATGTTGAATAGTTTAGTATATCAATGGTAAAGTGAGAAAGGAGGATAGAGTATAGACTATGTATGTTGTTAATGAGTTTGTTACTGATTTAACTATATTTATTGTTTTGACCTATGGTGTGGGTGGTGATAGGTAGGGTGTTGTTGGTATCATAACCTTAAATGTATGGTCTGAAAATTCCAGGAATTCTTGTTTTGGGAGGGGCGTTCAGATTTATGGCGGAAAATTCATGCATCTCCCCCGTACATTATTTCGGTATTTTAGGGGGTTGTCACGGGGAGGTGGGGTTCGATTGGGGTTGGTGTAATATAGACACGGTTGGGGTAGGATTTATAGATTGTATTTTGTGTGTTAGCGTGATGTTGTATAGTTGTGAATTTATAGTGTGGATGATGATATAAGAGTAATGTGAGAGAGGTGATGATGTTATAGTTTATTGTGTTGTATACTTGAATGATAGTAATTGTATAC
Tc_minicircle_Y_4.136
CTATATTATAGGAGGGGTAGTTGTAGTTGTTATTATGGTACGGCTGTGGTGAAATTATGGTAACGGAAATTTGAGAAATTTTGGTTTTGGGAGGGGCGTTCAACTTTTGGGGCCGGATTTCATGCATCTCCCCCGTACATTATTTTGGCCAATTTGTGGATTTTACGGGGAGGTGGGGTTCGATTGGGGTTGGTGTAATATAGCATGGGTGACGTAAGATGTTATACTTATGTTTATAGTTGTGAATCTTATGTGTGTAGTTTGTGAATATGTTAGAATACAAATTGAATTGGAGTTTGGAGTATGATAAGTGAGAGTTGTATTGTAGTTGATGCATTGATAGTATTGTTTATCTTATTTGAATTTGGATATTTTGGTTATGGTAGGTATGTTGTATTGGTGTATGGCTAAATGTGGGGTTAAGAATGTGGGAAATTTTGTTTTGGGAGGGGCGTTCAACTTTTGGGGCCGGATTTCATGCATCTCCCCCGTACATTATTTTGGCCAATTCGTGGTTTTGTCGGGGAGGTGGGGTTCGATTGGGGTTGGTGTAATATAGCATGTGCCTTAGATGATAGTGGTATAGGGTTAATGTTGATTAGTGTATCATGTTATAGTTTGAGTTGAGTTTGTGTTATAGTAAGTGTGCTAGTGATATGTTTGATATGTTTGAGTATGTGGTTAGATGATAAGAGTATGTAACTGATGATGATTTAATATTGTTTAGATTGAAATTGAATAATGTTTGTTATTATTGTTCGGAAAGTTGGTTACGGAGAATTGTGAAAGTGTGGTTTTGGGAGGGGCGTTCAACTTTTGGGGCCGGATTTCATGCATCTCCCCCGTACATTATTTTGATGATTTGACGGAATTTTCGGGGAGGTGGGGTTCGATTGGGGTTGGTGTAATATAGGTTAGGCTCTAGATGTTGCGTTTGTGGTAGTTATGATTTAAGTATAAGGTTAGTGTGTTAGTGTGATTATCGATTTGAATTTTGACTTGATGAATTTATTGATGTTAGTATGGCAAACTGTAAAGAGTAGAGAGTTGTGAGATTAGTAGAATTCATGTTGATACTTTGAACGTTGATAATGTATATAATATTATGTTAGATTACGATAGTGGTTTGGTAGGTTAGAAATTTCCGGGAAACCCTGTTTTTGGGAGGGGCGTTCAACTTTTGGGGCGGAAATTCATGCATCTCCCCCGTACATTATTTTCGTGATTTTGCGATTTTGACGAGGAGGTGGGGTTCGATTGGGGTTGGTGTAATATAGCATGTGCCTTATGGAGTGATAGGGGTGTGATTAATGTTGATAGAGTTGTATAGTATAGATGATGTTGAACATTGATTATTGTGTGAGAGGTAGTAATGTTGTGATGTGAGTTAGTTATACTTGTTTGAGTTCTTGGTTGTGTTTATGTATCTAGAA
Tc_minicircle_Y_4.137
GGTATAGGGTGTGGTATGGTAAACTATAAGGTTGTTATTCTAGCATAAAATCAGGATCGGAAATTTCGTGGAAACCTTGTTTTGGGAGGGGCGTTCAACTTTGGGGCGGAAAATTCATGCATCTCCCCCGTACATTATTTGGTCCGAAATTACGAATTTTATGGGGAGGTGGGGTTCGATTGGGGTTGGTGTAATATAAGGATTGGTGTGTGATGTTTATGGAGTTATGAGGTATGTTTTATTGTAGAGTAGAGTTTGAATGTATAGTATGAATGTTGTTGTGCAATAGAGGTCATGTGAACAAATGTTTGATAGATTGAGTATGATACTTACTTGAATGTGTTAATAAATTTGTTAGAGTATAAGTTATGATAGGTTGGTATCGGTAGGAAGTTGTTTGAGTAGGGTTATGGTAAATCGGAAACCTTTGTTTTGGGAGGGGCGTTCAAATTTGGGGGCGGAAATTCATGCATCTCCCCCGTACATTATTTCCCCAAAATCGGGGGTTGTCACGAGGAGGTGGGGTTCGATTGGGGTTGATGTAATATAGGTTTGGTATTACGTGGTGTTTGAGTGTAGGTAGTGATAATAGTTACGGGTAGGGTTAATGGTGGTGGTGTGTGGTCGATATGTATGAATATGTTAGTTAAGTGTATTTGTTTGATTTGTTGTTTGACTTGATGTGAGAATGTGGTTGAGGTGAGTGATGAGGTTATGTGTAGAGAGTTAATGTTAGTTGTATAGTTATGATCTTAAATTTATGAATTTATGGTTACGGAAAATCCCAGAAATTTGATTTTGGGAGGGGCGTTCAAATTTGGACCCCGAAATTCATGCATCTCCCCCGTACATTATTTGCTGGAAAATGGGGGTTGTCACGGGGAGGTGGGGTTCGATTGGGGTTGGTGTAATATAAGCATACTGGATCTATGGGTTAGTTTTGATAATGTATATTTTATGTTTGAGTACTGTGATGGTTGTGGTATGTAGTACAAGAAGACGGTATGGAGTAGTAAGTATGAGTTGTTGATGTTTGATGTGTATAATGAAGATGTTTGTATAATCAATTATTTGTTGCTTGGTGGTTAGAGGATGTACAGTGGATGAGGGTTACGCTATAAATTAGGTATCCAAAATTCCAGAAAATTTTGTTTTGGGAGGGGCGTTCAAATTTGGAGGCCAAAATTCATGCATCTCCCCCGTACATTATTTGGTCCGAAATTACGAATTTTACGGGGAGGTGGGGTTCGATTGGGGTTGGTGTAATATAGTGGTCTGTGTGATGGTGTTATAGATTAGAAGATGTAGTTGTGTATATATTGACAGTGAGTGTACAGATGATGACAAGAGGGGTAGTGAGATTGAGTAGTTAATGATATAGAATATGTTATATAGAATTTTGTTGTTCTTATTTGTGGTTAGAGGTGTGGTAAT
Tc_minicircle_Y_4.138
CGTTGAGGTGTTAATTATAAAGTTTGTTGTATTAGATTGTGGTAAATGTTGGTTATGGAAAACGGAGAAACTTGGTTTTGGGAGGGGCGTTCAAATTTGGGGCCGGAAATTCATGCATCTCACCCGTACATTTTTTGGGATTTTGGCGGATTTTCACGGGAGGTGGGGTTCGATTGGGGTTGGTGTAATATAGTGTTTGTTAGAATTATGTTTTGATGGTTTTGAATTTAGTTAGATGAATTTTGTGATATGTGATAGTTGTTAGTTGTACATGCAGATGTGTTATGTGTAGGATGTTGAAGTGATTGTATACTATTCTGTTAACTATGATGATATTGTTTATACTATATTAATTATGTGTTGGGTAGGAGGGGTTAGTGGTTAGGTTACGGTTATGGTTGAATTTTGGTGCCTGTAAAATTGTGGAAATCTTGTTTTGGGAGGGGCGTTCAACTTTGGACCGGAAAATTCATGCATCTCCCCCGTACATTATTTTGGCCAAAATCACAAATTTCACGGGAGGTGGGGTTCGATTGGGGTTGGTGTAATATAGGCAGTGGTTATGGTAGTTTGTTATTGTATTAGTGATGTTACAGTCTTTAGTGGTATAGTATGATGATGTAGAACATGGTAGAGGATACGAGAGAGAGTTAGATAGATTTGTTCAGTTTGGTTTGTTTGATTATTGTGTTAATTGTTATATGTTTGATAGATAGGGTACTTGAATTGGTTATGGTGGTTGTATTGGTTACGGTGCATGTATATTTGGTTTGGTAAATCAGGAATCTTGGTTTTGGGAGGGGCGTTCAACTTTGGACCGGAAAATTCATGCATCTCCCCCGTACATTATTTGGCCCGAAACTATGGATTTTACGGGGAGGTGGGGTTCGATTGGGGTTGGTGTAATATAGGCGGAGGAGAGGTGTTTGTTACAGAATGGTTGTATTTGTGATTGTGTTATATATGTTAGATCGTGTATGATACTGTTATGATGTTTGTTGTATAATGTGATGGATTGATTGGAAGTGAACTAGTATCGAGATTTATTATGTTAATTTTATTTGTTAATCTATGAATACTATATAATGTTTATAAGATGGGGTAGAGATGGTTAGAAATGGGTTGGAAATTTCGGGAAAGTATGGTTTTGGGAGGGGCGTTCAACTTTTGGGGCCCGGATTCATGCATCTCCCCCGTACATTATTTTGGCGAATCGGCGGGATTTTCGGGGAGGTGGGGTTCGATTGGGGTTGGTGTAATATAGAGTCCGAGGGGTTAACGGTGAGTTATGGTGCATTGGTTTATGAGTTGGATGTATAGTTTTGTTGTTTTGAATGTGATAATGTATGAGTTGATTTATGTGTGGTGGTTTGAATAACATGTGTACAAGAGGTGAGGTGAAGTGTATGTTAATTATGTTATTA
Tc_minicircle_Y_4.139
GTGAGTAGTAATAGTATGTTATTGATGTTTGAGGTTGATGTATATACTATAAATATATTAATGATTATTGTTGTGTTAATGGTAACGATATAGGTGGTTTATTGGTTAGAAATTAGGTCTGGAATTTTCGGGGAATTCGTGTTTTGGGAGGGGCGTTCAAATTTGGGGCTGCAAAATCATGCATCTCCCCCGTACATTATTTTCGTCAAAATGGTAAAATTTCGGGGAGGTGGGGTTCGATTGGGGTTGGTGTAATATACGATGGGTGGTGGAATGGGATTAGAATATGTTATTAGAGTTACGTTATTAGTTTTAGTTTTGTATGTTGGGATGATATACAGTGGAGCCATGTTATAGATTTGTATAGGATGTGTGATAATGTTTGATTGTATATAGTCGATAATTATGTTTTTGTTATAATGTTATGTTGACATTGGTATAGGTTGGTGACGGTGTTTATGCATAAAAATGGTACCTGAAAAATACTGAAATTTCTGTTTTGGGAGGGGCGTTCAACTTTTGGGTCGGATTTTCATGCATCTCCCCCGTACATTATTTTCGCCAAAATGGTAAAATTTCGGGGAGGTGGGGTTCGATTGGGGTTGGTGTAATATAGGTACTCGTGGGGTTAAGGTGTGGTATATTGTTTGTATATATGTTGATTATGTTGTGGATGGTTATTGATTGATGTGATGTTGATTGAGTATAAACTATAATCGGTGGTGTATGATGAGATGGTAAATTTGATGAATACGTTATGTAGTGAAGTGTTAAAGTTAAAGTTATAATCTGTGTTAGGATTGTTGGTATGGTTACGGTGTATAGGGTTAGAATTTTTGTGGAAGTGCTGTTTTGGGAGGGGCGTTCAAATTTGGGGGCGGAATTTCATGCATCTCCCCCGTACATTATTTTGCGGATTTTGCGGATTTTAACGGGAGGTGGGGTTCGATTGGGGTTGGTGTAATATAGGGTTTGGGGTGTGGAGTTAGGATGGATATGTTAAGGTGATTTAGAATGTGATAGAGAGTTTGATAAGTATAATGATTTATGTTAGTATACAATAGTGATGGTAGTAGATATAGAAGAGCAGAAGTTTATTATGTAATTTGTTAATACACTATATTCTGTTTCTTGATGTTATAAGATGGGTGGTATAAGTGTTATTTACGCAAAGGTGGGGTTCGAAAATTCTGGGAAACTTGGTTTTGGGAGGGGCGTTCAACTTTTGGGGCCCGGATTCATGCATCTCCCCCGTACATTATTTTGGTCATTTTGTGATTTTGTCGGGGAGGTGGGGGTTCGATTGGGGTTGGTGTAATATATGGTCAGTGGGTGTTTGGATTTATTTGTTAGGATAGTTTTGATATGTTTGTTTATGAGTGTGTGTATAATGATGTGTATATGCTGACATGAGATGGAGA
Tc_minicircle_Y_4.140
TATTATTTATATTATAGTTTTGTGTTAGAGTAGGTATCGGTTGTGCTGGGGATAGGTTAAGAAATTCGTGGAAACTCTGTTTTGGGAGGGGCGTTCAACTTTTGGGCCCGATTTTCATGCATCTCACCCGTACATTATTTTGGCTAAAATTGGATTTTGTCGGGGAGGTGGGGTTCGATTGGGGTTGGTGTAATATAGTGTCGGTGTACTGAGTGGATAATAACATGATGGTATATTTGATAGTAGTGATTGATTTAGTGTTTAGATATTGTATGAATGTGACAGATGGATGAACAGTAAGAGTACGTTTGGAAAAGTGTTTGTAAAGTTTGTTATATTCTTTATGTATAGTTTGTTTAGTTATTGAATTTAATGGTTTGGTAGTTAGGGTATGACTGGTTTGTAGAAATAGGTATGTTGAAATTCGGAAAATTTTGTTTTGGGAGGGGCGTTCAAATTTGGGGCCGCAAAATCATGCATCTCACCCGTACATTATTTTGGGATTTTGGTGAATTTTACGGGGAGGTGGGGTTCGATTGGGGTTGGTGTAATATAAGCAGAGTTACGGTATTTGTTATTTGTATGTTGTTGTGAGTTGTATATGAGTTGAGTGTGTGTATATGATATGTTATTTGTAGACGTGTATAATGGATTGAGAGGATGTTGAAGAGATTTTTGTAATTGATGATATGTTAAGTATAGTTATGAAATATAAATGGATAGATGGTGTGGTTGAGATGGGATAAGAGTTATTTATTTAATTTTGGTGGTTAAGAAATTCACGGAAGCCGTGTTTTGGGAGGGGCGTTCAAATTTGGGGGCGGAAATTCATGCATCTCACCCGTACATTATTTTGTAAAATTGGGGGTTGTCACGGGGAGGTGGGGTTCGATTGGGGTTGGTGTAATATAGGGACAGTAGGTAAGATTATGTTTGCGGATTTAGTGTATGGATTGTATGATGATTATGTTAACAATAAATTCGTTATGAAAGTGTAATGAGTGGTATAGATTTTATTTGATGTGTTATTTGAACTTGTTATCTTAGTTTGAATAATAATTTATTAGTTATGGTTTGCAATGGTTTGGTGATACTGTTGTGGTTAGTGGATATGTTATGCAGGAATAGGGGTTATAAATTTCTGAAATTCCCGTTTTGGGAGGGGCGTTCAAATTTGGGGCCGGAAATTCATGCATCTCCCCCGTACATTATTTTGGCTAAAATTGGATTTTGTCGGGGAGGTGGGGTTCGATTGGGGTTGGTGTAATATAGCATTCGTGGGTGGGATAGGGTTGCATTAGAATGTTATTTTGTTATAGTGTATAGTTATGTTATGAATGATGATGTGTATATCAAGAAGTTGTAAGAGAGAGGTGAGAGTGTGTGAGTATAGTTCATGGTGTCGTTAATGTATCTGTTATCATGT
Tc_minicircle_Y_4.141
TATGTTAAGATTTATGTTATTAATTGTTGTGTTCATTGTTTGGTTACGGAATAGTTTTGAGTGATAAGTGATTGGTATATGGTATAAATTAGGGGTTAAATTTTGTGGGAGGTTGTGTTTTGGGAGGGGCGTTCAAATTTGGACCTGGAAATTCATGCATCTCCCCCGTACATTATTTTGTCGAAAATGGGGGTTGTCACGGGGAGGTGGGGTTCGATTGGGGTTGGTGTAATATAGCATAGGTTGTTTCGTTATGGGTGTTCGTTATAATGTTGGTTTGATGGTGTTATGATAGTATATGGATTATTGTGTTAGTGGTGAGGATAGTGAGAGTGAGAGTTTAATAGATTGAGTTGTAGATTGTATACATGTATAGATGGTGATATGTTATAAGTTGTTGTAGAATGATGGAGAGTATGGAGGTTATTGGTTACGCATAGGTTAAAAATGGGATATAAAATTTCTGGATTCTTAGTTTTGGGAGGGGCGTTCAACTTTTGGGGCCAGAATTCATGCATCTCCCCCGTACATTATTTTGGTGATTTGTCGGAATTTTTACGGAGGTGGGGTTCGATTGGGGTTGGTGTAATATAGCATTGGTTCGATAATGTGATAATATTGTTTTGAATCTAGTGACAAGAGTTTGGGTACAATCAGTAAGATGGTAATGTAAGTGGATGATATTTGTTATGTAGTGTATGATTAACTATGTATATCTTATTTGTTATATTTGGTTGAGGCATAGCGTTGGTGGTGTATGGTGGTGGTTACTTGGTTGTTGGTTGATAAATATTACCTAAAGTTGCGTCTGGAAAATTCTGGATTCTCGGTTTTGGGAGGGGCGTTCAACTTTTGGGCCCGGATTTCATGCATCTCCCCCGTACATTATTTTGATGATTTGGCGGAATTTTCAGGGAGGTGGGGTTCGATTGGGGTTGGTGTAATATATAGAGTTTAGATTGATAGGTTTATTAGTTTATAGATTTTGTGAGTGTTATGAGATGATTTGCAGTGAGATAATGGTGGTAGATAAAAGATAGAAGTGGATTCTTTGATGTAGACGGTTATAATGATTGTAGTTATGTATATACTATGGTTGTTTGTGTTAGGGGTGGGGTGGTATGGTGGTAATGGTTTGGTAGTGTACTTGCTGCTGTTAAAATGGGGTTCGAAAAATCCGTAAATCTTGATTTTGGGAGGGGCGTTCAAATTTGGACCTGGAAATTCATGCATCTCCCCCGTACATTATTTTGGTAAATTAGGGGGTTGTCACGGGGAGGTGGGGTTCGATTGGGGTTGGTGTAATATAGCAGGGGTGATGGGAGTATAATTATTGTGTTATTGTTGTTGTATAGACATGGTGATTTATGTGTGATAGACGATACAGAACATTGTGGTTGTAGAATGTAGTTGCTTATTTGTATGTTAAAGTG
Tc_minicircle_Y_4.142
GTGGGGTTGGTAATGGTTGTTGGTGGTTGTGAGGTGGGGTTTATCGAGTACAAGGTGGGTTTAAAATTCTGGAAATTTTGATTTTGGGAGGGGCGTTCAGATTTCAGGGCCCAAATTCATGCATCTCCCCCGTACATTATTTTGTGATTTTAGGGGGTTGTCACGGGGAGGTGGGGTTCGATTGGGGTTGGTGTAATATAGCGGTGGTGATGGGTATAGTGTTATGGGTTTAGTTACTTATAGTTGTGTATGTTAGAATGTGATATAGAGATGGTGAACATGTAGATCTTAGTGAGTGGAGTAGTTGATGTTGTTTATTGATGTCGTTACTTGATGTCGTTATATTTTTATACATGTTCTATTGTTGAGTGGTATGGGTGTAGCATTGTTGTGGTAAATTGGTGGTTCCGAAAACTAGGAAACCTTGTTTTGGGAGGGGCGTTCAACTTTTGGGGCCGGATTTCATGCATCTCCCCCGTACATTATTTTGCCGAATTTGCAGAATTTTCGGGGAGGTGGGGTTCGATTGGGGTTGGTGTAATATAAGGGGGGTAGAGTTAGGTTTGATTTTGAGTGTATATGTTGTGTATGTGTATGACGTGTGGCAGTAGTATAATCATAGTGATGAATGTAGTTGAGGTAAGTTGTGTTTGTATTCGCTGTAATGATTATGTTTATATGTTTGGATGTTATACCTTGTTTGATGGTACGATGTGGTATGGTTACGGTTGTTACCTTGGTTATAGGTTAGCAGTACGTAAAATTAGGGGTTAAAGTTTTTGGAAATCTGTGTTTTGGGAGGGGCGTTCAAATTTGGACCCCGAAATTCATGCATCTCCCCCGTACATTATTTCCTGGAATTTGGTGATTTATCGGGGAGGTGGGGTTCGATTGGGGTTGGTGTAATATAGAGATTGTGTTTGGATGTAGTTATAATGGTCTTTAGATGATTGAGTGATAGTTTGATATTGATGTGTGGACTTATGTGTGATAATAAAGATGATGGTGATATGTTATTATTTGATGTGTTCTATTCTGTTACTCTATAATCTATGTTATTCATTATGTTGTGGTTCGGGTGTTTGGTGGTAAGGGTTTGTGTTCACGTTAAAATTGGGGTATAAAAATTACAGAAATTTTGGTTTTGGGAGGGGCGTTCAACTTTTGGGGCCGGATTTCATGCATCTCCCCCGTACATTATTTCTGTGATTTTAGGGTTTTGTCGAGGAGGTGGGGTTCGATTGGGGTTGGTGTAATATAGAGTCTTTAGCATTTGGTATTTAATGGTTGATTTTGTTTATTGGGTGTTTTGTGAGTATGTTATGATTTGTGTGATGGTACTAGTAAGAAATAAAGTTATAGTTGTGTAATGAATTGTATGGTATGTATTGCTAATGATCTAGTTGTTATTGTTTAAATGTTTTTATTT
Tc_minicircle_Y_4.143
TTGTATTAGCATAAAATGGTATCCTAAAAATCTGGAAAGTTTGATTTTGGGAGGGGCGTTCAACTTTAGGGGCCAGAATTCATGCATCTCCCCCGTACATTATTTCGGCTAAAATCATAAATTTTCGGGGAGGTGGGGTTCGATTGGGGTTGGTGTAATATAGTGTATTTCTGATTTATGGTTTTATTTGGTTTGAATTGGTTATGAGTTTGTATGATGATTTAGTTTGAACATAGTATAAGGGTGAGTAAAGTGAGTAAGAATAAGTTTATGTATGTGTTTTGAATTGAATAACATAATGATTATTGATATTATTTTGTTGTCTACGGGAGGGTTAGATTATGGGTATAGGTTTAGGTTGTGTACGTGTAAATTGTGGTTCGGAAAATACGGAAACTTTGGTTTTGGGAGGGGCGTTCAACTTTTGGGGCCAGAATTCATGCATCTCCCCCGTACATTATTTCGGCTAAAATCATAAATTTTCGGGGAGGTGGGGTTCGATTGGGGTTGGTGTAATATAGACGGGAGGTGAGTTATTATGTTAGATGTTATGTTTATGGATTGTGTGATATAGATGAAACGATGATGAGATAGGTATGAGTGTAGTGATAAGATTGTGAATGCGTAGATTGTCTTGTAGATATTGTTAGTAATATATTGAATTGTTTGTTGTAATAGTGTTGTGGTGGTAGGTGGACATGATAATGGATAAGGTTGTGTATCCTGTAAAGTTGGGGTTCGAAAATCCGGAAACTCTCGTTTTGGGAGGGGCGTTCAACTTTAGGGGCTAAATTCATGCATCTCCCCCGTACATTATTTCGGCTAAAATCATAAATTTTCGGGGAGGTGGGGTTCGATTGGGGTTGGTGTAATATAGCACTCGTGGTTAGGGTTAGGTAATGTTATGAAGTTAATTGATAGTGGTTGATGATTTTGTAGATAGCTAGTGTAAATATGTGGTAGTGAGTAGACAACAGTTGTGTACTTGAAAGAGTGTTTGTAGACTTTGTTATGTTCTTTGTTCATAGTTTGTTTGATTATTTAATGTGTTGTTGTTATGAGGAGGTTGAATCTGTGGAAGTTTATGGTTACGGAAATGTTGGAAACTATGTTTTGGGAGGGGCGTTCAGATTTTGGGCGGAAATTTCATGCATCTCCCCCGTACATTATTTTGGTAATTTTGGGGGTTGTCACGGGGAGGTGGGGTTCGATTGGGGTTGGTGTAATATAGCATAAGCCTGTGATTTATGGTTGATTAGAGTTATGTTTGTTTGATTGTATGATACTATGAATTGAAGGTGACACATACATTGAATAGAATTGTGTGAATAGAGTATAGTTGTATGTATCTTTAGTAGAATTTGAAATGTATAGATTATAAGATGGGGTATGTTGTGGTAGTGGTTGGTTGCTGAGGTCCAATGGGTG
Tc_minicircle_Y_4.144
TGAAGAATCAAGAAAGTTTGATTTTGGGAGGGGCGTTCAAATTTGGACCCCGAAATTCATGCATCTCACCCGTACATTATTTTGGGAATTTGGCGGATTTTTACGGGAGGTGAGGTTCGATTGGGGTTGGTGTAATATAGTGATGAAGTTGATGAATGGTGACTTGGATATGTGTTAGTATGACATAGATTAGGTGCAGTTGATGATTTGATGGTATGAGTAGATGATGTACTTGATATTGAGTAGAAGGATGATATAGTTGTTACAGTAACGCTTGTTCTATGAGGGGTAGTTGGCTGTGAGGGGTAGTTGGCTATGATGAGTGCGCGAGGTATATATTAAGTGATAATGTTGGTCTGGAAAATTCGAGAAATCTGGTTTCTGGGAGGGGCGTTCAAATTTGGACCCCGAAATTCATGCATCTCACCCGTACATTATTTTGGGAATTTGGCGGATTTTCACGGGAGGTGGGGTTCGATTGGGGTTGGTGTAATATAGGAGTCGATGGTGGATTATTTATGAATGTGTATAAAATGTTTTATTGAGTTGATTTAGTTTGTGTATGTTGGTGAATGATGTCGTGCAGTAAAGAACTATGTGAGTGAGTATCTGATGAATGTTGTGTATAAATTTGAATATGTTGATTAGATTTGTTAAAGTATAAATGATAATAAGATGGGTGGTGATAGGTTACTGTTGCGGATTAGAGGGTTGAAATTTCCCGGAACTTTGATTTTGGGAGGGGCGTTCAAATTTGGACCCCGAAATTCATGCATCTCACCCGTACATTATTTTGGGAATTTGGCGGATTTTCACGGGAGGTGGGGTTCGATTGGGGTTGGTGTAATATAGATAGTGGTTAGGATTATATTTATGATTTTTGGTTATGTGTTATATGTTATATGATGTTCTGTATAAATGTCATGTTCGTAGAGAGGGTAGTAGGTAGTTGAAGCTGTAGTTAATGTTTATTTGTTTGTATTCATACTGTATAAAATGTTGTATTAAGTTTGGTTACGGGTGGTGATGGTGGTAAGGTGTGTATGTTGGTTATTTGTGTTAAAATATGGTTACTAAATTTTCGGAAAACTGTGTTTTGGGAGGGGCGTTCAAATTTGGACCCCGAAATTCATGCATCTCACCCGTACATTATTTTGGGAATTTGGCGGATTTTCACGGGAGGTGGGGGTTCGATTGGGGTTGGTGTAATATAGTAACGGCGTGGGAATGAATGTTAATAGAGTTTTGTTATTGTTGATTATGTTGTATCTATGTTTGATTTATGTTTGATATGCACGTGAATAGATAATGTGTAGAATGTTGAGATTGTTTGTATAGATTATTGTCTTTAGTGTTGTATTGTATATTGTATAATTAAATTAAGATGGGTAGAATAATCAATGTGGTTAAGGTTACGGTTAAAAATATGGTTC
Tc_minicircle_Y_4.145
AGGTGGGTAAAATTCGCGAAATGTTGGTTTTGGGAGGGGCGTTCAAATTTGGGCCCGAAAAATCATGCATCTCCCCCGTACATTATTTTGGGATTTTAGGGGTTGTCACGGGGAGGTGGGGTTCGATTGGGGTTGGTGTAATATAGCTGGGTTGTGGTAGTTGTGTTAAGGGTTATAGTGTGTATTGTATCTATGACGTATCGCAGAGAACATAAGAAGAGGTTTGATGAAGTAGTGATAGATTTGATAAATTTGTTTATTGAATTGATTTGTATAGATAATAAGATATGTTAAGTGTTGGTTGTATCGGGTTTGGTATAGGTAATGGTATGTTTATTGGTTACGTTGTTCAGTGAAAAGTCAGGATTAAAATTTCCGGGAAATCTGGTTTTGGGAGGGGCGTTCAAATTTGGGGCCGGATTTTCATGCATCTCCCCCGTACATTATTTTGGGATTTTAGGGGTTGTCACGGGGAGGTGGGGTTCGATTGGGGTTGGTGTAATATAGAGTCGTTGGTTATTACTGTTATAGGTTAGTTGTGATAATGTTATGTTTGTGGTGGGTTATAGTGGTGTATGTTGACAAGATTAAAGATAAAGTTGTTGAGGGTACTTAGTAGAGTTGAGTATGTGAATGAGTAATTGATACATTATGTTTATGATTATAATATTGTTTATGGTGTATAAGCTGATTGGTGTAGGTGGTTATAGGTGTGGAAAATATCCGGAAATTCTGATTTTGGGAGGGGCGTTCAAATTTGGGCCCGAAAAATCATGCATCTCCCCCGTACATTATTTCGATAAAATTGGGGGTTGTCACGGGGAGGTGGGGTTCGATTGGGGTTGGTGTAATATAGGCATGGGTTCTGGTGTTGGTTATAGATCAGTATGTATGTTTATGATTTTGTCTTGAGTTGTGAGTATACTGTGGATGTCGACGTGTGGTATCGAGAGTTTTGAATATTGTGTATTTGAGTTTGTTATGTGTGGTATGATAGTTCATTAAAGTGTTATGTTATTAAGGTGGGTGTGGTATAGATTGGTGTATGTGGTTGCTGTTGGTATAAAATGGGTATGGAAAAACTGAAAATTCGTGTTTTGGGAGGGGCGTTCAACTTTTGGGGCCCAGATTCATGCATCTCCCCCGTACATTATTTTGGGAAATTTTTGATTTTGTCGGGGAGGTGGGGTTCGATTGGGGTTGGTGTAATATAAGCACGGGGTGTTATGGATTGTTAGCGTATGAATGTGATTTTTGAATTTATTATGATTATGTTTAAAGTTGTGATTTATTAGTATGGATAAGAGAGATATGTATGAGATTGTTATTGATTAGTGAGTTAAAGTTGTTGAATCTGATAATACCATAAATGTTTATTCTGTTATAGTGTGTGGTGTGGTAATGTTTATGGGTGTGGTTAG
Tc_minicircle_Y_4.146
AATTTGGTAATAATTGGTGCTCGAAAATTCGCTGAAGTCTGATTTTGGGAGGGGCGTTCAAATTTGGACCGGGAAATTCATGCATCTCCCCCGTACATTATTTCGGGATTTTAGGGGGTTGTCACGGGGAGGTGGGGTTCGATTGGGGTTGGTGTAATATAGGTGATTGTATGGTGTTATTGTTACTATGAATTTTGGTCTGAGTTGTATGATAGTTATAAGACATATGTCAGTGAAGATGAAGTACTTAAGTGATAGATTACTAAAGACTGATGTTGACTGTTATGTATTGTTCTATAATTTGTTAATTTAAAATTGGTGAGTGGGGTGTATAAGGGTGGTGGTGTACGATAGTGGTGGTGTACTTATAAAATTGGGGTCGGAAAATTCGCGAAAGTCGTGTTTTGGGAGGGGCGTTCAGATTTTGGTCGGGAAATTCATGCATCTCCCCCGTACATTATTTCGGGATTTTAGGGGGTTGTCACGCGGAGGTGGGGTTCGATTGGGGTTGGTGTAATATAGGCACGGTATAGATATTTATTTTGTGTATTAACTATGTATAGATTTGTTTTGATATGTTTGATATAGGTGAGCCAAGAATGAGATGAATAGAGATTGGTAGATGAATTGTTTGATGTTGTTAGTAGATGTTAACTTGATAATGTTCTTAAGATATAATATTAAGTGGTGGGTGTGCTATTGGTGGTGTGTTAGTGGTGTGTTGTGTTAAAATGGAGGTTAAAAATTTCAGGAAAGTTGGTTTTGGGAGGGGCGTTCAAATTTGGGTCGGGAAATTCATGCATCTCCCCCGTACATTATTTTCGAGAATCTGTGGAATTTTCGGGGAGGTGGGGTTCGATTGGGGTTGGTGTAATATAGAGCGATGGGTGGTATTAGTGTTTGTGAATTGAGAATGAGTTTGAATTGTATGTATAATATTTGAGTGGTTAGTGATGTATAGATGACAGGTGGTATAATGTTCTGAGTTGTGTTAATAAAAGTTTGATATTGTAATTTGTGTATAGAATGTGAATACTATAATTTATTATTTGTGGTGATTGTAAGGGAGTGGTTACTGGTTTGCGTGTGGAAATAATGGTTAGAATTTTCTGGAATTTCTGGTTTTGGGAGGGGCGTTCAAATTTAGGGCCGCAAAATCATGCATCTCCCCCGTACATTATTTTCGAGAATCTGTGGAATTTTCAGGGAGGTGGGGTTCGATTGGGGTTGGTGTAATATAGGGCTGGAGGGTTGGTGTATGGTGATAGTATATGGTGTTGGAGGTATGTGGAGTGTATTGTAGTTTAGAGTGTGTATAATGATTTGAATATTATAATGACATGTATGACTAACTTGAGTATGAATGTGGTGTGATGATAGAGTGATGTGTGTTGTATAGTGGATTAGTGAACTTGGTATTGTTGTATTCTATA
Tc_minicircle_Y_4.147
AGTGAGGATGTTTATAGAGATTGAGTGTGTTTGTTTATTTATGTATAGTTATGTATTGAATTGTTATATTTTGTTTGTTATAGGTATGGTATGGTGTGCATGATATTGTGGTTTGTGTAAATGTTAATGGGTTTGAGGTAATTAAAATTCCGGAAACCTTGATTTTGGGAGGGGCGTTCAAATTTGGGGCCGGAAATTCATGCATCTCCCCCGTACATTATTTGGTCGAATTTGTGATTTTATCGGGGAGGTGGGGTTCGATTGGGGTTGGTGTAATATAGGGTCTGGTAGGTTATGTGTATTTTTATCTGAGTTGTGTTTTGATAGATAGTTTAAAGTTTGTTATGTTAGTGGTTGATGCTAAGGTAAATTTGTTTTGGTAGAAAGTTGAGTGAGATTAGTTAAGTAATGTATGTTTAGTTTGAAGATTGATAGATTACATATTCAATATAGGATGAGGTGGTTATAGTTTGTTGGTATTGGTGAAATTGGTGAAGTATAGGTTACAAAATTCCGGAAATTCTTGTTTTGGGAGGGGCGTTCAAATTTGGGGCCGGATTTTCATGCATCTCACCCGTACATTATTTTGTTGGTTTTGTGATTTTTACGGGGAGGTGGGGTTCGATTGGGGTTGGTGTAATATAGAGAAAATGTGGTTATAGAATTTTTAGAGTTTGTATACTAGGTATGTGTCGTGTATATGTTCAGTGTGCAAAGACAGTATATGTTTGTTATAGTGGATTTTGTTGATTACTTTGGAGATGTGTATTCTATGTTTAACGTGTGTTGATGAATATTGGTAGGTAGTGTATGTTATTGTTGGTATGGTTGGTGGTTAATTGGTTAAAATTTGTGTCCAGAATTTCCGAGAAACTTGGTTTTGGGAGGGGCGTTCAAATTTGGGGCCGCAATTTCATGCATCTCACCCGTACATTATTTTGGTGATTTTGTGATTTTTACGGGGAGGTGGGGTTCGATTGGGGTTGGTGTAATATAGCATAGTTGTGTGGAGGTAGGTATGGATAGTTGAATGAGTTGTTAGTAAGTTGATTAGATTGGATGTTTGTTGTGTAATTGATGACATGTTGGGGTACCTAGTGAGATTATAAAGATTGAATGTATACTGTGATCTATGTTATGTCTTGATTGATGTTATTAATGAATGTGTTATATCTTTGTAATGATATGGTGGTTGGTAGTTGGTGGTATTTGGTGGATTAAAAATGTGGGAAGTTTGGTTTTTTGGGAGGGGCGTTCAACTTTGGGGCCGCAATTTCATGCATCTCACCCGTACATTATTTCCGGAATTTTGTGGATTTTACGGGGAGGTGGGGTTCGATTGGGGTTGGTGTAATATAGATGGAGGTGGTTTTAGTTGGATAGATTTAGTGTATAGTTTAGTTGATTAGTTGAATGTGTAATGGTATTCGTCG
Tc_minicircle_Y_4.148
TGAAAGTGGTGGTTTGAAAATCCAGGAAGTTTGGTTTTGGGAGGGGCGTTCAGATTTGGGGGCCAGAATTCATGCATCTCCCCCGTACATTATTTTGAGGATTCTGCGGAAATTTCGGGGAGGTGGGGTTCGATTGGGGTTGGTGTAATATAACAGAGTATGGTATTCGGATTTGAGTATAGTTCTTGTGAGTTAGAGTTATGTTGTGTATTATGTGACGTATGTTGTTCTCAGTACAAGATAGTAACAATGAGGAGACTTAAGTTATAGATGATTGATTATGTATCGTTCAATAGTTATTTATGTTTGTATAATTTGTTATAGGTGATGAGTTGGTGGATGGTTACGGTTACCCTAAAATTTGGGTACGGAAAATGACAGAAATTTGATTTTGGGAGGGGCGTTCAAATTTGGGGCGGAAAATTCATGCATCTCCCCCGTACATTATTTTGGGATTTTAGGGGGTTGTCACACGGAGGTGGGGTTCGATTGGGGTTGGTGTAATATAGTGGTTGATTAGATTTGGATTTTTGTTTGTGTAGTTGTTATGTATTGTTGTATTTTGTGATAGAGTAGTGGATAAAGTTGCAATGCTAGGTAGAGAGTAGAATGTATAATTGATTTGTTGTTTGTCATGTTACTATAGTTGATCCATTATGGTTTGTGTTATAGACTAGGGGTGGAGAAGGAGGTTATGGTTGCAGTATGTTATAAATTTGGTGTCAGGATAAATCGGAAAATTCTGTTTTGGGAGGGGCGTTCAAATTTGGGGCGGAAAATTCATGCATCTCCCCCGTACATTATTTTGGGATTTTAGGGGTTGTCACGGGGAGGTGGGGTTCGATTGGGGTTGGTGTAATATAGATAGTTGGAGGGTGAATTTATAATGTATTTTTGATTTGTGATTTGAACTGTATATTGAAAGTGATGTTGAGGTGGAAATGTTATAACTTGATGTGACAGATGATTATGTAAGTTAGTATGTATGTTAATGTATTCGTATAATCTTTATGTATATAGTTTGTTTGTAGATGGTGTGGGAGTAGGGTTGTGTGGTTACGATGTTCACTCATAAAATAGGTTCGGAAATTTGCGGGATTTCTGATTTTGGGAGGGGCGTTCAACTTTTGGGGCCAGATTTCATGCATCTCCCCCGTACATTATTTTCCGGAATTTGCAGGATTTTCGGGGAGGTGGGGTTCGATTGGGGTTGGTGTAATATAGGAGTTGTTTCTTTATTTGTGAATTCTAGGTGATGTTGTTTGATGATGTTGTAACTGAGTGGTTGTGAGTTTGTATAATAATATGGTGTGAACTATGTATATGATTTGTTTATATTCTGTTGTTGTATTCATTTGATTGTTATAAGTGTTAGGTGGCGGTAGTAAGGGTAGTATGTTGGAGGTGGTATAGTCAGAATCGAT
Tc_minicircle_Y_4.149
GATAGTGGATGATTTGGTAAGATAGGGTGTGGTATGTTGTAATGTTGGTATGGGTGGTAAATGTAGGTTATAAAAATCCTGGAATCTTGGTTCTGGGAGGGGCGTTCAAATTTGGGCCCGAAAAATCATGCATCTCCCCCGTACATTATTTCGGTGTTTTAGGGGGTTGTCACGGGGAGGTGGGGTTCGATTGGGGTTGGTGTAATATAGCAAGTGGTTTGGTAATGTGTATAATTTGAATGTATTTGTTTGATAGTGTTCAGGTATAGTCAATAGAATGTTGGTGTGAATAGACGATGTGTTTGTTTATAGATGATAGTTATGTTAGTTGTGATACTTAATCTTTGTTTGGTAGTAATGGTAGGAGGGGTAGTAATGGTAGGAGGGGTAGTAATGGTGTTGGTGTTGGTGTTGTAAATTATGGGTTCGGAAAATGTGGAAGGTTGGTTTTGGGAGGGGCGTTCAAATTTGGACCCCGGATTTCATGCATCTCCCCCGTACATTATTTTGCGGAATTTGTGGAAATTTCGGGGAGGTGGGGTTCGATTGGGGTTGGTGTAATATAAGGGAGTGGTGATTTTAGATTTAGTTTATTATCGATGGATTTGAAGTTGAAAGTTGTGATGTATGTTATCTGACAAATTGTATAGTCGAGGTTGGTATGATGGTTATTTGATTGTTGTAATAGAATGTATTAACCATAGTTGTTATATTTATAGATTATAGTTTGGTTGGAGGTTGTGTTGTAGGGTGGAGTTTAATGTGGTGTAGGTGTAAAATGGTGCCTTAAAAATTCGGGAAGTCTTGTTTTGGGAGGGGCGTTCAAATTTGGGGCTGGAAATTCATGCATCTCCCCCGTACATTATTTGGTCCGAAATCCTAAATTTTATGGAGAGGTGGGGTTCGATTGGGGTTGGTGTAATATATGGGTTAGGTAGATAAGATTTTAAATTGAGTATGTTATCTTATGAGTTCAGAGTGAGTGTTGTGATATTTGTGTATTTATTGGTGAGTTGAATAGTTTGAAGAGTATCGATGAGAAAGTTTATTTTGTTAGAGTGTATTGAAGTGTATATAGTTAATTATAATTTGGTATGTGTAGATACGGTGGTGTAGTAATGGGTGTATAGGTATGGGATAAGGGTTAGAATTTTTCGGGATTTCTGGTTTTGGGAGGGGCGTTCAACTTTCGGGGCCAGAATTCATGCATCTCCCCCGTACATTATTTGGTGGATTTTGTGGATTTTATCGGGAGGTGGGGTTCGATTGGGGTTGGTGTAATATAAGGTTTGTTAGTATACTTTGAATTTCGTAACTTACATTTTATTGATATGGTGAAGGTGAGAGAACAGAGACATTGTTAGTGTTGATGAGTATGTGATGATTTGTTATTCGATGATTTATAGTTTGTGTAGTTAATAAAGTTATAGAGTA
Tc_minicircle_Y_4.150
GGTAGAGATAGATGGTACAGTTTGTTATGATTGATGTTATTGATTGAATTATAATTTTATTTATTGCTATATATGTTGGGTATGGTTGCATAAGAAATTAGGGGTTTGGTAAATCGGAATTTTTTGGTTTTGGGAGGGGCGTTCAACTTTCAGGGCCCAAATTCATGCATCTCCCCCGTACATTATTTTCGCCAATTTGCAGGATTTTCAGGGAGGTGTGGTTCGATTGGGGTTGGTGTAATATAGTCTTTAGTTTGGATTGTATAAAGATGTCTAGTTAGATTATTTTGTATGGTGTGAATATATGATGAATTTTGTACACAGAGATTTGAATAGATGGTTAGAGTGAATGGATGACTAAGTGTGTATTGATCGTTATAGTTTGTATTTATTTTATTAATTATGTGTTGTAGGGTAGGGTAGGTGATAGTATGGGTGAGGTAGGTGACGTACATGGTATAAAAGTTGGTTCTGGAATTACGGAATTTTCGGTTTTGGGAGGGGCGTTCAACTTTGGGGGCGGAAATTCATGCATCTCCCCCGTACATTATTTTCGCCAATTTGCAGGATTTTCAGGGAGGTGGGGTTCGATTGGGGTTGGTGTAATATAGAGGACGTGTATGGTAGTTTTAAATTTGATGGTAGAGTTGTGATATTGTGTGATATTTTGTATTGACGAGTTGAGTGAATCTGAGGAGTATTAGTAGAAAATTGTTTGTTTGTTTGTTAGAGTTTGGTGATTGATGAATGTATATGTTTATGAATGAGGGGTATGTGGTGACTGTAGGATGTTGTTGCATTGTTGGATAAAATTGTGGTTTGGAAAAGTGGGAATTTTGATTTTGGGAGGGGCGTTCAACTTTGGGGGCGGAAATTCATGCATCTCCCCCGTACATTATTTCTGCGATTTTGCGGAATTTTCGGGGAGGTGGGGTTCGATTGGGGTTGGTGTAATATAGGGATTGATGTAGGTGGATGGATTGGATAAGAATATGTAAAGATAGTTTAGGTGGAGTATAGAATGTGAGTATGTATGTTGACTATGTATAGGTTACAAGTGATGCAGTGTTTTAGATTGTGTTGATAGAGGTTTGTTAACTAAAGATTGTATTGAATATAAACTATAAAGTTATTTGTTATGTGTGTTGTTAAGGTTTCGGTTGTGCAGGAGATTAGGGGTTTGGTAAATCGGAATTTTGGTTTTTGGGAGGGGCGTTCAACTTTTGGGGCCGGATTTCATGCATCTCCCCCGTACATTATTTCTGTGATTTTGCGGAATTTACGGGGAGGTGGGGTTCGATTGGGGTTGGTGTAATATTAGTGTATGGTAGGGAGGAGGCGGAAGGTTATGAGTTATAGATTGATTTATGTTTTGATATTTTGTTAGTGTATGATATGATAGTTATTAAACTGAGACGCAGATTGAG
Tc_minicircle_Y_4.151
TTGTTAGGAATAGAAATGAATTGGAATTGTTGATGATTTGTTTACTGTGTTAAGTGTATTAATCTGATAATCTATGGGTTACGGTTTAGTGTATTTGCATCGTGATTTGAGGTTGGAAAAATTCTGGAAAGTGTGGTTTTGGGAGGGGCGTTCAACTTTCAGGGCCCAAATTCATGCATCTCCCCCGTACATTATTTTGTGGAATTTGTGGAATTTTCGGGGAGGTGGGGTTCGATTGGGGTTGGTGTAATATAGATGGTATGTTATGCTATGTTTTAATTTATATAGTTATGAATCTGAATGTGTTGAATAGATAGATCGGGCTGTGTAGAAATTGGTGAGTATAATGTTAGTAGATTGATTTTGTTGATTTAGTAATTTAGTGTGTTAAGATATATGTTATAGGAAGGGTCTGTGGTTGGTATAGGTGAGAGTGTTATGGTTGTTAGTGTTTGGTATGGAGAAATTAGGAGGTTAAAATTTGTGGAAATTCGTGTTTTGGGAGGGGCGTTCAGATTTTGGGCCGGAATTTCATGCATCTCCCCCGTACATTATTTTGGTATTTTAGGGGGTTGTCACGGGGAGGTGGGGTTCGATTGGGGTTGGTGTAATATAGCATGGATGGTGATAAGGTGTATAAGGTTTAATGATTTGATATTGTATAGTTTTAATTTGTGATGAATAGTTAACCAGACAAACGAGACTAGAGATGGAGAGAGTGACAGAAGATTATAATAGTTTCTTTGGATTGTTAATAATGTGTAGATTTATAATATATTCATAAGAGGGGTTGGTTGTTGGTTTAGGGTGGTATGGTTGAAAATGTTGGTTCAAAAATTCGTGAAAACTTGGTTTTGGGAGGGGCGTTCAGATTTTGGGCCGGAATTTCATGCATCTCCCCCGTACATTATTTCTCGATTTTTGAGGGTTGTCACAGGGAGGTGGGGTTCGATTGGGGTTGGTGTAATATAGTGATGGGCGGTTAATTATGATAATTTGTTATGTGTGGTTTTGATAATGTTTCGTTTGTTAGTGGTGGTTATAGTGTATAAGAGTACGCTATGTAGGAATGATGAGTTATAGTATGCAATAGAATGTGTATTATGTTGTAAAGAGTGTAAGTTATAAAATGCTATAGGTTGTTTGGGTAATGGTTGTGTATAGGTTATGTGTAGGTTAAAATTGGAGTCTTGAAAACTGGAATTCTTGGTTTTGGGAGGGGCGTTCAACTTTCAGGGCCCAAATTCATGCATCTCCCCCGTACATTATTTTCGCTAAAATTGGGAGTTTTACGGGAGGTGGGGTTCGATTGGGGTTGGTGTAATATAGAGGGACGGTAGGATAGGATGTGGTAGTTAAGATTTATTTGAGTATACTTAGTTGGTGTTTGTATTTGTAGATCTATGGTGTGATGTATGTTATAAAATGTGGTGAA
Tc_minicircle_Y_4.152
GAGGTAAAAATAATTCGGAAACCTCTGTTTTGGGAGGGGCGTTCAACTTTTGGGCCCGGATTTCATGCATCTCCCCCGTACATTATTTTCGCCAATTTGCAGGATTTTCGGGGAGGTGGGGTTCGATTGGGGTTGGTGTAATATAGGAGCTATATACTAGAGTTTGTTCGATTTGTTTATGATTGTGGTTATGCATGATGATTTGTGTCGATGTGTATGTATGTTTTGAGTTGGTAGAGTAGATAAGATTGTTATGTTTTAGTTAGTATATGTTTTGTTCTTGAATTGTTAATTAATGTTATGGTTACGGTTGAGGTTGTGTGTTGATAGGTTGAGTGTGGTAGTTGTAGTGTGATTGTATCAAAATGTGGGCATGGAAAATTCAGTAAAATTCGATTTTGGGAGGGGCGTTCAACTTTCAGGGCCCAAATTCATGCATCTCCCCCGTACATTATTTTCGCCAATTTGCGGGATTTTCGGGGAGGTGGGGTTCGATTGGGGTTGGTGTAATATAGGATTGGGATGGATGGAGACTATGATAGTTTAACTGAGATTTATGTTTATGTTTTATTATGTTATAGTATGTGATAGATAGATGAGGTCACTGTGAATATGAGTGTGATAGAATAAAGATGATTGTTGTGTAAAGTTATTAAATCTGTTGAAGTATAATATATTTATTTATAGGTAACGGTAGGGTGATTATTGCAGTATTTATGGGTAAGGAAAATCGCAGAAAATTGGTTTTGGGAGGGGCGTTCAGATTTGGGGCCGGAAATTCATGCATCTCCCCCGTACATTATTTTGGTATTTTAGGGGGTTGTCACGGGGAGGTGGGGTTCGATTGGGGTTGGTGTAATATAGGGTTTGTGAGATGGTGGTTTGAATATGTTAGTTGATTAGTGTATTGTATGATAGCTAGAATGTGTATTGATGAGAGTGAGATGTTTGGATGATGTATAGTATAGTATTGAGAGTAGTTCTAAGTTATAGTTGATCATTGAATGTTATAATAGATAGTTGGTGGATGAATGGCGATGGTGACACGATAGGTTTGTATTGTGGGGTTGCAACATTATTTTGGGTGTCTGAAAATCTAGGAAGTTGTGTTTTGGGAGGGGCGTTCAACTTTCAGGGCCCAAATTCATGCATCTCCCCCGTACATTATTTTAGCCATTTTGCGATTTTGTCGGGGAGGTGGGGTTTGATTGGGGTTGGTGTAATATAGACTTGGTTAGGTTGTAGGAATTTCGATAATGTTATTTTTTGATTATGTTTTATGGGTTGATTGTAGGTTTGATATGTTTATTTGTCGTGTTATATAGTGTGATGTTTGATACGAGTAGATGATATGTTTGGTGAGTGATAATGTTATAGATTTGTTCACGATATAATTTGTTTGATGCATAATAACGTTGAGGTAATATTGGAGGTTG
Tc_minicircle_Y_4.153
GTTATATTATTAGTTCGATTGGGGTTGGTAGTAAGGGGTGTTGAGTGAAAATGTGGTATTGGAATTTGGTGGAATTTGTGTTTTTGGGAGGGGCGTTCAAATTTGGACCGGAGAATTCATGCATCTCCCCCGTACATTATTTTGTGGAAAATGGGGGTTGTCACGGGGAGGTGGGGTTCGATTGGGGTTGGTGTAATATAGGCATTTTGTTGGAACAATGGTTGCGCTGGTATATGCGTGGGTTGGTAGATTGAGTAAAGAGTTGGATTATGTTATTGAGTCTGTGATTTGCGTGTTATAGTTATGATGTACAGTGTCAATGTTGTTTGAGATGGTAGTTGAGTTAGTGATAAAGAATTGTTAATAGTGTTAAGTGAGAGTTATAAGAACATATTTTATTAAGTTTTATGGTTACGGAAATTCGCGGATTTGTGGTTTTGGGAGGGGCGTTCAAATTTGGGGCCGGAAATTCATGCATCTCCCCCGTACATTATTTTGGTATTTTAGGGGGTTGTCACGGGGAGGTGGGGTTCGATTGGGGTTGGTGTAATATAGATACTGAGTCATTATGATTTTGTACATTGGATTTGTTTTAATGATGTTGTTGAAGATACTGTGTAGAAAGTTGCAGGATAGTTTACAAGTGAGTTATGTTTGTTTATATGCTTGTTATAATAATGTTAATGGTATAAGTTGTTTAGTGTTAAGGTGGTGTGTTGTTATGGTGGTGGTAACGGATAATGTTGTTGGTTTGTGATTTAAGTAAAATTGGATCTGGAAAATCCGAAAATTTGGTTTTTGGGAGGGGCGTTCAAATTTGAGGCGGAAAATTCATGCATCTCCCCCGTACATTATTTTGCCAAAATCAGGGGTTGTCACACGGAGGTGGGGTTCGATTGGGGTTGGTGTAATATACAGCATGGTGGAGAATACATATTTTATAGTTTAAAGTTGATTAGTATGGTAGTTGATTTATAATGTACTCTGTGATAATGTATACTGCAAGATGATAAAGTGAGAAGATGTTATGTAGAGTATGTTCAGTTGGAGTATTGATGATGTTATGTTTATTGTATTTATGTTTATGGTTGGTGTTGTTAGGGTTGATTGGTATTGATAACAGGTATCGGAATTAACAAATCTTGGTTTTGGGAGGGGCGTTCAACTTTCAGGGCCCGAATTCATGCATCTCCCCCGTACATTATTTTACCCAAAACCGTGGATTTTACGGGGAGGTGGGGTTCGATTGGGGTTGGTGTAATATAGTGTGCGGGTATGGGTAAGAATTATTTATGTATATTTATTTATAATTTAGTTGTAATTTCTTTAGTGTGTGAATTGAGTGATGTAGTATAGAGAAGACAAAAAGAAAATGTAAGAGATTGAAGAATGTTAGTTTAGTTTATATTCATTGACTTAGTTTATGTAT
Tc_minicircle_Y_4.154
AATAAACAGAATAGTGAAAGGTTGAGTGTTGATTTATTGAATATGTTTATTAATGTTATGTATAAAATAATATTATGTGTTTAGTCTATGATGGTGTTGGCTGCAAAATTATTGGTCCGGAAAATGTGGTAAGTTAGTTTTGGGAGGGGCGTTCAACTTTTGGGGCCGGATTTCATGCATCTCCCCCGTACATTATTTTCTGGAATTTGCAGAATTTTCAGGGAGGTGGGGTTCGATTGGGGTTGGTGTAATATAAGGGTTGTTATTTAGTATTTTATTTATTATGATATTGTGGTTGTATATGTTGACGTATGATAGGTACAGATTCAAGTGAGTGGTGTGATAATGTATTGTTGAATTATTGAATGTATGTTGATTAGTTATGTAAGTATATCTATAGTATAGGTACTGTTGTTTAAATTGGTAGGAGGGGTAGTGTATGGTTCTGTAGGTAATGGTTACTCCTAAAATTTGGAGGTCTAAAATTACGGAAACTTTGATTTTGGGAGGGGCGTTCAAATTTGGGGGCGGAAATTCATGCATCTCCCCCGTACATTATTTTATCGAAAATGCGGAAATTTCGGGGAGGTGGGGTTCGATTGGGGTTGGTGTAATATAGAGGACTGGATTGGTTAATGGATAGGGTGTGTATGATTTGTATGATGTATTGATGACGAGAGGCTGTAGTTTGGATTTGTATGAGATGATAGAGTTGTTAATTTGATATGTTATATAATCTGTATATATTTGTTATATTGGTTAGATAGGTATTGTTTTGTTGTTGGTGGTTATTGGTGAAGGGGTACTAGTGAGGTTATGCATCACAAAATTTAGGGTTATAAAAATACGGAAATTCTAGTTTCGGGAGGGGCGTTCAGATTTTGGGCCGGAAATTCATGCATCTCCCCCGTACATTATTTTAATGATTCTGCGGAAATTTCGGGGAGGTGGGGTTCGATTGGGGTTGGTGTAATATATGCTGATGGGTGGTTATGGTTATGTATGGAATGTATACTAAAGACTAGTTTATGTATTGAATATGATGTGTGATAATTTATTGAATTGTTTGAGATGGTAATTGCTTTATGTCTGTAGGTGAGTTTAATAGATTACAAACATAGATAAAATTGTTAGATGTATTTATAGTTATTATATGTTGTTGAATGGTGTAGGTATGGTAGCTAGGATAAATTGGGGGCTCGAAAAATACGGAAACTTTGGTTTTGGGAGGGGCGTTCAAATTTGGGGTCACAATTTCATGCATCTCCCCCGTACATTATTTTGTGGAATTTGTGGGATTTTACGGGGAGGTGGGGTTCGATTGGGGTTGGTGTAATATAGGGCTTGTGCATAGGTATGGGTGTATGAGTTGAATGGTTTGATATATTGTTTGTGATTTAGTTAGTTATGTTGAGATATAGGTGAGGAATGATATTGTGTATGGATTG
Tc_minicircle_Y_4.155
GATTGTATAGTATCTTGTTATAATAGTCTTAAGAATATTCTGAAAATTTGGTTACGGAGAATTAGGAAATTGTGGTTTTGGGAGGGGCGTTCAACTTTTGGGGCCGGATTTCATGCATCTCCCCCGTACATTATTTTATCGAATTTGCGGAATTTTCGGGGAGGTGGGGTTCGATTGGGGTTGGTGTAATATAGAGGGTGGGTGGTTAATGGTGTAGACGATTGAATGTGATTTATGATTTGTGTGTATAGTGTGTGTATAGTATGATGTGTTGTGTGAGCCAAAGATGCGATGGATGAGAGTTGATGAATAGATTGATTATTTGATTATGTTTACTGATTTTGTTTTGATATTTGTTATCTATAAATGTTTGTTGGTTGTGAGTGTGTTGGTTACAGGATAGTTGGGTGTGGAAGAATGCGGGGATCTGGTTTTTGGGAGGGGCGTTCAACTTTGGACCCCGAAATTCATGCATCTCACCCGTACATTATTTTAGGATTTTGGCTAAATTTACGGGGAGGTGGGGTTCGATTGGGGTTGGTGTAATATAGCATTTATGGGTGAGTTATTATTTTGATATTGGTGTTATATAATTTATGATGTTGTTATGTACGAGGTGTGATAGAGAATGTGACAGAGTTGGATAGTTAGAGTGTTTATGTTTGTTCACTATGTTTAGTAATGTTAAGTATATGTTTGTTATAAAGTGTATGGTAGTTGTTGCGTTACGAGGTGATTATGGGTGGTTGTGTTGAAATTAGGGGTTCCAGAAATCAGGAATTTTGGTTTTGGGAGGGGCGTTCAACTTTGGACCCCGAAATTCATGCATCTCACCCGTACATTATTTTAGGATTTTGGCTAAATTTACGGGGAGGTGGGGTTCGATTGGGGTTGGTGTAATATAAGCAATGTTGCTGAAGAGTGTGTATTATAATGTTATTTTATGATTATGTGTAGTGGTCATTAGATGTATGATGTATGTATTAAAACAAATTAAGAAGAAGTGGTAAGGTGAGAAATGAACTTTGATTGTTGTTAATGTTGATATATTGTTGTTATTTATTTTTATTATAGTTTTGGTTACGGTTGTTACTGTGGGTGTGTATATTACCGCAAAATGGAGGTTAAAAAATCTGGAAAATCTGGTTTTGGGAGGGGCGTTCAAATTTGGGGCCGGAAATTCATGCATCTCCCCCGTACATTATTTGGTCGAAAGTGGGGGTTGTCACGGGGAGGTGGGGTTCGATTGGGGTTGGTGTAATATAGCATACGAGGTGTTTGTGTGTGGTAGGATGGTGGTGTGATATACGTTATAGTTTTGTATAGAGTTAGGTTATGTTATATTATACTATTACAGTTGATGATAGTTGTGAGTGTGTAGTTGAGTGGTGTGATAGTATGGTAGGAGGTTGATTGATATT
Tc_minicircle_Y_4.156
GAGATCGTTGATAGAATATGTTTGTGTATTGTATTGTTTATTTAATTATAATGAGTGGTTGGTGAATTGGATTGGTGGTAAAAATGGCTACGGAAATTTCGGAAATCTTGGTTTTGGGAGGGGCGTTCAAATTTGGGGCCGGAAATTCATGCATCTCCCCCGTACATTATTTTGTGAAATCGACGGAATTTTCGGGGAGGTGGGGTTCGATTGGGGTTGGTGTAATATAGTGTTCGGTACTGGATTGGATTTTGATTTTAGAGTGATGAGTGGATACTATAGTCTTTAGTGTATTGTTGTGAATATAGGATGACTAACATTAGTATGTGGAAGAGTGATGATAGAGTTGTTATAGTAAGTTAATGTTGACGATATGTTAGACTATAAATTTATTTATTGGTGTTGTATGGTGGGTGGTTACGGTTGAGCGGAATAAAATGGGTATGAAATTTTCGGAACGTTGTGTTTTGGGAGGGGCGTTCAACTTTTGGGGCCCAAATTCATGCATCTCCCCCGTACATTATTTCCGTGATTTTGTGGATTTTAACGGGAGGTGGGGGTTCGATTGGGGTTGGTGTAATATAGCATGAGTGGGTGTTAAATTGATTCTTTGTTTCTTTGATTTGTTATATTGTGTTATGACGTGTGAGGTTGAACTAAGAATGTCATGATTTGATGTGATGAGTGGTAGTTTGATATAGTAGTTATTATAGTTATAGATTTGATATTATACTATTATTGTTTAGGTTAGTGCTTGAGGTTGGGGTGAGGGGTTGTGTTATAGGTGTGGATGTTGAAATTTAGGGGGTATAGAATTCCGGAAAATCTGGTTTTGGGAGGGGCGTTCAAATTTGGGGCCGGAAATTCATGCATCTCCCCCGTACATTATTTCCGTGATTTTGTGGATTTTAATGGGAGGTGGGGTTCGATTGGGGTTGGTGTAATATAGTGTCGGATGTGGTGGTGATGAAGGTTGTATAATATAGTTTTATGTTTGTGTATGTTGTGTTATGTTCTTATGACGAGTGGCAGAATACAAATTAGTAAAGTGGAGAGTGAATAGAGTGTAAAGTTTATGTAGTATATGTTCATTTATATAGTTTGATGTTGTATAATGTTGATGGTGTGGCGGTATAGGTGGTATAGGTGTAAATTGCCACTCGGAAGTTTCTGAAAATTCTTGTTTTGGGAGGGGCGTTCAAATTTGGGGCCGGAAATTCATGCATCTCACCCGTACATTATTTCCGTGATTTTGTGGATTTTTACGGGGAGGTGGGGTTCGATTGGGGTTGGTGTAATATAGGAGTTGCGTGGTAGGGTGGGTTAAATGTTGTAGGTTAATTTGTTAGTATGTTATGGTAGTTAGTTTATAGTTGAGGTTGTGATGTATTTCTTTGAATGTGTAGTGGTGTAAATTTCTGTAGTTAGTTTTGGAGAGATAA
Tc_minicircle_Y_4.157
GTTACGGTTAATGTTATGTTGGTGAGTTTTGTTGTTCAGTGGAAAATTGGGGGGTAAAAATTTCCAGGAATTCTTGTTTTGGGAGGGGCGTTCAAATTTTAGGGCCCGAATTCATGCATCTCCCCCGTACATTATTTTACGGATTTTTGGATTTTGTCGGGGAGGTGGGGTTCGATTGGGGTTGGTGTAATATAAGGGTATGGTGATTAGTGGATAATAATGTTTATATAGTTTTTATCTTGTTGTGAGAGTTGTGTATGTATGTTGATGTTTGTTATGCATTGAAGAACTATGTAGATGGATATTTAAGAGATGAATGTTATGTTTTGAATAATTTGTTTATTTATGTTAGACTATAATTGTTGTTAGTGTATGGGTGGTAAGGTGTTATTGGTAATATTTGGGGTTAGAAAATTTGTGGAAATTTGGTTTTTGGAGGGGCGTTCAAATTTTAGGGCCCGAATTCATGCATCTCCCCCGTACATTATTTTCAGGATTTGGCGGGATTTTCGGGGAGGTGGGGTTCGATTGGGGTTGGTGTAATATAGCATAGATGGATGGACTGGAGAGTATACATGATTTTGATTTCTGAGTTGAGATGATAGAGATGTATGATGTATGTTATATTGCAAACGTAGAGGTCTTGGTAAGTAGTGATATAGTAAATTTGTATATAGTTGTAATAAGATAGTTATATATGTATTATGATGTTGTGATTGAATGTGGTGGGTGGTACTGGTGGTATATTGTCTACGGTTAAAATTAGGTCTGAAAATTTGTGGAAATTCTGGTTTTGGGAGGGGCGTTCAAATTTGGGGCCGGAAATTCATGCATCTCCCCCGTACATTATTTCCGGAATTTGGCGGGATTTTCGGGGAGGTGGGGTTCGATTGGGGTTGGTGTAATATAGCATAGGTATCTGAGTATAGTTATAATTTGAGTTTGATAGTTTATGGATGTGATGATTTTGTGGTGAGAACTTGTATACGATGGTAGAGATGATAGTGATATGTTTGTTATATAGTTGATAATAGTTGTTGTATGTATTCTATGATTTGATTATATAGATTGGTTACGGTGTGAATGGTAGTTATAGGTGCAGTGTTAAAATTAAGGTCTGGAAAATTGTGGAAACTGTGTTTTGGGAGGGGCGTTCAACTTTTGGGGCCGGATTTCATGCATCTCACCCGTACATTATTTTGGCTAAAATTGGATTTTGTCGGGGAGGTGGGGTTCGATTGGGGTTGGTGTAATATAGGAGGCTATAATGGTTATGTTTAGGTTTGTTGTGTATGGCATGTTTATGGTGTGTGGGTGTATGCGTGAGTAAGATGTTGTTGGAGTGTGTAAAGTGAATATTGATTTGTTTGTTGAGATGATTTATGAATTTGATGGTGTATTGTGCTGGATAGTGTTTATTATATTGTG
Tc_minicircle_Y_4.158
GTGTGTTGAGTTTGAGTTTGTTGTTTGCGTGGTAAAATGGTTTTGGAAATATCGGAAAATCCTGTTTTGGGAGGGGCGTTCAAATTTGGGGCCGGAAATTCATGCATCTCCCCCGTACATTATTTTGTGGAATCGGCCGAATTTTCGGGGAGGTGGGGTTCGATTGGGGTTGGTGTAATATAGTGCTGGGGTGGATAATAATTTATAGATGGTATTTCTTGAATTGATTATGTGATATATGTTGTTGATTTGTAGTGTGGATGACAGTATGAAGGTGTTGTAAGAGAGATAGTGCATTTGTATTTTGTTGTGTTGTATAATTGTTATTTATTATATTGTTTTGATGTTTACTGTGGTGATTGTGTTATTGTATGGTGCTGTGGTTATACATAAAATTGGCAGCTGGAAAATTCGGAAAGTTGTGTTTCGGGAGGGGCGTTCAAATTTGGGGCCGGAAATTCATGCATCTCCCCCGTACATTATTTTGTGGATTCTGCGGAATTTTCGGGGAGGTGGGGTTCGATTGGGGTTGGTGTAATATAGTCTTAGTGTTGTGCTTATGGGTGGTGGTTAATGTTTCTAGATTTGATTTATGTTTATTTAATGTGGTTGAGTTACGAGTATGGTATGGTATGTTAGTAAGAACGTGAAGGTGGTTGTTATAGTATAGTAAGTTGTGATATGTATTGTATCGAAATTGTTATTATGTCTTAAGTGTATTATTTTATAAATTGGTTTGGATAACGGTGGTAAATGGTTATTAAAATTCCGGGAAATGTTGTTTTGGGAGGGGCGTTCAACTTTTGGGTCGGATTTTCATGCATCTCCCCCGTACATTATTTTGATGATTTTGGTAATTTTACGGGGAGGTGGGGTTCGATTGGGGTTGGTGTAATATAGGTAGATTGGTGTAGATACTTTATTATGTAGTCCTTGATTTGTATGGTTGTGTGGTAATGTGTGCAGCTAGTGAGTGTCGTTATGGGTGAGAGATGTTATGTTATACTTGTTATAGTTACAATCATTATAGTCTTCAGTTAAATATTTATTTGGTTTGCATGTGTTTGTATGTAGGGGTTGATGATAATGGTATAAAGTTGTCGGATAATGGTATAGAAAATTACACGGATTTCTTGTTTTGGGAGGGGCGTTCAAATTTGGGGCCGCAAAATCATGCATCTCACCCGTACATTATTTTCCCGATTTTGATAATTTTACGGGGAGGTGGGGTTCGATTGGGGTTGGTGTAATATAGGGGCTGTGGGTTGTAAGGGTGTCTTGTTAATGTAGTTTGAGAATTTGTTATTATAGTTCTGTGTGTATTGATGATTTGATCTGAACATAGAGTGGAGAATGAATGATGATAGTAGAGGTTATTTGATTGAGTTGTATATAGAATCTTTTAGTTTATATTATTTAGTGTTATGGTTG
Tc_minicircle_Y_4.159
TTATAACCTGTGGTTCGGAATTTGCGGAAGTTGTGTTTTGGGAGGGGCGTTCAACTTTTGGGCCGGAATTTCATGCATCTCCCCCGTACATTATTTTGGTGTTTTGGCGGAAATTTCTGGGGAGGTGGGGTTCAATTGGGGTTGGTGTAATATATACCTTGTTGTGCGGTATGGAGAAAATGATGGTAGTTAGATTTTAATATGATTGTATAGCATTGATTATGATTGATGTTATTTGTGTTGGTATAGTGATGGTGAGGTGAGATAGAGAGTTAGAGATGAATAGAATAGATTATTGTGTATGACTTGTTAGAATATTAAGTATTGATTCTGTAAATTGTTTGTTGGTGTGGTTGTGTGTCAGAAATGTGGTACGGAAAAGTTTGAAAATTCTGGTTTTGGGAGGGGCGTTCAAATTTGGGCCCGGAAATTCATGCATCTCCCCCGTACATTATTTGCACGAAAATGGGGGTTGTCACGGGGAGGTGGGGTTCGATTGGGGTTGGTGTAATATAGGCTTGGTGATGATGGTGTTATTCTATGTATGATGAGTTGTGTTATCGTATTGTGTATATTGTGAGTTTGTGATGATATGAGTGACAAGTGGTATTTCGTTTTGAGGTGCGTTGATGAATTTGATTATTGTTGATATGTTAAAGTTTAATAAGTATATATTATTTATTTGTGTATGGTGATTATCGGTTAAGGGTTACGGCATAGGTGTAAAATATGGTCTGGAATTTGTGGGAAAGTTGGTTTTTGGGAGGGGCGTTCAACTTTTGGGGCCAGGATTCATGCATCTCCCCCGTACATTATTTTATCGATTTGGTGAAATTTTCGGGGAGGTGGGGGTTCGATTGGGGTTGGTGTAATATAGGCTCGGATGCATGGTTAAAGATTTATTACAGATTGACATTATTATGGTATAGTCTTTAGTGGAAGAGATTGATAAGTATTTCGACGAGGAGAGAGTGGTAAGAGATTAGTTGATGAATAAAGATTTTGTTAATGATGTTAATTGTTATGTTTAGTATTCTATAGATGGTTGGGGTTGGTAGTATGGGTAGGTAGTTGTTACTGGATAAAGTGGGGTATAAAATTTGCGGAAACTCTTGTTTTGGGAGGGGCGTTCAACTTTTGGGGCCAGGATTCATGCATCTCCCCCGTACATTATTTTACCGATTTGGTGAAATTTTCGGGGAGGTGGGGTTCGATTGGGGTTGGTGTAATATAGAGGTCAATGATGGTGGGATGTTATAATGTATGGTTGTTGTTTGAATGTGATTACGATTAAGAATGTATCTATTGATTTGTGTAAGAATTGAATGTCAGTGATAGGTGGTTGAAGTATGCAATGAGATGTTAATTTATGTTTAATTGTTTTGTTTTGTTAGTTATAATATGTTGTTGGGTTGAGGTTGGTGGTGTATTGGTGG
Tc_minicircle_Y_4.160
TACGGTGTATTGGTTATGGGTGTGCATATGATGATGTGTTGTTACTAAAATTTGGTCATAAAATTTCCGAGAAAACCGGTTTTGGGAGGGGCGTTCAAATTTGGGGGCGGAAATTCATGCATCTCCCCCGTACATTATTTCCGCCAAAATGCTGGATTTTACGGGGAGGTGGGGTTCGATTGGGGTTGGTGTAATATAGTACCTGTGTAGATTATAGTTATTCATTGAGTGGTGATTTAGTGTATGGTTTAGTTGATTATGTATAGTTCACTGCGATGTGTTAGTTTGATGGATGAGTAGATGTTCGTCATTTAGTATGTTCTGTTTTGTTTGTATTGTATTGTATATCTGTGTAGGTGGGTGTGAGTTAATGTTGGAGGTTGTGTCTTGGTTGTTACGCATAAAAATGGTAACTGAAAAATCGGAATTTGTGGTTTTGGGAGGGGCGTTCAAATTTGGGGCCGGAAATTCATGCATCTCCCCCGTACATTATTTTGGTATTTTAGGGGGTTGTCACGGGGAGGTGGGGTTCGATTGGGGTTGGTGTAATATACAGTTTGAGGTTGGTAAAATATTTCGTGGTAGTTTATGATTGTGTAATGTGATCTATTATGTTATTGGTGTATGTTAGTCACTGTATGAGATAATGATAGTGAGGAGATCTGAGTTATTGTTGTTAAGGTTATTGTGTTATGTTTTGATGTTATTATATTAATGTTTATCTGTGTGGGTGTGGATATGGTTATGGGTGGCGTGGAAGTAGGCTATAAAATTTTCGGGATTTTTGATTTTGGGAGGGGCGTTCAACTTTTGGGGCCGGATTTCATGCATCTCCCCCGTACATTATTTCCGCCAAAATGCTGGATTTTACGGGGAGGTGGGGTTCGATTGGGGTTGGTGTAATATAGCGTGTGCAGTTTAATGGTTTATCTGGATTTGATTTTGTTTGTTAGTGAGTGATAGTAGATGTTATTGATTTGTGTTAAGGTAGATTCGATAGAGTTAGAATGTGAATATGAGTAGATGTTTGTTCAGATTTGTTTGTTGTTAGTTAATCGATGTATATTATAGAATTGGTAATGATTGATGAAGATTGTTGTGGTAATTGTTTGGTAGAAATGGGGTAAGGAATTTCCGAGAAAGTTGGTTTTTGGGAGGGGCGTTCAAATTTGGACCTCGAAATTCATGCATCTCCCCCGTACATTATTTCCGCCAAAATATTGGATTTTACGGGGAGGTGGGGTTCGATTGGGGTTGGTGTAATATAGTACGAGTGGTAGTATTGTTATTCTTTAGTTTTGGTTATGATTTAATGATGTGTTAAGTATGGTGTATAACATTTGATATTTGTTGGAAGTGAGTAGATCTGTGTAGTGTATGTTGTTCTGTGATTGTATTGTATATCGATAAACTATAATAATCATGGT
Tc_minicircle_Y_4.161
GTGACGTAACGATGTGTGAATATGATTTTGATTTGTTTCATTATGTAGTGTATTGGTATGATTTATGTTATAATACAAGTGTGAAAATTTGGTGAGTGATGGTATAGTAAGTTTGTAGAAGTGAATAGTTTGTGATACATGGTAATTGTTTTATATATTATAATGTTTGAGGTTGAGTGTGTAGTATGGGAGGTGGTATACTGCTAGAATGGGGTCTGGAATTTCGTGGGATCCTGGTTTTGGGAGGGGCGTTCAAATTTCAGGGCCCAAATTCATGCATCTCACCCGTACATTATTTTGCCGATTTTCGCATTTTGTCGGGGAGGTGGGGTTCGATTGGGGTTGGTGTAATATACAGTGGGTGACGTAGATGATATAGATGTTATTTTGATTTGTTTTATTGGTTATGATAATGGTGTGATATACTATGACGATGAAAGTGAGTATGAGTTAGTGAGTGAGTATAGATTGTTTTGTTTACTGTTTGTTTTGTTGATACTGTTATAATGTTTATTAATTTATGTGCTTGGTATGGTACGGATGGGTTGTTACGGTTACGTTTGTGATCCTAAAAATACGGAAATTCTGGTTTTGGGAGGGGCGTTCAAATTTCAGGGCCCAAATTCATGCATCTCACCCGTACATTATTTTGCCGATTTTTGCATTTTGTCGGGGAGGTGGGGTTCGATTGGGGTTGGTGTAATATAGTGTTGTGGTTGCTAGAGGGAGTATGTTATGTGCGTTAAGTTGATACAGTTTGAATACAGTTGGTGGTGTGTTAGTATAGGTTGTTAATGTACTTGATGGTGAATAGAGAGTAACATAGTTGTTGTATTGATATTCGTGTATGAGGGGTAGTTGTGTATGAGGGGTAGTTGTGTATGAGGGGTAGTTTGGTGTGCGGTTAGTGCGATGTTATTGGTCTAAAATTTCCGAGAAATCTTGTTTTGGGAGGGGCGTTCAAATTTCAGGGCCCAAATTCATGCATCTCACCCGTACATTATTTTGCCGATTTTGTGGAATTTTCAGGGAGGTGGGGTTCGATTGGGGTTGGTGTAATATAGAGGGTGGGTGAGATGATTATAAAGTTGTTATGTTTGAATGTTGATTTATGTCTTAGATTGTGATGTATAGATTATGAACATGTAATATCTAGTAGGTAGAATAGTTGACGTTATTTTGTTATGTATTGATAGTTTATAATGTTGTATACTTAGTTATTAATCTGTTTAGGGGATATGGTGGTGTGGTTTAATGGATTGGTTGATAAATTGGGTACGGAAAATTCGGAAAATTCGGTTTTGGGAGGGGCGTTCAAATTTCAGGGCCCAAATTCATGCATCTCACCCGTACATTATTTTGCCGATTTTCGCATTTTGTCGGGGAGGTGGGGTTCGATTGGGGTTGGTGTAATATAGGGTTT
Tc_minicircle_Y_4.162
TTCTATGGTAAGTTAGATGGGTATGGGTTAGGTTGTTGATGCATAAAAATGGTGCCTGTAAAATTACGAAATTTTGGTTTTGGGAGGGGCGTTCAAATTTGGGACCGAAAAATCATGCATCTCCCCCGTACATTATTTGGTCGAAAATGGGGGTTGTCACGGGGAGGTGGGGTTCGATTGGGGTTGGTGTAATATAGGGACTGGATGGTGTGGTATAGTATATTGTTATGTCGTTGTATACTTGATTGATATGTTTGCTGTGAATTAGTGGTACATAGATTGTAGGTGTGTAGTAGAATAGATTTGTTAACGATGGTAGATATGTTATTCATAATGTTGTATAGTATAATGTATACACTGTAGGAGGGGTAGTTTAGTGGTTACTGTTGTTTATGCTGTAAAATTGGGTTTGCAAAATTGCGGAATTCTGGTTTTGGGAGGGGCGTTCAAATTTGGGGCGGGAAATTCATGCATCTCCCCCGTACATTATTTGGTCCGAAATTGAATATTTTACGGGGAGGTGGGGTTCGATTGGGGTTGGTGTATTATAGGCTTTGTTGGATGATGGAAGGTACAGTGATTTATTGGTTATAGGTTGAATCTATTTGTTTGTGGTTTGTATTGGATAGTTTGTGTGGTGTTATTGTATGGTGAGTTCAAGATAATAAACATACAGAGAAGAGAGTGAAGTATATGTTGTTTGATCGGTTGTATTGTTATTAAGTATAGTGTTAATAATATAATATGTTTGTCTGTTATTTTGTGGGTTTGGTGAATCGGTACGTGTGGTTTTGGGAGGGGCGTTCAACTTTTGGGGCCCGGATTCATGCATCTCCCCCGTACATTATTTTGGCTAAAGTGACGGATTTTACGGGGAGGTGGGGTTCGATTGGGGTTGGTGTAATATATAACCGATGACATGGTATTATTTCTTGATTTTGTATCTTAAGTTTGATTTGGATGTGAGTATGATGGTAGTTATTGAACAAATATGAAGATAATGATTGGTGATAGTATGTTGAAGTTGTATACATGTTTGTTTGAGTTAGTGGATTATTATTTATGTTTGTGTTGTGGGTTGGAATGGTAGGATTGTTTGGTTCAAATTGGTGGTTATGACGATATAAAAATTCCGGAAAATCTTGTTTTGGGAGGGGCGTTCAAATTTGGGGCCGGAAATTCATGCATCTCCCCCGTACATTATTTGGTCCGAAATTGAATATTTTATGGGGAGGTGGGGTTCGATTGGGGTTGGTGTAATATAGTACCTGTGGGTGTCGGGTGTGGAATTTAGGATATGTTTAGATGGTTTATATTATAGTTTTTGAATTGTGTATTGATGTGATGAATGATAGAGACAAATTGTGGACGAGTGGAGAATAGGAGATGTGTATGAACGTTGTAATCTATGTTTATGGTATGTTATAATGT
Tc_minicircle_Y_4.163
GTGATGTGATTGTTTTGTAATGTAGTAATGATTGAAAGTTGTAAATTATTAGTAAAGTGGTATCGGAAAATTGTGGAAAAGTTGGTTTTGGGAGGGGCGTTCAACTTTGGACCCGGAAATTCATGCATCTCCCCCGTACATTATTTTGATGGATTTGATGAATTTTACGGGGAGGTGGGGTTCGATAGGGGTTGGTGTAATATAGGCGGGTTGCTTATGGATGTTGGGGTTATATAAGGTTGTTGAGGTAGTAATGGGTTATTTGTTTAGTTGATTATATATGTATGAGTGTATGTTATGATTATGACTCGAACAGTAAGATGGAGTTGAATAGAGGTGTGAGTGAAGTGTGTTTATTATTGTTGTTGTTATCGTTTTAGTTTAGGTATTAATTGTTTTAATTTTGTTGGTGGTAGGTTGGATATGGGTCAGAATTTTTCGGGAAACTTGGTTTTGGGAGGGGCGTTCAACTTTGGACCCCGAAATTCATGCATCTCCCCCGTACATTATTTTATCCAAAACCACGGATTTTACGGGGAGGTGGGGTTCGATTGGGGTTGGTGTAATATAAGGATAATGTATCTTGTTGTTTGAATGGTTAGATGATTAGATTGAGTTTGTTTGATTGTAGTGATGTGTATTCTGTTATTAGTTGTGAGGTTATGTTATAGAATGTAGATGATTGTTGTGTTTGGTGTGTTGTTAATATGTTCAATTTAATTTTATCTTATATGTTGTGGTTGTGAACTTGATTTAGGTGGTTAATGGTGGTATAGAGAGGTCTGAAAAACAGGAAAGTGTCGTTTTGGGAGGGGCGTTCAAATTTGGGGGCGGAAATTCATGCATCTCCCCCGTACATTATTTTATCCAAAACCACGGATTTTACGGGGAGGTGGGGTTCGATTGGGGTTGGTGTAATATAGTGTCAGTGGTAGAATTATGTTTATGGATGATTAGAATGTTATTGTGTTGTGTGATGATCTATGAACTGTACAATGTTATGGATAGTGATGGAGATAGTTAAGAGAGTATGAATAGTGAATTGAGTAGATGTTATTATATGTTATCTGTGATATGAGGGGTATGTGATATGGGTTATGGTGTGAGGGGTAGGTGAGTGTTGTTATGGTGCTGAAATACTGGTCCTGAATTTCGGTAAAGTTTGGTTTTGGGAGGGGCGTTCAAATTTGGACCCGAAAAATCATGCATCTCCCCCGTACATTATTTTATCCAAAACCACGGATTTTACGGGGAGGTGGGGTTCGATTGGGGTTGGTGTAATATAGGGAGTGTGCTCTAAGGTGGATACTGTGTGTGAATGGATGGTGATAATGTTGTGTATGTATTGTAGTTTAGTCTTTAGTTTTGTATAGTTATGGTATAGAGACATGTATAGACAGATGGTAGAGATAGGAAGTAGAGTGATGGA
Tc_minicircle_Y_4.164
TATAGATTTATAATTTGGTTTCGGTAATGTTTGCATGCGTGTGGTAAAATAGGGGTTGTAGAATTCGGAAACTTGTGTTTTGGGAGGGGCGTTCAAATTTCAGGGCCTAAATTCATGCATCTCCCCCGTACATTATTTTGTTGGTTTTGGGATTTTTACGGGGAGGTGGGGTTCGATTGGGGTTGGTGTAATATATACTAATGCTGTTTATGGTGTAGAATTGGATTGGGTGTCTTTAGTGATAGTTGATGGTTGATGTGTAGAGTTTAGTGAGTGAGGTAGTTAATGTATCTGTTATGTATCTATGTACTGGTTATTGTTTAATGTCTTAACTTGATAGTTTATGTTATGGGTAGGAGGGTTAATTATGTTGGGTAGTGGATGGATGGTGTTATCATGCATAAAGTTGGGTCAGAAATTTCGTGGAATCTTGGTTTTGGGAGGGGCGTTCAAATTTGGGGCGGAAAATTCATGCATCTCCCCCGTACATTATTTCCGTGATTTTGTGGATTTTAACGGGGAGGTGGGGTTCGATTGGGGTTGGTGTAATATAGGGATTGCGGTGAGGGTTAGTTATGATTTTGATGATTGATATTGTATGGATTGTGTTTATGATGAATGAGTATACAGTTGAGTGTGAATTGGTGTGAGGTAGTTAGTAGAGATGTATAGTAGTTATTTAGTTTGGTATTATTGTATATACGTTACTATTATACCTATACTGGGTTTGTATAAGGTGCTGTTGGTAAATGTTGGTAAATGTTGGTCTGGAATTTTGCGGGAATCTTGGTTTTGGGAGGGGCGTTCAACTTTTGGGGTCCAAATTCATGCATCTCCCCCGTACATTATTTCCGTGATTTTGTGGATTTTAACGGGGAGGTGGGGTTCGATTGGGGTTGGTGTAATATAGGCGGTGTGGGTAGGTGAGGGGTTATAGTATTATGTGTATAGTATTGTTCAGTATATGTTTGAGTTGTCTTAAGTGTGTAGTTATAGTTTAGAGTTGTAATGATGTATGGAGTCACAAAAGTTTAATGGTGATAGGTTATGACAGTATAAAGATATGTTTGAAATGTGAACTATGAATTATTTGTTAGAATATTATTCTGTTGGTGGTGGTTATGAGGCTGGAAATTTCTGCAAAGTTCTGTTTTGGGAGGGGCGTTCAAATTTGGGGCCGGAAATTCATGCATCTCCCCCGTACATTATTTTATCCAAACCACGGATTTTACGGGGAGGTGGGGTTCGATTGGGGTTGGTGTAATATAGGCGGTGGATTCTGATTGTGTGTGGATAATGTTTATTAGTTTTATTGTTGTTTACTTGGTTGTGAATTTTGTTGATGATGTTTGAACACAGATTATGTAAGTTAAAGAATGGTGAGTTGTGTAAGTTTCTATTTTGTGTATATTTATGAATTTAATTTTGTAC
Tc_minicircle_Y_4.165
TGATACAGTTTGGATTGAAATGATTGATAATGAGTAATGTTGTTTCTATAAATCTGTTACTTGAGATTGTGGTGATTGATTGGTTTGTTGTTGGGGTGGGTAGTAGGTTACGCATGGTGAAGTATGGGTTCAGAATTTCCGGAAAGTCTGATTTTGGGAGGGGCGTTCAACTTTTGGGCCTCAAATTCATGCATCTCCCCCGTACATTATTTTGGCTAAATTTAGATTTTGTCGGGGAGGTGGGGTTCGATTGGGGTTGGTGTAATATAGGCTTGGTGGCTTGGTGTAGGGTGTGTAAGTTATATATGAGGTTACTTAGTTGATGTGTTAGAGTTGAGGTTAAGTATATGATGATGTTACTACGAGGAGATAAAGTAAGAGAGGATGTATAGAGTGTGATTGAGTTGAATGTTGAATGACTGATGTGTTATACTGTATCTATAAATCAATGTTTAGGTGGATAATGGGTATCGGAAAATTGGATAAAGTTGGTTTTGGGAGGGGCGTTCAAATTTGGGGGCGGAAATTCATGCATCTCCCCCGTACATTATTGTGCCAATTTTGGGGGTTGTCACGGGGAGGTGGGGTTCGATTGGGGTTGGTGTAATATAGAGAATGTGGTAGTTAAGATAATTTAGGTTTGATTGTTGTTTGTTGTGGTATAGGTGTGTATACAAAAGTTATGATAAGTGCAGTGTTCGTATCTTGTTTATGTTGATATGTCTTGAATGTAGAATGTATAAAATGTTAAATGCTTAAATTGGATACGATAGGTATGGTGTTGGATGTTGTATGGTGTGTAGTAGGTGGTAGAGTGTTGGTTGATTTTGCTAAAAGGTGGGTTCAGAATTTCCGGAAAATCTGATTTTGGGAGGGGCGTTCAAATTTGGGGGCGGAAATTCATGCATCTCCCCCGTACATTATTTTGTCCAAAACTGTGGATTTTACGGGGAGGTGGGGTTCGATTGGGGTTGGTGTAATATAGTGATTTTCTGTAGGGTGAATTTTGTGTAATGATTTATGTTGTGGATGTGTTAGTGGCGTTACAGAGGTGAATTATAGATTTTGTCTTGAGGGTGTTGTATAGATTTAGTTTGATGTGAAATATGTGAAGTGTTATGTGTTGTTATGATTATAATGTTGATAGGATAGACTATGAGGGGTTGAGGTGTATCGTTAAATGGGTATCGGAAAATTGGATAAAGTTGGTTTTGGGAGGGGCGTTCAAATTTGGGGCGGAAATTCATGCATCTCCCCCGTACATTATTTTGTCCAAAACGGTGGATTTTACGGGGAGGTGGGGTTCGATTGGGGTTGGTGTAATATACAGATTACGGTTACGAGTTGTTTAGATTGTTGTTATTAGATTATGTGTATTGTATGGTTTGAGTGTAGACAGTTAAGTTTATCTCAGAGTATAGTTGA
Tc_minicircle_Y_4.166
TAGGTTTGGTGATTGGTGGTAAGTTGTTAATTCTGTGGTAAGTTATGGTTAGGAAAAATTCGTGAAACCTTGGTTTTGGGAGGGGCGTTCAACTTTTGGGGCTCAAATTCATGCATCTCCCCCGTACATTATTTTGGCGAATTGGCGGAATTTACGGGGGAGGTGGGGTTCGATTGGGGTTGGTGTAATATAATGTGTAGCTCTGAGCATAGTTATAATTTGTATTCGATAGTTTATGATGTTAGTGATGATGTAATGGGATTTGTATGTGATGGTAAGAATGATAGTGATGAGTTCTTTGTATTGTTAGTGTTATGTTATTATGATTGAGTTATAATTTATTAGGTGGTGTGATTATTAGGGTGTGGAGTTTTGGAAGTAGGTTGTTTATGCTGTAAAGGTGGTTAGGAAAATTCGCGAAACTCTGTTTTGGGAGGGGCGTTCAGATTTTGGGCCGGAAATTCATGCATCTCCCCCGTACATTATTTCGTGGAAAATGGGGGTTGTCACGGGGAGGTGGGGTTCGATTGGGGTTGGTGTAATATAGTGGTATTGGTAGTATGAATTTGATTAAGTATGTTATGATAGTATATGATATGAGGGCGAGAACAAAGAGGTTATCTAGAGTGAGAGATAGTGTAAGAAGTTAATGTATTTGTTTGATTGTTTAAGATATAGTTTATTCATTAATGGTTTGTTTGTTGGTTTGTTCGGTTGGATGGTTAATGGTTGTATGTTGTATGTTGTATGTTGCGCATAAAATTTGGATGTTAAATTTCGGAAATTTTTGGTTTTGGGAGGGGCGTTCAAATTTGGGGCCGCAATTTCATGCATCTCCCCCGTACATTATTTTCTCAAAATTGGGGGTTGTCACGGGGAGGTGGGGTTCGATTGGGGTTGGTGTAATATAGGCATGTGGTGGGTGTGTAGGATTATGGTATAGGTGGTTAAGGAATGTGTAAGTTGAATATAGTTTGAGTTATACAGTTTATGTTGATTGTGTTAGTGATAGTTTATAGGTACATGGTTGATCGGTAAGAGTATGTAATAGATGATGAATTATGTTGAACTGAGTGTGTTATAGTGTTATATTGTTCTTAAAATATTCTGAAAATGTGGTTACGGAAAAGTGGTAAGTCTGGTTTTGGGAGGGGCGTTCAACTTTTGGGGCTCAAATTCATGCATCTCCCCCGTACATTATTTTGGCGAATTGGCGGAATTTTCGGGGAGGTGGGGTTCGATTGGGGTTGGTGTAATATAATAGCCTGTATGGTATTGTTTTAATTCATTTGATAGTTTCGGTGTGTGTTATGATGTGTATAGGTGAGTATGCAAGAAGTTCATTCAGTGTAGATGTAGATGGTTTGTATGTTATGTTATGTATGTTGATCATTGAATCATAGTTTGTTAGTTGATGGGTGGTAGTG
Tc_minicircle_Y_4.167
TATTGTGGTGTTGAATATGACAGGTAGGTTGAGGTGGTTATTGCGTAAAATATTGGTCTCGGAAATTCGGAAAATCTTATTTTGGGAGGGGCGTTCAACTTTTGGGGCGGAAATTCATGCATCTCACCCGTACATTATTTTGGGAATTTGGCGGATTTTCACGGGAGGTGGGGGTTCGATTGGGGTTGGTGTGATATAGAGTATAATTGATAATGTTATTTGATTATGTTGTTACTTGGATTGAATTGTTATGATAGTATGATACGATAGGTGAGAGTTGAAGAGGAGAGAGTAGAAATGAATTAGTTGAATATGTTTTGATATGTATAGAATTGTATTAACTATATTATGTTAGAGGTAGAGGTTGCTGGTTGCTTGTGGTGGTGATTTATAATGCATAAAAAGGTGTTCCAGAAATCGGGGAAGTCTGGTTTTGGGAGGGGCGTTCAACTTTTGGGGCCCGGATTCATGCATCTCCCCCGTACATTATTTTACCGAATTTACGGAATTTTCGGGGAGGTGGGGTTCGATTGGGGTTGGTGTAATATAGCGTTGGTAGTATTGTGTTTTATGAGTTGATGGATTGTTTATGATTTGATTGATGTGTGAATTACGTGAATGTAGATAAGGTGGGTGATTATCTGTAGACGTTGTTGATTACTTTGTTATGTTATGTATAATGTTGTTGAAGTATTCTATGTTTGGGTAGGGTAGCATTGGTTTGGGAGTGGTAGATTGTTAGTGGTTAGGTATAGTTATAAAGTTGTGGTTTGGAAATTCGGGAGTATGATTTTGGGAGGGGCGTTCAACTTTTGGGGCCCAAATTCATGCATCTCCCCCGTACATTATTTTGGGGATTCGGCGGAATTTTCGGGGAGGTGGGGTTCGATTGGGGTTGGTGTAATATAGCATTGGTGGGTGTGAAGGTTGAATATGTTATTAGAGTTTGAATTTATGTTCATTGTTTGGATAGTGTAGTGGTGTACAGTAAGAACAAATCGTGAGTGAGTAGAAGATAGAGAAAGTGTATAAACTAATGTGTCAGAGTTATGGATGATTTAATATTATTTATTATTTTGTGTATGGTCATGGTTGTGGTTGAGGTTGTGTAAAATGTTGGTCTCGGAAATTCGGAAAAGTTGGTTTTGGGAGGGGCGTTCAAATTTGGACCCGAAAATTCATGCATCTCACCCGTACATTATTTTGCCGAAAATGGGGGTTGTCACGGGGAGGTGGGGTTCGATTGGGGTTGGTGTAATATAGCGTGTGTGTCTGTAGGTATAGATTTTTGGTGATTGTGTTTATTAGTAGATTGGTTATAGTTTCTTTGGTATAGAATTTGATATGATGAATGTGATGGTGTATGTATGTGTATGAGTTGTGAGCGAGTTTGAATTTGAGTCTTGTTGTTTTTGTTTGATTCATGTA
Tc_minicircle_Y_4.168
AGTATAGTAGTTAATATGTTTGTTGTAATAAATTTGATAATGTTAGTGGTAGGGTATATGGAAGGGGTAGGGTGGTGTTAAATGTTAGATTATGCATAAAATTGGTCACTGGAAAATGGTGGAACTTGTGTTTTGGGAGGGGCGTTCAAATTTGGGGGCCAGGATTCATGCATCTCCCCCGTACATTATTTTGAGATTTTGGTGGATTTTCACGGGAGGTGGGGGTTCGATTGGGGTTGGTGTAATATAGGGATTGTGTGTCTTGATAGTTTAGTGATAGTTAGTGTGTTCTTGGTGTATAGTGATGATTGTGTGTGTACAAGAGTTACAGTGGATATAGTGGTCGTGATATTTGTGTTAGTTATTTGTGTATATCGTTGTTTTGATAATTTATTTTATTTATAGTTTGTAGGTGGTTATTGGTAGGGTAGTGTTGCGTGTTGTTAACTCTGGGGTAAATTGTGGTCTGGAAAAATACGGAAATTTTTGTTTTGGGAGGGGCGTTCAAATTTGGGGCCGGAAATTCATGCATCTCCCCCGTACATTATTTTGTCCGAAATCATGGATTTTACGGGGAGGTGGGGTTCGATTGGGGTTGGTGTAATATAGGGATTGCGTGTCGTAGTGAGTTAAGATAGTTTTTGATTATGTTTGATTTAGTGATGAATATGTGATTGATGATAGTATACAAAAGGATAGAATGTGTGTCTATACGTAAGAGGTTAATGTGAAGTTGTTAAGGTATCTCATTGATATGTTATGTATTATTTATTAATTTATGGTTGTGCAGGTGGTTGTGGTTGGTAGGTTACGCTAAAATTAGGGTTGGAAAATAACGGGAATTGTGGTTTTGGGAGGGGCGTTCAAATTTGGGGCGGAAATTCATGCATCTCCCCCGTACATTATTTGGTGGATTTTATGGATTTTATCGGGGAGGTGGGGTTCGATTGGGGTTGGTGTAATATAGGGCTTGTCGATGAGGTATGTTTATGTATGATTAGTTACTTTGAATAGTTGTGTGATGGTTGTAGACTATGCATGAGTTGTAGATGATAGTTGAGATAGTTGAGAGTATGTAGTTAATGGATTGATTACTTAATGTTATTGTTTGTATTATGGTATGAGGGGTTAATAGAGCGTGGTAGGGTGTAGTATATTGGTGTTACGGTAAATTGTGGTCTGGAAAAATACGGAAACTCTTGTTTTGGGAGGGGCGTTCAAATTTGGGGCCGGAAATTCATGCATCTCCCCCGTACATTATTTTGTGGATTTTGTGGATTTTATCGGGGAGGTGGGGTTCGATTGGGGTTGGTGTAATATAGGTGGACGAGGGTTTAGAATTTATGTTTTGTGAATGTTGATGTATGATGTTCTTAAGACAATGATCAAGTGGTTAGAGTGTGAGTGTAGTAGAAGTGATGTGTTATT
Tc_minicircle_Y_4.169
AGGTGATTATAGGTGGATGTATGAATAATAAAGTGGTGTAAAAATGGGTATTGAAAAACTGGAAATTCTTGTTTTGGGAGGGGCGTTCAAATTTGGACCCCGAAATTCATGCATCTCCCCCGTACATTATTTTGCTCGATTTACTGATTTTTACGGGGAGGTGGGGTTCGATTGGGGTTGGTGTAATATAGTCATTGGTTATGGATTGTATTTATGAGTTTATAGTTTTTGATTTGAGTTTGTGATATTTGTCTTTATGCTTAGTGATGTGTAGGAGATCTAGTAATATGTCTTTGTTTGACTTGATAACGATGATAATATATGTTTAGTATTATGTTATTAGGTGTATGGTTACTGTACGGTGGTGTGGTTTAGGAAAATTATAGGTACGGTAGTAATGTATGGTGGTCTAGAATACAGGAAATTGTGTTTTGGGAGGGGCGTTCAAATTTGGACCCCGAAATTCATGCATCTCCCCCGTACATTATTTTATCCAAAACTATGAATTTTACGGGGAGGTGGGGTTCGATTGGGGTTGGTGTAATATAGACTGTGTATTCTAGTGGTGTTGTTATGTTTGGATGTAGTTGATTTATGTTTACTGTTGTAGTTACGTATTGTGACTATGTGATATCAAGAGGTTGAAGTTTGATGGTGTTAGTATGTTGAAGTTTATTGTAGTTGTAGAAGTTGTACATGTTTATGTCTTAGTTGTAATATGTTATGGTGGTTAACGGTTACGGTGTATGGTAAAAATGAGGTTAATAATTTCCCGGAATTTTGGTTTTGGGAGGGGCGTTCAACTTTTGGGGGCGAAATTCATGCATCTCCCCCGTACATTATTTTATCCAAAACTATGAATTTTACGGGGAGGTGGGGTTCGATTGGGGTTGGTGTAATATACAGAGTGGCTACTGAGTTTTGATTACTATGATTATGTTCGATATGTATATGATGATGTGTGGACAATAAGTTTAGTTCAAGAATGTAGTTCATGGTTCGATGTGAGTTAGTAGAGTTATTGTTGTATAGATGTTTATATTATAATGTTTAGAGTTTGGTATTGGATAGGGTGTGGTTATAAGTTGATGGCGGTTAACGGTGAAAAGTTTGGTTTGAAAATTCGTGGAAAGTTGGTTTTGGGAGGGGCGTTCAGATTTATCCGGAAAATTCATGCATCTCCCCCGTACATTATTTGCCTGATTTTGGGGGTTGTCACGGGGAGGTGGGGTTCGATTGGGGTTGGTGTAATATATACACTGTGTGTGGTAATGTTGCAGATTATTATGTAAGTTTATGATTCTGTCTTGAGTTGTGATAGTAATGTGGATGTTGACGAGATGATGTTGTGAGTTTGTATGGTGTATATGTATGTTAGTTGTGTATGATATGATATATTGTTGTAGTATTAAGTTATTAAGGAT
Tc_minicircle_Y_4.170
AATTATTTACTGGATGAGTTTATGATGTGAGAGGTACATTGTTTATGAGTTAGTGGACTTGTGTGTATGTTTGTTATTCTGAATATATTGTCTGATAGTTATGTATTTGATATTATGTGTTAGTAATGAGGGGTATGTTGTTGGGGTTGAGGTTGGTGTAAGGTAGGTTGTATGTTATAATTTTTGGGTTTGAAAATGCGAGAATTCCTGTTTTGGGAGGGGCGTTCAGATTTATGGCCGGAAATTCATGCATCTCCCCCGTACATTATTTCGGGATTTTTGGGGGTTGTCACGGGGAGGTGGGGTTCGATTGGGGTTGGTGTAATATAAGGTATGGAGTTATAATGTTGTTTCTGAGTTGGTAAATTTGATTTGAACTGTATGAATGTTTGAAGTAGAATGTATGTCAACAAGGATGAGATGTTCAAGTGGTAGTTGTTTATTTATTGAAGTTGTGTTAGTATATGTTTAGTATTATTTAGACAAGGTTGGTTGATTGGTAGGTGTAATGTTGGTGGTTATTGGTTAAATGTAGGTCTAGATTTTCGGGGAACCTTTGGTTTGGGAGGGGCGTTCAACTTTTGGGGCCGGATTTCATGCATCTCCCCCGTACATTATTTTCGCCAATTTACGGATTTTTCGGGGAGGTGGGGTTCGATTGGGGTTGGTGTAATATAGAGCATGGATAGGTATTATAACTTTGATTTCGAATTTAGTTTTAGTTTGTATATGATTGTGGTGTATGTAGAACAGATGAGATAGAACGTGGATGATAACTGTGTGAGAGTTTATTATTGTTTGTTTGAATAGATATAGATTAATGTTTGTTATATTATTGGGTATGTTACTGAAGGGTGGTGGTATAGGGTGGAGGGTTACGATATATAATAAAATTGGGGCGTAAAAATTTCCGAGAAATCTGGTTTTGGGAGGGGCGTTCAGATTTTGGGCCGGAAATTCATGCATCTCCCCCGTACATTATTTTGGCATTTTTGGGGGTTGTCACGGGGAGGTGGGGTTCGATTGGGGTTGGTGTAATATAGCATTGGTAGTAGGTTCAGAATAAGTATTTTGAGTTTTGGTTTTAGTGATTGTGTTAGAATGATGATCAGACAGTATAAAGTTGAGTGATAGATGTGATATTTTGTTAATGTAGTAGTTGATATTTGTTCTGATACTTTGATAATAAGTTATGTGTAGGGTAGAAGGGGTTGGAATAGAATTGGATACTTGTGGTATGCAATAAAATTGGGTCGTAAATTTCCGAGAAATCTGGTTTTGGGAGGGGCGTTCAACTTTTGGGGCCGGATTTCATGCATCTCCCCCGTACATTATTTTGTGGAAATTGATGGATTTTACGGGGAGGTGGGGTTCGATTGGGGTTGGTGTAATATAGGTTGTGGATAGTCTTTAGTTTGATTATTG
Tc_minicircle_Y_4.171
GATATGTTGTTAGTGTGGTAGTTAATGTTTGATATAATAAGTTTGATAATGTTTGATAGAGTTGTTTAGGTAGTATGTGTGGTGGTTTAAATCTGTGTTGGGTGTGCATAAAATGGATCATAAAATTTGCTGGAAACTTGGTTTTGGGAGGGGCGTTCAAATTTGGGGCCGGAAATTCATGCATCTCCCCCGTACATTATTTTGCCAAAATCGGGGGTTGTCACGGGGAGGTGGGGTTCGATTGGGGTTGGTGTAATATAAGGTTTGGTTATTTATGATTTATATAGTTTGTTAGATTTCTTGTTATAGTTGTAGTGATGTTGTGGATGAGAAGCTGAATAATGAGTTTAGTTGTGATATGAGATATTTGTGTATGTTGAGTTGTTAGTGTGTTGAATTCATAATATGCTGTAATGTAGGTAGGAGGGGTTACTACACTGTGTGCTGTAGTAGGATGTTTAGGTTAAATTGGGGGTTTAGAAATTCAGGAATCCTGGTTTTGGGAGGGGCGTTCAAATTTGGGGCCGGAAATTCATGCATCTCCCCCGTACATTATTTTCGGGATTTTTTGGATTTTTACGGGGAGGTGGGGTTCGATTGGGGTTGGTGTAATATACCTGATTGGTTACGGATGTTATTATAGAATGTATTATTAGTATGTAGTCTTTAGTTAGATATATTGAATGTGTGTTTCGACAAGAAGAAATTAATGAGAGGTTGATTAGTAGATGAATTTAGTTGGTGGTATTTGATGAATAGTATGTAATAGATTATAAATGTTTTATGTTGATTGTGTGGGTATGTGCTTTTGGGGTGCTGTGGTTACGATAAAATGTTACCAGAAAATATCGGAAATTTGTGTTTTGGGAGGGGCGTTCAAATTTGGGGCCGGAAATTCATGCATCTCCCCCGTACATTATTTCGTCCGAAACCATGGATTTTGCGGGGAGGTGGGGTTCGATTGGGGTTGGTGTAATATAACAGATTTACATTTTGCGTTACAGTGTAGAGTTTTGAAGTTTGAATTGTACGTTGTGATTGTATGGATAGAATGTAATTTATGATTGAAGTGGATGATAGAAAGTTTGTTAATCTGTTTGCATTGTTTGTTAATCTGTTATACATGTATTTTATAGAATGGTGCCTGTGTTGGAGGTGAGTTGATTTGGAAGGAGCATGTTTATTGGTAAAATGGGGTTAGAAAATTTCTGAAAATCTTGTTTTTGGGAGGGGCGTTCAACTTTTGGGGCCCAAATTCATGCATCTCCCCCGTACATTATTTTCGGGATTTTTGGATTTTTACGGGGAGGTGGGGTTCGATTGGGGTTGGTGTAATATAGGCTTAGGTTATGGGTTTGGAATAAATGTTTTGTGTATAGTATTGTATGATGTTCTTAAGACGGTGATCAAGTGGTTAAAGTTTGGATGTAGTAGATTT
Tc_minicircle_Y_4.172
AGTATGTTAAGGTGGTTAGGGTTGGTATAGGTTGTTAGTGGGTAGAATAGGGGTTATGAAAATACAGAAAACGTAGTTTTGGGAGGGGCGTTCAACTTTTGGGGCCGGAATTCATGCATCTCCCCCGTACATTATTTTCTGGAATTTATGGAATTTACGGGGAGGTGGGGTTCGATTGGGGTTGGTGTAATATAGCATAGGTTGTTGGTGTAGGAGATATTAGATTAAGTTAGTTAATGATTTGTTTGTGAATGGAGAATGTGACGATGATGATAGACCATGAGTATGATGGAGTATGTAAGAGTTGTGATAGTTAGTTGTTGATTGTATAATGAATGTTATTGTTAATCTACTAATTTATTTGTTAAGCTTGTGTGGTGGTTTAGGTTGAATGTTGGTAGAAAATGGGTTAATAAAATTTGCGGTGTGTGGTTTTGGGAGGGGCGTTCAACTTTTGGGGCCGGAATTCATGCATCTCCCCCGTACATTATTTTACCGATTTTGTCGGATTTTACGGGGAGGTGGGGTTCGATTGGGGTTGGTGTAATATAGATGGTTTATGGTAGTTATGTTTATGTTGATGTGTTATGTTATACTTGTGATTATGTAGAACGTATGAATAGATTCGATGGGGTGATGATTGATTAGTTTGTTGAGTTGTTTATTTGATTGATCTGTAAACTTAGATAGTAAGATATAATAGATAGGGTATGGTTGTATGGTTGTGGTTAGTGGTTGGTTATTGGTTATGTTATTCATCGGAAAATTGGAGGTAAAAATTTCCTGAAAACTCGGTTTTGGGAGGGGCGTTCAAATTTGGGGCGGGAAATTCATGCATCTCCCCCGTACATTATTTCGTCCGAAACCGTGGATTTTACGGGGAGGTGGGGTTCGATTGGGGTTGGTGTAATATAAGCTAAATGTATTGACGTTTTTGATAGTTAAAGATTTTAGATAAGAGTGATGATGCATGGTGTGTACAAGTTTAGATTTGTGATAGAGTGATGTAGTATTAGATTGTTATGTATTAGTTCATCTTGTTTAATGTTTGAATACGATTTATAATATGGTTGTGCTGATGGTTGTTGTTTGGAGTGTGGGCATTGTGGTGGTATTGGTAGATATTTGAAGGTTTAAAATTTCGGGATTTTCTGGTTTTGGGAGGGGCGTTCAAATTTGGGGCCGAAAAATCATGCATCTCCCCCGTACATTATTTTAGGAAATCGGCGGAAATTTCAGGGAGGTGGGGTTCGATTGGGGTTGGTGTAATATAGCATGGGCACGGGATATGTTTTATCTGAATTATGTTTTTGGATAGAATATGAGTTGTGTAATGTTATTGATAGTTGAAAGATGTCACAATGTGTAGTGAAGATAGTTAGAGTAAGTTGATTGTATTTAGTGTGTAGTTCGTTGTTTGGTATTAGTATGTATATA
Tc_minicircle_Y_4.173
TTAAATGTTTATTTGTAATTTATAAGATGGGTTGCGCTATTGTTGGCAGTTGATAGGTTGTGTTGTGTGTATAAAATTGTTGGATACTTGGAGGCTAAAATTTCGGGATTTTCTGGTTTTGGGAGGGGCGTTCAGATTTATGGCGGAAAATTCATGCATCTCCCCCGTACATTATTTTGACATTTTAGGGGGTTGTCACGGGGAGGTGGGGTTCGATTGGGGTTGGTGTAATATAGAGTGAGGTTACGGTTATTATCTTGATTTAGTTTTTGGATGTATACTGAGTTATGATGTGAATGTGATTATGTTGAAGTTGACAAATTGTGGTGGAAAGAGTTGTTTATAGTTGATTTAGAATATGTTAGTTTAGAGTTTGTATAGATAGTATATAATAAATGTATGGTGTATAATGATTACGGGGTTGAGGTAGTGTTACGGTGTGTTAAAAGATAGGTTATAAAATTCGGAAAATTTGATTTTGGGAGGGGCGTTCAACTTTTGGGGCCCAAATTCATGCATCTCCCCCGTACATTATTTTTGCGATTTTGTGGTTTTGTCAGGGAGGTGGGGTTCGATTGGGGTTGGTGTAATATAGTGTGTGGTTACTGAAGATGGATAATATTGAGTTGAGTTAGTTAATGATTTGATTGTATAGACTGTATATGATGTTGATAGTAGACTGTAGATGTGGTGAGATATGTAGAGGTTGTGATAGTTGTTGTTAACTATGTAATTTATGTTGTTTATATTCTGATGGTTGAAATGTTAATGGTGTAAATTGGGTTAGGGTGGAGATTGGTAGAAAATGGGTTAGTAAAAATTGGTGAAAGTTTGATTTTGGGAGGGGCGTTCAACTTTCAGGGCCCAAAATCATGCATCTCCCCCGTACATTATTTTTGCGATTTTGTGGTTTTGTCGGGGAGGTGGGGTTCGATTGGGGTTGGTGTAATATAGCATGTGGTTTGGAATTGAGCGTGTGGTTAATGATTGGAATATGTAAGTTGATTGTGATGATGATGTTTATGCTTAACTGGTATAGATTGAGTTATGTGATTGATGAGTGCATGTTACAGATTCATTATTTGTAGTAATTTATGTTAGTTGTTATATTCGTAGTTTAGAGGTGTGGTGGTTGTGTGGTATGGTGCATGCTTTCGATAAATATGGGTTATGGAATTTGTGAAAATCTGGTTTTGGGAGGGGCGTTCAAATTTGGACTCGAAAAATCATGCATCTCCCCCGTACATTATTTTGCTGGATTTGTGGATTTTTACGGGGAGGTGGGGTTCGATTGGGGTTGGTGTAATATAGCTTAGATGGTATTGTTATTTTTGATCGTTAAAGTTGGTAGGTGTGTATAGTGATATATGTTATGTACAAATTTGAGTTTGTGGTAGAATGGTGTAAGATTGGATTGTTATGTATTAGTTGATCTTGT
Tc_minicircle_Y_4.174
TGGTATAGGGTAGGGTGGTATGGTGTAGGTATGGTATGGTACATAAATTTGGTGCCTTAAAACTGGAATTCTTTGTTTTGGGAGGGGCGTTCAACTTTGGACACGGATTTTCATGCATCTCCCCCGTACATTATTTCGGTTAATTTGTGGAATTTTCGGGGAGGTGGGGTTCGATTGGGGTTGGTGTAATATAAGGGTTGTATCTGAATGTAGTTATGGTGTGTATTTGATTGTTGTACATAGTTATGATATTTTGCTGAAGACTTGTGTATAGTGATAGATTTGATAATAGTATATTTGTTATTGAGTGTGAAATGAATTGATATGTTTAAGTTATAATTATTTTGGTTACGCATAGGTTGTGGTTTGTTGGTGTGGTGGTGGAGGAGGAGTATATAAGTTTAAATTCAGGGGTTTAAAAATCTTGAAATTCCTGTTTTGGGAGGGGCGTTCAAATTTGGGGCCGGAAATTCATGCATCTCCCCCGTACATTATTTGGTCTGAAACCGTGGATTTTACGGAGAGGTGGGGTTCGATTGGGGTTGGTGTAATATAGGGCTGTGGTTATAGGTGTAGGATTTGTATGTTTATTTGTAGATTTGATTTGTGTTTTGATATGTTTGATTGAATAGTGTATGAGTGATGGTGTTGTTGATGATGCAAGAGGTGAGTGTCGTGGTGTAATAGATTATAATGTTTGATCTTGATGTATCAGTATTGAATCTTGAATATTATTCTATGAATTGGTGTGGTTAGTGGTGGTAAAGGATGGTTAAAATTTCGTGGAAACTGTGTTTTGGGAGGGGCGTTCAAATTTGGGGCCGGAAATTCATGCATCTCCCCCGTACATTATTTCGGCCAATTTATGGATTTTTACGGGGAGGTGGGGTTCGATTGGGGTTGGTGTAATATAGGCGGTGTGTTTAGGGAATGAGTAGTATGAAATTGGTATGTATGATGTATTCTTAAGAACAAGTTGAAGATGAGGGTGAATGTAGTTGTGTATACTTTGTGTTGTTGTATTGAAGTGTTAATGTATTATAAGGTGTATATATGTTATATGGTTTGGTTGGGTGTGGTTGAGAATGGTATGTTCGGTGCAGCATAGTTCTGGTTAGAATATGGGAGTTAGAAAAAGTGAAAATTTTGGTTTTGGGAGGGGCGTTCAGATTTTGGCCCGAAATTTCATGCATCTCCCCCGTACATTATTTTGGTAAAATTGGGGGTTGTCACACGGAGGTGGGGTTCGATTGGGGTTGGTGTAATATAGCATGAGTTTGATAATGATGTAATAATGATTTGAGTTTAGTGACAGTTGTTTGGATACAATCAGTGGTTTAGTTGGTATAAGCAAGTGATGTCTTAGTATGTTAAGTGTTTGATTATGTTAGATATGTGTTCTATTATGTGTTAATGCATGGGTGTGTTAGG
Tc_minicircle_Y_4.175
GGGTATAGTTTATGAATGTTATTATTTAGATTGATTTGATATGTTGCAGTTATGATGTAGTTGGTACAGAACTATAATGTGTAGAGAGTGGATGTATGATAGATTGTTAGTTTAGAATTTGTGTTGATATGTTAAGTATGTTAAATCTATTATGGTGTGGGTTAGGTGGATGGTATAGGTAGTGGGTAGGTACAGGTTAAAAATGAGGTACAAAATTTGTGGAAACCTTGTTTTGGGAGGGGCGTTCAAATTTGGACCCGGAATTTCATGCATCTCCCCCGTACATTATTTCTGCCAAAACCGTGGATTTTACGGGGAGGTGGGGTTCGATTGGGGTTGGTGTAATATAGTATAATTATGTATGGTAGTCTTAAGTTGTAGTTTTGATTTATTGTATATAGTGATGATTGAGATGGTGTGCATAGTAGTTGGAGATAGTAAAGATAGAAGTTTAGTTGTTGATTGTGTAATGATTGTAAATTAATGATTGTATTTATTATGTTATTTGGTTACGCATGAAGGGTTGAAGTTGTTGGTTGGTGTTGGTATGTATGGTGACAAGAATGAGGTTAAAATTTAGCGGGAAATTTGGTTTTGGGAGGGGCGTTCAAATTTGGGGCCGGAAATTCATGCATCTCCCCCGTACATTATTTCTGCCAAAACCGTGGATTTTACGGGGAGGTGGGGTTCGATTGGGGTTGGTGTAATATAGGGTTTGGATGGTGAGATATGGATGATGGTATATTTTGTATTTGTGTGTGTTATCTATGTGGTTCATGATGATGTTCAGAACAAGATGAAGAGTGATGATGAGGTGGGAGTTATAGTTTATATTTGTAATGCATAGATTTACTATTAACTATTCTTGATATATTATAAGTTATGGTATGGGTAGATTATGGTGTTTGTTGCAGGCGAAATTAGGATCTGAAAAACCAGAAACTGTGTTTTGGGAGGGGCGTTCAGATTTTGGGCGGAAATTCATGCATCTCCCCCGTACATTATTTTGGTGTTTTAGGGGGTTGTCACGGGGAGGTGGGGTTCGATTGGGGTTGGTGTAATATAGGGATGGTAGATAAGATTATGTTTGTGGATTTAGTATATGGATTGTATGATGATTATGTTAACAGTAAATTCATTATGGAAGTGTGATGAGTGATATAGATTATATTTGATGTTATTTGTACTTGTTATCTTAGTTTGAATAATAACTTGTGTTATGGTTTGCGATGGTTTGGTGGTACTGGTGTGGCTAGTGAATATGTTATGCAGGAGTGGGGGTTATAAATTTCTGAAATTTGTGTTTTGGGAGGGGCGTTCAACTTTTGGGCCCGATTTTCATGCATCTCCCCCGTACATTATTTCCGTGAATCTGTGGGATTTTCGGGGAGGTGGGGTTCGATTGGGGTTGGTGTAATATAGCACTG
Tc_minicircle_Y_4.176
GTAAGAGTTTGTGTATTCGTTGTTGATTACTTGATAGTTTATTGTTTATAAATGATGTTGAAGCTATGGTTGGTGTGGATGTTGGATAAAATAGGGTTTGGAAATTCACGAAAACTTGGTTTTGGGAGGGGCGTTCAACTTTTGGGGCGGAAATTCATGCATCTCCCCCGTACATTATTTTGCCAAAATTGGGGGTTGTCACGGGAGGTGGGGTTCGATTGGGGTTGGTGTAATATAGACGGAGGCTGAGGTATGATTTATAAGTTGTGTTTCTTGCGATGAGAATGTTGTTTAAGATTGTGATGTTTAGTGTGAATGACGGTGTATTAGTACTGTGAGGATGATTGCGTTCTTGAGTTTTGTTGTATTGCATAGTTATAGTTCTTATGTTATAATATGTTTTGTTATGATTGGTAGTAATGGTTCATGTGTTCTGGTTATACCTAAAATTGGTAACTGGAAAATTCAGAAATTCTTGATTTTGGGAGGGGCGTTCAACTTTTGGGGCGGAAATTCATGCATCTCCCCCGTACATTATTTTAACGAAACTNTGGGAATTTAGGGGAGGTGGGGTTCGATTGGGGTTGGTGTAATATAGTGCTGATGGGTGTAGATGGGTTACGGTAATGTTATAGTTTTGTAGTTATGTTATTTAGTTTAGAGTTGTTGAAGTGTATGATAGTTTGTTTCTCAAGTTTATAGTTTCTGTGATGGTGAAGAATATTGTTGTTTTGAATTTAGGTGATATAGAGTTGAATATTATTTGATTATATTTATGGTGCTGTTGTTTTGTGGGTTGGTGGTGGGTTAAAAATTCCCCGGATTCCTGGTTTTGGGAGGGGCGTTCAACTTTTGGGGCGGAAATTCATGCATCTCCCCCGTACATTATTTTAACGAAACTGCGGGATTTTCGGGGAGGTGGGGTTCGATTGGGGTTGGTGTAATATATATGGATTCGTTATAATTAGTTTTGAATTTATGATGATAGTTTGATAAGTATATGATGTGTGGCATTGTATCGATAAGGTGATGAGAAACGTTGAAGATGTGATGTTATGTGAACTTAGATTGCTGTTATTATGTATTTGCATAATATTACGGGAGGGTATGTATATGGGAGGGTATGTATATGGGAGGGTATGTAATGGTGGTCTTTACCTGATAAAATAGGGTTGGAAAATTTGTGGAATTTTGGTTTTGGGAGGGGCGTTCAACTTTTGGGGCGGAAATTCATGCATCTCCCCCGTACATTATTTGATCTGAAATCCTAAATTTTACGGGGAGGTGGGGTTCGATTGGGGTTGGTGTAATATAGGGAGAGGATGTATATGGATATTATAGCATTAGTTTGTTATTAGTGAATGTTTGGATGTATGTGATGATAGTAGTAAGACAGTCGAGATAGAATTTGAATAGTGGTTGT
Tc_minicircle_Y_4.177
TAGTGGAGGGGTTGGTAAACAATGTTGTTTCCTAAAATTGGGGTTTGAAATTCGCGAAAGTTTGGTTTTGGGAGGGGCGTTCAACTTTTGGGGCCAGATTTCATGCATCTCCCCCGTACATTATTTTGTGGAATTTGGCGGATTTACGGGGAGGTGGGGTTCGATTGGGGTTGGTGTAATATAGACGCTTGGGTATGGTGAGAGGGTTATGGTTTATGATTTAGATTATGGTATAGTTGATTTGTTGTTTTGGTTTGATTGTGTGTTATTGATAGTGTGTGTGATGTTCATTGCGTACATGAGTGAGTTGTTAGAGGTGGGATTAAATTTATTGAGTGTAGATTAAAGTTATAAATTTGATAATAATGTAAGTGTTATAAGTTCTGTTTTTGGTTACGGGTGAGGTTAAAAATTTCCGAAAAGTTTGATTTTGGGAGGGGCGTTCAAATTTGGGGGCCCAAATTCATGCATCTCCCCCGTACATTATTTTGCTCAAATTTGGGATTTTAACGGGGAGGTGGGGTTCGATTGGGGTTGGTGTAATATAGGAGGTGGGTGGTGTAGGATAATGGATACAATTAATGTTGTTTTGATGATAGTATGTTTATGATAGTATATTGATGTGTGAGAATGCGGACTGAAGAGAGATGATAGAGTAGAGAGTATAATAGATGGTGTGTATGTTGTAAATTAGATGGTTGTAGTTTATGTATTATAACAGTGAATGTTGGTAACGGTATACTGTGGTAGAATTGGTTGTAGAAAATTGGAGAAATCTGATTTTGGGAGGGGCGTTCAACTTTCAGGGCCCAAATTCATGCATCTCCCCCGTACATTATTTTGTGGAAAATCCTAAATTTCACGGGAGGTGGGGTTCGATTGGGGTTGGTGTAATATAGGAATGGTGGATATTATATTTTGAATACGTTGAATTGATATTTGGTGTGTACGTGATAGGTGTGATTGTGTGAGATATATCAGACAGTGTTCGTTGAGGTTGTTTATGTAGATGTTTAATGTGTTAATAGATAATAGATATAGAATTGATTATTAAAATGTTTGTGGTAAGTGTGGGTGGTAGTTGGTTGGAGTAGGTGGTTGGTGGCTGAAATGGGCTAATAAATTTTCGTGGAACCTTGGTTTTGGGAGGGGCGTTCAAATTTGGGGGCGGAAATTCATGCATCTCCCCCGTACATTATTTTGCTCAAATTTGGGATTTTAACGGGGAGGTGGGGTTCGATTGGGGTTGGTGTAATATAGGAGTGGTAGTATCTAAATTTTATTATTTTTGATTTGATAGTTGTAATGTATGGTAGAGATAAGAAGACAGAGGTGTTACTGATGTTGATGAATATGTAGTGATTTGTTGATGAGTATTGTTAGTGTTGTAAAGTATAAGAGGTGTTAGTAGGTGTGGTAGCTGGTGTTGGAG
Tc_minicircle_Y_4.178
TTAAATATTAATGTTTGTGTGGTTAAGGTAGTAAGTTTAGCAGAAAATGGGTGTGTTAGAATTCGGAAATTTTGGTTTTGGGAGGGGCGTTCAACTTTTGGGGCGGAATTTCATGCATCTCCCCCGTACATTATTTTGGCTAAAATGCGGTTTTGTCGGGGAGGCGGGGTTCGATTGGGGTTGGTGTAATATAAGGGCGTGGAGATACGTTGTTGATATAGTTTAAAGATTTGATAGTTTAGTTTGTATGTTAGTGATGTTATTCATGAATTCGGTGTGAGGTAAGAGATGTGTTGTGATAGTAAAGAATGTAGTTTGAATGATTTGCATATAATGATAGTAACGTGTATATAGTTGGGTGTAGGAAGGGTTAGTAACATGTTGTTGGTAGGCATTGGTAGAAAGAGGTGTTCCAGAAATCGGGAAACTTGGTTTTGGGAGGGGCGTTCAACTTTTGGGGCGGAATTTCATGCATCTCCCCCGTACATTATTTTCGTGATTTGGTGGATTTTCACGGGGAGGTGGGGTTCGATTGGGGTTGGTGTAATATAGGGATGATGGTGGTGATATGTTTTTTGATATGTATAGAGTTTGTGTGGATAGTATGATGATGTGATGTGAATAGTTTATGATAGTGTTAATGTGAGTAGTAGATTTGAATGTTGGTGTTTGAATAGTAGTGTATGTTAATTAAAGTGTGTAGGTGAGAGTTGTTTATTAATTGGTAGGGGTTGGTGTGAGTTGTGCAGTGTGCTTAAAATTTGTGGTTTAAAATATCGGAATTCTTGTTTTGGGAGGGGCGTTCAACTTTTGGGCTCCAATTTCATGCATCTCCCCCGTACATTATTTTGTTGAAATTTGGATTTTCACGGGGAGGTGGGGTTCGATTGGGGTTGGTGTAATATAGCATCCACGGTTATTAGGGTGTTATGTTATATGAGTTTATGGATGGTGTAACTGAGAATGTATTTGTATGGTATGATTTGCAGATATGGTGTGATTGATAGTGTTGAGATGTTGATGAAGTTTGTTGATGTTATTTATGATGTTATAGATACAATGTAATTATAATAAGTGGTGACTGGTGATTTTATGTTGTGGTGGGTTGAATAGTGTTGAACATAGGGTTTGGAAATTCGAGAAAATTGGTTTTGGGAGGGGCGTTCAACTTTGGGGGCCCAATTTCATGCATCTCCCCCGTACATTATTTTGGCTAAAATACGGTTTTGTCGGGGAGGTGGGGTTCGATTGGGGTTGGTGTAATATAGCATCTGTGGGTAGGTATGGGTAATAATATGATTTTGAATTTGATTGTAGTTATTGGTTTGAAAGATTTGTTGTGTGTATATGTGATGGATGGATAGACAGTAAAGATATGTTTGGAGAAATGTTTGTGAGGTTGTTTATTGTTTGTTTATTGTTTGTTTGATTA
Tc_minicircle_Y_4.179
TTTTATTTGTTTGATTATTTAATGGTTGGTTGTGGTTGTTAATGCTACGGAACTGGATTAAATTTTTCGAGGAAAGTTGGTTTTGGGAGGGGCGTTCAACTTTTGGGGCCGGATTTCATGCATCTCCCCCGTACATTATTTTATCGATTTGGCGGAATTTTCGGGGAGGTGGGGTTCGATTGGGGTTGGTGTAATATAGTCGATTGGTAGTCTAAGAGTTTGTTAGCATTGTGTATAAGTTGATGATGTATTGTTGAACTGAGTAGTGTTGGGTTTGTATAATGACGTAAGATAGATTTGGTATGTTTATTGTTGCTATATGTTTATACATTTTATTTATTTATTTATAACATTGGTGGTGTTAGGGTAGGTTTGTTACTGATGTAGGTTGCTTGTGTTAAAATTGGAGGTTGAAAAAGTGGAAAGNTTGGTTTTGGGAGGGGCGTTCAACTTTTGGGGCCGGATTTCATGCATCTCCCCCGTACATTATTTTATCGATTTGGCGGAATTTTCGGGGAGGTGGGGTTCGATTGGGGTTGGTGTAATATAGTAGTTGGGTGGATATTAGTGATTTATGTTATGATAGGGTATGTATGAGATAGTTGTGAAGAACGGATGAAAGAGGTGTTTGTAGGATTGTTATTAGTTTGTGAGTAGTTCATAATTATAAAATTGATCCAATAATATTATAAGTTTGTTATTTTGGTTTTGGGTTTGTGTTAAGGTGGTATTGGTGGTGGATGATATAATAAGGGTTGCATTATAGGTCTTAAAATTCGGAGAAGCCTGGTTTTGGGAGGGGCGTTCAAATTTGTGGCCGGAAATTCATGCATCTCCCCCGTACATTATTTTATGGATTTGGGAGGATTTTACGGGGAGGTGGGGTTTGATTGGGGTTGGTGTAATATATAGAGCGTGGTGCTGGAGTTGAAATATAGTTTTAGTTTGTTAGTATTATGTTGTGTATTCTTTGATGTGTTAGGTATGGTGTGAGACAATGATGGTGAGGAGTCTTAAGTTAGTTATGTTTGTTTGAATATATTATGAATGTTTATGATCTTAAATATAATATAGGAGGGGTGGTTGTGTTGGTTATGGTGTTGCTGCTTATAAAATTGGTGAGTTAAAAATTCGAAAATTTCGGTTTTGGGAGGGGCGTTCAACTTTTGGGGCCGGATTTCATGCATCTCCCCCGTACATTATTTCCGTGATTTTTGGATTTTTAACGGGAGATGGGGTTCGATTGGGGTTGGTGTAATATAGGCGGTGGGTTTGGATGGGTAGTGAGCATATTATACTTTATGATTTGAACTATGATTTTTTAATTATGTTTATTTATTTGATTTGAGTGGTGTAGGGTGAGATATATAGATATGGTGTAGTTAGTAGAATTTGTTTAATGTTTGTTTCGGTGATATTTGATTTGA
Tc_minicircle_Y_4.180
TGTGGGTGTGGTGGTTGTAGGTGGTTACTGTTGTTAGCATCAAAAATATGGTCTGAAATTTCGTAGAATTCTGGTTTTGGGAGGGGCGTTCAAATTTGGGGCCGGAATTTCATGCATCTCCCCCGTACATTATTTTGCCCAAAATGATGGATTTTACGGGGAGGTGGGGTTCGATTGGGGTTGGTGTAATATAGCATTAATGTTTATGATTTATTTTATAGTGTGTAGAATTTGGTATGGATGTTATGATAACTTGATGCGAATGATTTGTAGTTTCGTTAGTGTGGGATAGATTTGTTTATTGGTGATTATTTGATGATATATGTTAATAAAATATATAGATAAAATGTTGGTGTAATGGTGGGTGGGGTGTTAGGGTTATATGTTGTATGTTGGGCTTAAAATTTGGTTCAAAAATTGGTGGAATTCTTGTTTTGGGAGGGGCGTTCAAATTTGGGGCCGGAATTTCATGCATCTCCCCCGTACATTATTTTGCCCAAAATGGTGGATTTTACGGGGAGGTGGGGTTCGATTGGGGTTGGTGTAATATAGCATAGGTGTGGTATTTATGATTTAGTTTTTTGAATTTGGATGTTGGATATGTACGTTATGATGATATTCAGACAAGACTAAAGGTGAGAAAGTTGATAGAGGAGTATTGTTGTTAGTTTGTATGTCATGTTGTATTCTGTATATATTATTTATTTAATGTTATATTGTTGGTGGGTAAGGTAGTTTATGGTTGTTGGTTTCACAATGGTGTTAAAATTAGGGGTTAAAAATTCGAGGGAGACTGGTTTTGGGAGGGGCGTTCAAATTTGGGGCCGGAATTTCATGCATCTCCCCCGTACATTATTTTGGCCAAATTACGATTTTGTCGGGGAGGTGGGGTTCGATTGGGGTTGGTGTAATATAGGCTTGAGGGTTTGTGATGTTATAAAGTAGATTGCGGTTTTAGTAGTTGTTCAGTTATAGTATCGTTATGTTGAATGTATGAATGGGAGTGTAAGTTGATACAGAGATGTAATAATGGATTGTTCTGAATATGTTATTAATGTTTGTTATCAAGTTAAAATTATTATGTTTAAGTGGTAGGGTGCTGGGTTGAGTGTTGCAGTAAATTTGTGGTACGGAAAATACGCAAACTGTGGTTTTGGGAGGGGCGTTCAACTTTTGGGGCCAGATTTCATGCATCTCCCCCGTACATTATTTTATGGATTTTCGGATTTTATCGGGGAGGTGGGGTTCGATTGGGGTTGGTGTAATATAGGGAAAGTTGGGTTATGATTTTAATTGTGTTCTTAGTTTACTATGTTTGATTATGTATATATTGATGATTGGATAGAATTGAAGGTGCTGTAGTTTGATGTGATAAGTGATGATTGTATGTTTACTAGTTATTCGATTATTAGTTGGTGTTATACTGTTTAATCACTG
Tc_minicircle_Y_4.181
TATGGCAGGGTGGATGAGTTAATTTAGTTATTGGTGGTTTGAGTAGTTTCGATGTGTTTGAGTATAGTGTTGATGTGAGATGAGACAGTATGATGTGATTGAATAGAGGTGAAGAGATGTTGTTGTATTGTATTGTTAGTTGTTTATTCTGTGTTATTTGTTATATTAATGTTTATGGTATAAGTTGGTTACGGTATATTTTGGGGTTTGAATTTGTGAGAACTTATGTTTTGGGAGGGGCGTTCAACTTTTGGGCTGCAATTTCATGCATCTCCCCCGTACATTATTTTGCTAGATTTTCGATTTTTACGGGGAGGTGGGGTTCGATTGGGGTTGGTGTAATATAGTGTTGGTGGGTGATAGTGGGTAGAGTTGGTATTTATTGAATATTAGTTTTAGTCTTGTTATATTTGTGTGATAACTTGATGGTGCACTTAAGATGAGTGGCTGTGATGTGTCTGTAAATAAGTTTGATGAGTTAAGTTTAATGTTAATGAATTTGTTGTTAATAAAATATATTAGGGGTTAGGTATGGTGTTGAGGTTAGTGCTGGTAAAATTGGGTTCGGAAATTCCGGAAAATTTGATTTTGGGAGGGGCGTTCAACTTTCAGGGCCCAAATTCATGCATCTCCCCCGTACATTATTTTGGCCGAAGTGATGGGTTTTCAGGGGAGGTGGGGTTCGATTGGGGTTGGTGTAATATAGACGGTGGATGGTAGTTTAGTTTATGATTTAGTTATTTATGTACATAGTGATGATGTTGATACAGTAAAGTGAGAGTTAGAAGAGATGAAACGAAGATAGATTATATTGTTTGTTGCATTGTATTTGTTATCTTGTTATGTATATTAATGATAAGAGATGGTTAATGGTATTGGTTTGGTGTGGATAGGTTGATAAGGTTGTTTGTTGGACACAAATTATGGGTTCTAAAATGCGGGAAAATTGATTTTGGGAGGGGCGTTCAAATTTGGGGCCGGAAATTCATGCATCTCCCCCGTACATTATTTGGTCCGAAACTGTGGATTTTCAGGGGAGGTGGGGTTCGATTGGGGTTGGTGTAATATAGGGTTTATGGTTATGCTATTAATTTTATGATACATTGAAGTTTATTGGTGATAGTGATGATGTGTAGTCTGTGATAGGTGAGATAGTAGAGTTGAATTGTTGCATTGATTATGTTCATTTGTTTGATCGATAACATTGGGTGTATGTATGTTACAGGAGGGGTTAGGTCTTTGTTGTGGTGGATGATGTGTGGTATGTGTGGTAAAATTGGGGTTCGGAAATTCCGGAAATCTGGTTTTAGGAGGGGCGTTCAACTTTCAGGGCCCAAATTCATGCATCTCCCCCGTACATTATTTTCGCCAATTTACGGAATTTTCGGTGAGGTGGGGTTCGATTGGGGTTGGTGTAATATAGATGGCGGTGGTGT
Tc_minicircle_Y_4.182
TGTTTGTTGGTAGGTTGGGGTTGGAAGAAGTGTGTATGGGTAAGAAATGGGTCTGAAAATATCGGGAATTTAGGTTTTGGGAGGGGCGTTCAAATTTGGGGCGGAAAATTCATGCATCTCCCCCGTACATTATTTTCAGATTTTAGGGGGTTGTCACGGGGAGGTGGGGTTCGATTGGGGTTGGTGTAATATAGGGATGGGTGGTGGATAAGTTAATAAAGTATTATGGTAGTTTTTGAATTGATGGTTATGTTATGGATAATGATGATAGTGTGTTGTAAAGTTATATAGTTTGTGAGGATGTTCATGAGATTATTTGTGTATGTATTCGATGTTACTAAGTTTGTTATACTATAAATGATTTGTTTATTTGTTGTGGTTGGTAGGAAGGTTTCGCAAATAGGGTTAGAAAAAATCGGAAATCTTGGTTTTGGGAGGGGCGTTCAAATTTGGGCCGCGGATTTCATGCATCTCCCCCGTACATTATTTCGACCGATTTGGCGATTTTTACGGGGAGGTGGGGTTCGATTGGGGTTGGTGTAATATAGAGGGCGCTGTGGTGGAGGTATGAGTTGGTTAATGTTTAGTTTAGATGTTACGTTGATTTATGTTATTGGTGTGTTTGGAGTTGGTGATATGATATGTGTAGTCATGAAGTTTATTTCGAGGTAGATGTTTATGTTGATTGTGAATGTATTAGAGTATAGATTATTAGTATGTTATAACTTTATCTGGATGGTAATGGTTGTGTGGTAGTTTTAGGGGTCGAAAAAAATACCGAAATTTTAATTTTGGGAGGGGCGTTCAACTTTCAGGGCCCAAATTCATGCATCTCCCCCGTACATTATTTTTGTCAAAATGCGGAATTTTCAGGGAGGTGGGGTTCGATTGGGGTTGGTGTAATATAGGACTTGTGTGGGTAATGGGATAAGGTATATGTTTATTGTGTCGTTTGAACTTATGTTTAATGATATGGATGTTGAGTTTGTTATGATATTGTGTATAGGTCAAGTGAGTAGTGTAGTGATAGGTTGAGTGTTAGTTGATATAGACGATATGATTAGTGTGTATTAAATGTTATTATATTTATTCTGTTAACGTGGTGTGCTGTAAAATGGTTTGGGAAAAGGTGGAAACTTGGTTTTGGGAGGGGCGTTCAACTTTTGGGGCCCAGATTCATGCATCTCCCCCGTACATTATTTCGGTGGTTTTACGGATTTTACGGGGAGGTGGGGGTTCGATTGGGGTTGGTGTAATATAGGCACTGAGGTGGATTAAGGTGGATGTATAAATAGTTTGTATATCATTTTGATTGTGTATGTATTTGTTGACTGTAGTAGGTGACGAGTGATATGATGTTTTGAATTATGTTAGTAAAGATTTGATAGTTGGTAAATGAAGTATATGTTTGATTTGTATTTAA
Tc_minicircle_Y_4.183
TTAATGCAAGTTAGTCGGTGAGATAGTGTTCATTGAGTTGTGAAGTTTATGTTTGTTTGTTTAGTTTGTTGTTAGAGTGTAATAATGATTAGAGCGTTGGTAGGTGGTTAATGGTTTTGGAAATGTGGAAACTTGATTTTGGGAGGGGCGTTCAAATTTGGGGCCGCAATTTCATGCATCTCCCCCGTACATTATTTCGGCCGAAACCATGGATTTTACGGGGAGGTGGGGTTCGATTGGGGTTGGTGTAATATAGGGGCTGGGTGGTTAAGGGTATGTAGTGTGTGTATGGTGTAGTTGTATAGTTGTATTTATGTTTGATTTTTGTTTGTTATAGTTTGTTAGTTCGCAGTATGATGTGTATGATTGCATGGTTAAATTTCAAGAGGGTGTGATAAGATGGATGTTTATGTGTTAGAGATATTTGTTTATACATTATGTTTTGATATTCTTCTGAAAATATGGTTACTGAAAATACGGGAATCTTGGTTTTGGGAGGGGCGTTCAACTTTGGGGGCGGAAATTCATGCATCTCCCCCGTACATTATTTTGGGTAAAATGGGGATTTTATCGGGGAGGTGGGGTTCGATTGGGGTTGGTGTAATATAGTGTGGTAGAGCATGTTTGGATTATGTTAGTATTGAATGTAACTATGGTGATATGTGTTAAGACAGAACAGGTGAAGGTTAGTGAATAAGTTGTTGATGATTTGTTATAAATTCGTTTAGTATGTACGTAATGAGAATGATATTATTTATTTAATGTTTGTGGTAGTTATTGGTGTGGGGTTGGTAGTTTATTATTGTGGTTGTTGTGTTAAATTGGGTTCTGAAAAATGCGGAAATTTGGTTTTTGGGAGGGGCGTTCAAATTTGGGGGCGGAAATTCATGCATCTCCCCCGTACATTATTTCTGCTAAAACCATGGATTTTACGGGGAGGTGGGGTTCGATTGGGGTTGGTGTAATATAGTGATTTTGATTTGTGTATTTTGTTATGTCTGTGGAGTATGTTGATTGATGATGTGATATAGATGATGTACTCGATGTTTGAATTGGATGAGATGATAGTAGTTGATAATGTATGTTAAGAATGTTGTTGAGATAATATTGTTTATACTGGTGAATGGGTAGGTGGTGTACATTGTGTAGGGTTATGTGGTATGCTGTAAAATTGGGGTTCTGAAAAATGCGGAAAGTTGGTTTTGGGAGGGGCGTTCAAATTTGGGGGCGGAAATTCATGCATCTCCCCCGTACATTATTTTGCTCAAAACCGTGGAATTTACGGGGAGGTGGGGTTCGATTGGGGTTGGTGTAATATAGGGATTGGTGTGGTAGGTGTATGGGAGGTTATATGGTGTATTTGATTTGAATGTATATTTGTTTATTGTTTGTTTGAAATTGATTGATGTGACTTATGGTAG
Tc_minicircle_Y_4.184
GTGTTGTAGTAGTGGATGCATGAAATGATGGGTTAGGAAATTTCGGAAAGTGTGGTTTTGGGAGGGGCGTTCAAATTTGGGGCCGGAATTTCATGCATCTCCCCCGTACATTATTTGGTCCGAAACCATGGATTTTACGGGGAGGTGGGGTTCGATAGGGGTTGGTGTAATATAAGCGTTGATTGGATGGATAGGATAGGATAGTTTATGAATTGTTGTATTATGTTTTATTTTGTTCTTAGTTGTGTGGTTATTATGTGACTGTGTGAGATTGAACTATGTAGGTTAAGTGATATAGATTGTGATAGTGAAATTGTGTATATTTGTTTTGTAAGTTGTTAGTATTGTTTGTATATTATGTTTGGTGGGTGCGTTATGGTAGATAATCAGGGTTAGGAAATTTCGGAAAATGTGGTTTTGGGAGGGGCGTTCAAATTTGGACCGGAAATTCATGCATCTCCCCCGTACATTATTTTGTCCAAAACCGTGGATTTTACGGGGAGGTGGGGTTCGATTGGGGTTGGTGTAATATAGGTATGGTGATGGAAGTATGATTATTATGTTATTGTTGTTGTATAGATGAGATGATATGTATGTGGTAGACAATGCAGAGTGTCATGGCTGTAGAATGTAGTTGATTGTTTGTATGCTAAAATGGATGTTAAGAGATATGTTATTAATTATGTTATTCATTGTTTGGTTACGGTTTGGTTACTGTTACTAGTTGTTAGGTGTATGGTGTAAATTAGGGGTTAAATTTTGCAGAAAGTTTGGTTTTGGGAGGGGCGTTCAAATTTGGGGCCGGAAATTCATGCATCTCCCCCGTACATTATTTTGTCCAAAACCGTGGATTTTATGGGGAGGTGGGGTTCGATTGGGGTTGGTGTAATATAGCATAGGTTGCTCCATTATGGTTGTTCGTTATAATGTTGATTTGATGTTGTTGTGATAGTTAGTAGATCATGATGGTTTATGTGAGTGTACTGAGAGTGTAGTTTGATAGATTTCATAGTAGATTGTGTACATGTTATAGATGGTGTATGTTATAAGTTGTTGTAGAATGGTTAAGGTGGGGTTGGTGTTGGATATGTGTAGGTTAAAATGAGGGTATAAAATTCCTGGATTCTCTGTTTTGGGAGGGGCGTTCAAATTTGGGGCCGGAAATTCATGCATCTCCCCCGTACATTATTTTGTGGAAAGTGGTGGATTTTACGGGGAGGTGGGGTTCGATTGGGGTTGGTGTAATATAGTTATTGTATGGTATTATGAATTTTGACGTTGAATTATTATTGAGTGATATTGTTAGTGAGACTGAAGACAAAGTTATTGAGGGTGTTTGATAGATTTGTTATTAATGTTTGTACAAGTTTATGTTATTTAGTATTCATTGAGTTAAGTGTTGTGTGGGTGGTAAGTTGGTTGTGTGGT
Tc_minicircle_Y_4.185
GCGTATAGAGGTATATGTTACTGATGGTCTGTGGATTTGAAGATAGCATTGATGTTCTTAATTGTGTATAATATGTTTAAATTTGTGTAACTATAATTGTTATTATGTTGTGATGGGTTGGTGACATTTTGCTGTAAAATGGTGGTTCAGTAAATCGGAAATTTTGATTTTGGGAGGGGCGTTCAGATTTTGGGGGCCAAATTCATGCATCTCCCCCGTACATTATTTTGGGGATTTTGCGGAAATTTCGGGGAGGTGGGGTTCGATTGGGGTTGGTGTAATATAGGCGTTGGTGGTATAGGTTAATTTGAGTTTGAGTAGGTTAGAATGTGAGTGTTATTATTATGATGTATGACATAGACGAGATAGATTTGAGAAAGTGAATGGTAGTATGTTGTTATGTTATGTCATTTGTTGTTTGTTATATGTTTGTTTATAATAATGGGTTGGTGTGTTAGTGGTGCTGTAGGTTTGGGTATCGTGGTGGTAGACAATGCGTTATAAAATTAGGGGTTAGAATTTCCGGAAATCTGGTTTTGGGAGGGGCGTTCAAATTTGGGGCGGAAAATTCATGCATCTCCCCGTACATTATTTCGGTAAAATTGGGGGTTGTCACGGGGAGGTGGGGTTCGATTGGGGTTGGTGTAATATAGGAATGTGCGTGTGATATTTTAGAGTTTGAATTTTGACTTGTATGTTATGATTTACGATAGAGTGCAGACAGTATTTAGATTGTAGTAGAAGTGAGAGTTCTTAAGTTGTTAGTTGAAGATAGAATACAATTATATAATTATACCTATAACATAAGACTGTGGGTTGGGTATAGGATTGGTATGGTTGTTATCCTAAAATATGGGTTTGTGAATTTCGGGATTTCTGGTTTTGGGAGGGGCGTTCAACTTTCAGGGCCAGAATTCATGCATCTCCCCCGTACATTATTTTGTGGATTTTGGCATTTTGTCGGGGAGGTGGGGTTCGATTGGGGTTGGTGTAATATAGCATAAATGTTTTATTGGATTTGGTGATTTACGATACATTAATGATGAAGTTGGGAGTACCATGTGAAAAGTTATAGAGTGAGTTTATAGATGAGATTATATTGAGTATGTATTTGTATAGTTTGTGTATTGTAATTATATAATGTTGTTATAGGTTACGGTATGGATGGATTAACATTGATGGTTTGTGTGATGAATAGAGTTGCTCCTTAAAATTTGGTCTGGATTTTTGTGATACTTTGGTTTCGGGAGGGGCGTTCAACTTTTGGGGCCGGATTTCATGCATCTCCCCCGTACATTATTTTGATGAATTTGTGAGATTTTCGGGGAGGTGGGGTTCGATTGGGGTTGGTGTAATATAGTGTAGGTTAGGGTGTAGGGGTGTTATGATTTGAATTATGTTGTTGTTTGTGAATTTGTTTATGT
Tc_minicircle_Y_4.186
ATTGAGGTAGTTTGTATGAAATGATTATGTACTTGTTATAGATTGAATGTATAATATTATTATTTGGGTGGTGTGGTGTGAAGTGGTATGATGTGGTACGTGGAATAAGGTATAGAATTTCGGGAAATGTTGGTTTTGGGAGGGGCGTTCAACTTTTGGGGCCAGGATTCATGCATCTCCCCCGTACATTATTTTATGGATTTTCTGAATTTTCACGGGGAGGTGGGGTTCGATTGGGGTTGGTGTAATATAGGCATTATTGGTGAGCATTTGTAGTATGTCGAAATTATGTTATGAATGTATGTGGTAAGTATGATGTTGTAAGGTGTATCAAGAATATGTTCGTTAGGGTTGTTTATGTAAAGTTATGTTATGTGTATAGATTGTTATAACTGTAGTTGAGTGTATAATGTTTTAGTGATAGTGGTAGGTTACGGTGTTGCTTGCACCTTGCATACCTAAAATTGGTTAATAAATTTTCTGGAAGTTTGGTTTTGGGAGGGGCGTTCAAATTTGGGGCCGGAAATTCATGCATCTCCCCCGTACATTATTTTGAGGATTTTCTGGATTTTTACGGGGAGGTGGGGTTCGATTGGGGTTGGTGTAATATAAAGGGTTTGTGATTTATAGTTTGATTTCTAGTTTGAGAGTTTGTGTATGAGTTGTATGGTTGATGTATGAGGACAAGATACAGAGATAGGTGAAGTGAATATTAGAATTTTATAGTTAGATGTATAATATGTTAATGTTGTAATTATAGTGTTTATGTTTTGTTGGTTACGCGTGTAGGTGGATGTTGTTATGTTGTTTGTTAGGTGTGAAGGGGGTCTCAAAATCCAGAAAACCTGGTTTTGGGAGGGGCGTTCAAATTTGGGGCCGGAAATTCATGCATCTCCCCCGTACATTATTTTGTTCAAAATGTCGGATTTTCGGGGAGGTGGGGTTCGATTGGGGTTGGTGTAATATAGGCGGTAGGGGTGTAGAGGTTAGATTTTAATTTGTTAGATTTGTATTTATGGTGATGATGTATTTGTAGTTTGTAGGTGAGAGTGTGGTGTAGTGGTGTAGTGAGATTGTTTATGTTAGTTATTCTTTGATTTGTAACATGGTATCTTGAACATACATTATAGGTTGATGTTAATAAGTTGGTGTGGTAGGTATGTGGTGGAAATATGGTGGAAATATGGTGGTTAAATTTCGCGAAAATTTGGTTTTGGGAGGGGCGTTCAAATTTGGGGCCGGAAATTCATGCATCTCCCCGTACATTATTTTGGCTAAAATTGGATTTTGTCGGGGAGGTGGGGTTCGATTGGGGTTGGTGTAATATAGGAAGGGTGGTATGGTGAATTTAGAAGTATGTAGTTGATTTGTGATAGTATACTTTATTCTTTTGATTGTGAGAAGATAGAACATAATTTGATGTGAGTTATG
Tc_minicircle_Y_4.187
TACTGAGTATACTGGTATTGGTTGTTGTATCATAAATTTAGGGGTTATAATTTCTAGAAATTTCTGTTTTGGGAGGGGCGTTCAAATTTGGGCCGGAAAATTCATGCATCTCCCCCGTACATTATTTTGGGATTTTAGGGGGTTGTCACACGGAGGTGGGGTTCGATTGGGGTTGGTGTAATATAGTGTGGCTTGGATGTGAGTTTTAATAATGGTTTGAATTATGTGGATATTTGTGATAGTATGTTGACAATAGATTTAACTCAGAGGTGTAGTAGATAGTATAGAATTTTATTTGATAGTTTTGAATTAGACTTGTTGATAAATAATGTTTATGTTATGTTGTTGTGGTTACGGTAGGCATGTGTTGTAGTGTTAGTGTGTGGTCATTGATAAAATTGGGGGTTAGAAAAATTCAGGAAACTCGGTTTTGGGAGGGGCGTTCAAATTTGGGGCCGGAATTTCATGCATCTCCCCCGTACATTATTTCCATGGTTTTGTGGATTTTTATGGGGAGGTGGGGTTCGATTGGGGTTGGTGTAATATAGGGGATGGAGTTTGAGGGTGTAGGAGTATATGTATGGTTTATTGATTGAGTGTAGTTTAGATAGTATGTATATCTGAATGTATTGTGGTGATGTTAGTTGAGACATGAATAAAATCGAGTGGTGTAGAATAATGATTGTTATGTTTAGTGTTGATTGATGAATAATATGTGTGAATTATAAATTATATACTGTGATGGGTTTGTATAGGTCTGGGAAAATCGGTGGAGTTGTGTTTTGGGAGGGGCGTTCAACTTTCAGGGCCCAAATTCATGCATCTCCCCCGTACATTATTTCGCTTAAAACCATGGAATTTACGGGGAGGTGGGTTCGATTGGGGTTGGTGTAATATACTGTACAGGGTAATATTGTGTTTATGAGTTGTGGAGTTGTTATATGTGATTTGGGCTGTATACTATGAGTGATTATGTTTTGAGTGTGTACATAGATGAAGTTGTTGTTTGTTAATGTTTGTTTGTTAATGTTTGTCTGCTATATGTTGGAGGGTGTATGGTGGTTGTAAATTTGGTGGGTGATATTGCAACATGTTTATAGTATAAAGTTGGGTTAGAAAAATTCAGGAAATCTGGTTTTGGGAGGGGCGTTCAACTTTCAGGGCCCAAATTCATGCATCTCCCCCGTACATTATTTTCGGGATTTTGGTAAATTTCACGGGAGGTGGGGTTCGATTGGGGTTGGTGTAATATAGACTTTGTTTGGTTAATAGGTAAGATGTGTATAGTATGTATGATGATTGTCGACGAGAATCTATAGTTTGGATTTGTAGATGGTGATGAAGTTGGTTATTTGGTGTGTTATTTGAATTATGTATACTGTTATAATGTTAAGGTGTGTAGGTTACTGGATAGGTGGTTATGG
Tc_minicircle_Y_4.188
TTGTTATTTAATGTGTATAGAGTCATGTATGTTTAGTATAAGGTACTGGTTACTGTATGTGGTGTGCATGGTGGTTGGTGTGGTTGTTATACAGTGCTGGTTGGTTAAAATGTGGGTTCAGAATTTTCGAAAATCCCTGTTTTGGGAGGGGCGTTCAACTTTTGGGTCGGATTTTCATGCATCTCCCCCGTACATTATTTTGTTGGATTTGCAGAAATTTCGGGGAGGTGGGGTTCGATAGGGGTTGGTGTAATATAGCATTGTTGGATAGTGTATAAGGATATTCATTATGTTGTTATGTTTGTTTGATAACTATGAATACTGCGATGATAATATGTTGAGTTGTAAGGTGAGGAGAAGAGATAAGATTTGTTTAGATTGTTAGTTGAAGTTAGAATAAAATATCTCTATAATGTGTATAGGTGGTAATGGTGTAGGTGATAGGTTATGGGTTAATGGTTGAAATTGGTATTCGGAAATTCGGAAAGTTCTGTTTTGGGAGGGGCGTTCAAATTTGGGGCCGGAAATTCATGCATCTCCCCCGTACATTATTTTGGGATTTTAGGGGGTTGTCACGGGGAGGTGGGGTTCGATTGGGGTTGGTGTAATATAGGAGGGTGTGATGTTACAGGTTTGATTTTATTTGAATTGATTTGTTATGATGTGAGTATGGAGTGATTGGTACAGAATTATAGTATGTGAGAGGTGAATGTATAATAGATTGATAGTTTAGAATTTGTATGAGTATGTTATGTATGTTAAATTTATTATGGGTGTGCATTGAGTAGGTGAGTGTGTTATAAGTGGTGTATGTATAGGTTAAAAATGGGGAATAAAATTTACGGAAATCTCTGTTTTGGGAGGGGCGTTCAACTTTTGGGGCCCAAATTCATGCATCTCCCCCGTACATTATTTTTAGGATTTTTGCGGAAATTTCGGGGAGGTGGGGTTCGATTGGGGTTGGTGTAATATAAGGAGTTAGGTTCTGTAGTTTAGTGGTTTAGTTGATATGTGTAATTTATTATATATCATTGAATTTGTTTTGTGTACATTGATAAGAGTGGAGTATCTGAGTGGTGAATGTATTATGTTTGTATTGATGTATTTATGTTGTTGTATTATGTTATTAATTGTGTTTGTGGTTGTTTGTGGTTACGGTATATTGTGGTGAATTTGGTGTTGTAAAATAGGATAGAATTTCGTGAACTTCTGGTTTTGGGAGGGGCGTTCAAATTTGGGGGCGGAAATTCATGCATCTCCCCCGTACATTATTTGGTCCGAAACTGTGGATTTTACGGGGAGGTGGGGTTCGATTGGGGTTGGTGTAATATAGGCAGTGTATGGTGGTTCTGTAATTTTGAAGATTGTGTGTTAGATGGATGGTGTTATATGTTCAAGGTGTAGAGACGATAGATGTTTGTTACGATGAAT
